# Supplementary material for: Key Early Changes in Oral Squamous Cell Carcinogenesis Are Accelerated by Ectopic BMI1 Expression
Source: Cancer Res Commun. 2026 Jan 20;6(1):152–64. doi: 10.1158/2767-9764.CRC-25-0580 (PMC12816948; doi:10.1158/2767-9764.CRC-25-0580)
Supplement: Supplementary Table 1 — Differentially expressed genes in tongue epithelia of KrTB-DN (4w) vs. KrTB-N (25w) mice (Excel File) [file crc-25-0580_supplementary_table_1_suppst1.xls]

## Sheet: KrTB-DN(4)vsKrTB-N(25) (p<0.05)
Supplementary Table 1. Differentially expressed genes in tongue epithelia of KrTB-DN (4w) vs. KrTB-N (25w) mice
gene	baseMean	log2FoldChange	lfcSE	pvalue	padj	chr	gene_name	gene_biotype	transcript_id
ENSMUSG00000048592	30.307	5.44344	1.17195	7.97235e-10	3.7842e-07	X	Gm5946	transcribed_processed_pseudogene	ENSMUST00000182652,ENSMUST00000182340
ENSMUSG00000026739	10739.3	4.26492	0.48774	4.72736e-22	4.54488e-18	2	Bmi1	protein_coding	ENSMUST00000134734,ENSMUST00000132014,ENSMUST00000051929,ENSMUST00000028071,ENSMUST00000150834,ENSMUST00000156284,ENSMUST00000147365
ENSMUSG00000104155	3.99745	4.145	2.23493	1.7775e-06	0.000138934	12	Gm38103	TEC	ENSMUST00000191707
ENSMUSG00000027225	17.5852	3.82203	1.8617	1.27495e-06	0.000106586	2	Duoxa2	protein_coding	ENSMUST00000028656
ENSMUSG00000020159	163.816	3.59044	0.617879	9.80604e-14	1.88551e-10	11	Gabrp	protein_coding	ENSMUST00000135350,ENSMUST00000020366
ENSMUSG00000073491	20.8311	2.77028	0.724976	2.0226e-08	4.92287e-06	1	Pydc4	protein_coding	ENSMUST00000180215,ENSMUST00000150649,ENSMUST00000178186,ENSMUST00000179648,ENSMUST00000097462
ENSMUSG00000043263	81.5746	2.7448	0.788268	7.6302e-08	1.4244e-05	1	Pyhin1	protein_coding	ENSMUST00000193727,ENSMUST00000056071
ENSMUSG00000020641	228.653	2.71013	0.336861	2.24279e-19	1.43748e-15	12	Rsad2	protein_coding	ENSMUST00000020970,ENSMUST00000137792,ENSMUST00000142732
ENSMUSG00000001986	88.4171	2.62416	0.237507	1.45508e-31	2.79783e-27	X	Gria3	protein_coding	ENSMUST00000126843,ENSMUST00000156721,ENSMUST00000115103,ENSMUST00000076349,ENSMUST00000139965,ENSMUST00000165288,ENSMUST00000148212,ENSMUST00000124169,ENSMUST00000128197
ENSMUSG00000010651	29.1691	2.59882	0.742397	1.18008e-07	1.89088e-05	9	Acaa1b	protein_coding	ENSMUST00000010795,ENSMUST00000127952
ENSMUSG00000058669	7.90408	2.57183	0.926929	9.55494e-07	8.58516e-05	12	Nkx2-9	protein_coding	ENSMUST00000072631
ENSMUSG00000028037	256.581	2.51347	0.519483	9.05811e-10	4.14689e-07	3	Ifi44	protein_coding	ENSMUST00000149919,ENSMUST00000127733,ENSMUST00000029671,ENSMUST00000133888
ENSMUSG00000052336	63.2716	2.45889	0.454568	7.45594e-11	5.30974e-08	9	Cx3cr1	protein_coding	ENSMUST00000177637,ENSMUST00000064165
ENSMUSG00000038576	58.993	2.45734	0.308912	3.71523e-18	1.42873e-14	1	Susd4	protein_coding	ENSMUST00000194981,ENSMUST00000155229,ENSMUST00000193660,ENSMUST00000153348,ENSMUST00000085724
ENSMUSG00000000386	86.2819	2.42965	0.426071	1.84347e-11	1.61119e-08	16	Mx1	protein_coding	ENSMUST00000023655,ENSMUST00000135184,ENSMUST00000155233,ENSMUST00000142883,ENSMUST00000113768
ENSMUSG00000050050	5.31199	2.3871	1.07803	4.58022e-06	0.000282271	5	Ccdc158	protein_coding	ENSMUST00000060930,ENSMUST00000150359,ENSMUST00000151180,ENSMUST00000212060,ENSMUST00000136004
ENSMUSG00000025498	610.846	2.34773	0.472093	1.24347e-09	5.31322e-07	7	Irf7	protein_coding	ENSMUST00000127161,ENSMUST00000097952,ENSMUST00000209899,ENSMUST00000156938,ENSMUST00000131399,ENSMUST00000146373,ENSMUST00000127223,ENSMUST00000155744,ENSMUST00000106023,ENSMUST00000026571,ENSMUST00000148414,ENSMUST00000123525,ENSMUST00000210506
ENSMUSG00000034825	249.001	2.27254	0.64752	4.02027e-07	4.39214e-05	7	Nrip3	protein_coding	ENSMUST00000207400,ENSMUST00000033331,ENSMUST00000041460
ENSMUSG00000024521	272.453	2.27234	0.495348	9.96062e-09	2.81651e-06	18	Pmaip1	protein_coding	ENSMUST00000025399
ENSMUSG00000061988	913.602	2.25571	0.676964	6.84926e-07	6.55212e-05	13	Rpl10a-ps2	processed_pseudogene	ENSMUST00000071184
ENSMUSG00000074896	168.445	2.21705	0.347246	1.11647e-12	1.53339e-09	19	Ifit3	protein_coding	ENSMUST00000102825
ENSMUSG00000023039	171.783	2.20257	0.634721	5.84752e-07	5.82419e-05	15	Krt7	protein_coding	ENSMUST00000068904,ENSMUST00000183401,ENSMUST00000147662,ENSMUST00000141190,ENSMUST00000131069,ENSMUST00000153021
ENSMUSG00000030107	172.637	2.20046	0.429895	1.31568e-09	5.49954e-07	6	Usp18	protein_coding	ENSMUST00000032198,ENSMUST00000203250,ENSMUST00000204926,ENSMUST00000204710
ENSMUSG00000058589	10.5169	2.15952	0.555388	2.06154e-07	2.87704e-05	10	Anks1b	protein_coding	ENSMUST00000179337,ENSMUST00000182966,ENSMUST00000182907,ENSMUST00000182960,ENSMUST00000182192,ENSMUST00000183136,ENSMUST00000183051,ENSMUST00000183002,ENSMUST00000182550,ENSMUST00000182356,ENSMUST00000182003,ENSMUST00000183024,ENSMUST00000182045,ENSMUST00000183156,ENSMUST00000182430,ENSMUST00000182202,ENSMUST00000182632,ENSMUST00000182936,ENSMUST00000182595,ENSMUST00000099368,ENSMUST00000182083,…
ENSMUSG00000033520	4335.07	2.14663	0.736216	2.57681e-06	0.00018283	13	Idi2	protein_coding	ENSMUST00000038598
ENSMUSG00000029561	716.067	2.14458	0.524779	1.14173e-07	1.84481e-05	5	Oasl2	protein_coding	ENSMUST00000124716,ENSMUST00000146072,ENSMUST00000201445,ENSMUST00000144064,ENSMUST00000137828,ENSMUST00000201919,ENSMUST00000031542,ENSMUST00000150361,ENSMUST00000129707
ENSMUSG00000034459	371.735	2.13914	0.580033	4.07403e-07	4.42573e-05	19	Ifit1	protein_coding	ENSMUST00000102824
ENSMUSG00000052776	252.864	2.12818	0.463164	1.81629e-08	4.59522e-06	5	Oas1a	protein_coding	ENSMUST00000080322
ENSMUSG00000020911	164.098	2.11493	0.855045	6.29567e-06	0.000367942	11	Krt19	protein_coding	ENSMUST00000007317,ENSMUST00000126460,ENSMUST00000125888
ENSMUSG00000021148	372.966	2.08135	0.812589	6.07015e-06	0.000358027	13	Gm9745	protein_coding	ENSMUST00000021573,ENSMUST00000187196
ENSMUSG00000015947	32.2717	2.07146	0.474143	5.45008e-08	1.13279e-05	3	Fcgr1	protein_coding	ENSMUST00000029748,ENSMUST00000200420
ENSMUSG00000073489	385.522	2.07051	0.605197	1.07234e-06	9.32985e-05	1	Ifi204	protein_coding	ENSMUST00000192414,ENSMUST00000111214
ENSMUSG00000021509	97.9127	2.06781	0.483802	7.84744e-08	1.43652e-05	13	Slc25a48	protein_coding	ENSMUST00000021971
ENSMUSG00000028989	146.496	2.00503	0.674731	3.7046e-06	0.000242262	4	Angptl7	protein_coding	ENSMUST00000030840
ENSMUSG00000035692	557.104	1.99814	0.604671	1.82375e-06	0.000140008	4	Isg15	protein_coding	ENSMUST00000085425
ENSMUSG00000009628	18.7916	1.98798	0.474148	1.36322e-07	2.11387e-05	8	Tex15	protein_coding	ENSMUST00000149399,ENSMUST00000124496,ENSMUST00000009772,ENSMUST00000124501
ENSMUSG00000062007	10.734	1.96952	0.780402	9.22216e-06	0.000484491	8	Hsh2d	protein_coding	ENSMUST00000165324,ENSMUST00000072097
ENSMUSG00000091649	24.1501	1.95067	0.484991	2.73483e-07	3.43694e-05	14	Phf11b	protein_coding	ENSMUST00000166121
ENSMUSG00000034891	5.09416	1.94348	1.80264	3.57444e-05	0.00134763	13	Sncb	protein_coding	ENSMUST00000036825,ENSMUST00000153829,ENSMUST00000138067,ENSMUST00000134110
ENSMUSG00000027514	151.046	1.93655	0.723707	8.02175e-06	0.000436947	2	Zbp1	protein_coding	ENSMUST00000146802,ENSMUST00000029018,ENSMUST00000109116
ENSMUSG00000046718	444.393	1.90765	0.408303	2.61027e-08	6.27378e-06	8	Bst2	protein_coding	ENSMUST00000212386,ENSMUST00000051672
ENSMUSG00000058163	15.6646	1.88205	0.506958	8.71889e-07	8.02138e-05	11	Gm5431	protein_coding	ENSMUST00000109212,ENSMUST00000109209,ENSMUST00000109210
ENSMUSG00000066677	21.0498	1.86826	0.341847	6.57688e-10	3.41785e-07	1	Pydc3	protein_coding	ENSMUST00000169857,ENSMUST00000182880,ENSMUST00000085876
ENSMUSG00000025161	358.65	1.8123	0.31839	2.10611e-10	1.26551e-07	11	Slc16a3	protein_coding	ENSMUST00000100130,ENSMUST00000129473,ENSMUST00000134540,ENSMUST00000168579,ENSMUST00000133029,ENSMUST00000070653,ENSMUST00000140467,ENSMUST00000154187
ENSMUSG00000028036	388.946	1.80045	0.281745	3.44943e-12	4.14535e-09	3	Ptgfr	protein_coding	ENSMUST00000128349,ENSMUST00000106126,ENSMUST00000029670
ENSMUSG00000020638	114.636	1.79707	0.289527	1.07819e-11	1.09113e-08	12	Cmpk2	protein_coding	ENSMUST00000020969
ENSMUSG00000006800	484.588	1.79545	0.225855	5.15245e-17	1.23839e-13	2	Sulf2	protein_coding	ENSMUST00000133395,ENSMUST00000143996,ENSMUST00000109249,ENSMUST00000088086,ENSMUST00000139266,ENSMUST00000146497,ENSMUST00000125503
ENSMUSG00000034275	17.2476	1.79322	0.382719	3.04878e-08	6.9788e-06	9	Igsf9b	protein_coding	ENSMUST00000133213,ENSMUST00000115247
ENSMUSG00000041827	324.934	1.79135	0.476353	9.36158e-07	8.49077e-05	5	Oasl1	protein_coding	ENSMUST00000155394,ENSMUST00000112143,ENSMUST00000155274,ENSMUST00000140159,ENSMUST00000031540,ENSMUST00000152329
ENSMUSG00000022483	13.223	1.76612	0.497436	1.8423e-06	0.00014057	15	Col2a1	protein_coding	ENSMUST00000133488,ENSMUST00000140064,ENSMUST00000128547,ENSMUST00000131910,ENSMUST00000127879,ENSMUST00000139246,ENSMUST00000131560,ENSMUST00000023123,ENSMUST00000088355
ENSMUSG00000033880	507.919	1.76499	0.412354	1.64244e-07	2.41075e-05	11	Lgals3bp	protein_coding	ENSMUST00000043722,ENSMUST00000144529,ENSMUST00000106290,ENSMUST00000127054,ENSMUST00000141459
ENSMUSG00000072620	350.935	1.7474	0.475404	1.32819e-06	0.00011008	11	Slfn2	protein_coding	ENSMUST00000038038
ENSMUSG00000015340	178.944	1.72775	0.439263	6.04453e-07	5.8997e-05	X	Cybb	protein_coding	ENSMUST00000131591,ENSMUST00000154503,ENSMUST00000015484,ENSMUST00000170885,ENSMUST00000164685
ENSMUSG00000026343	12.2073	1.72471	0.942349	4.50336e-05	0.00158731	1	Gpr39	protein_coding	ENSMUST00000027581,ENSMUST00000159359
ENSMUSG00000001123	744.421	1.70855	0.319842	1.48998e-09	5.96861e-07	11	Lgals9	protein_coding	ENSMUST00000073001,ENSMUST00000140073,ENSMUST00000108268,ENSMUST00000108269
ENSMUSG00000046805	482.88	1.7013	0.544166	6.44914e-06	0.000374634	19	Mpeg1	protein_coding	ENSMUST00000081035
ENSMUSG00000079419	107.18	1.69367	0.418383	4.27673e-07	4.56849e-05	19	Ms4a6c	protein_coding	ENSMUST00000165310,ENSMUST00000187462
ENSMUSG00000034818	44.3978	1.69238	0.281804	3.84373e-11	3.07947e-08	10	Celf5	protein_coding	ENSMUST00000128494,ENSMUST00000147524,ENSMUST00000119060,ENSMUST00000120508,ENSMUST00000118763,ENSMUST00000120856,ENSMUST00000141207,ENSMUST00000145375
ENSMUSG00000045932	246.621	1.69127	0.20594	6.40775e-18	2.05347e-14	19	Ifit2	protein_coding	ENSMUST00000102826,ENSMUST00000149829
ENSMUSG00000009292	20.6295	1.68038	0.701986	2.84661e-05	0.0011403	10	Trpm2	protein_coding	ENSMUST00000153842,ENSMUST00000138238,ENSMUST00000105399,ENSMUST00000126206,ENSMUST00000105401,ENSMUST00000105400,ENSMUST00000140471,ENSMUST00000154996
ENSMUSG00000068452	97.3473	1.67957	0.593506	1.31398e-05	0.000636519	2	Duox2	protein_coding	ENSMUST00000155820,ENSMUST00000053734
ENSMUSG00000105096	246.858	1.67915	0.399082	2.42944e-07	3.19085e-05	5	Gbp10	protein_coding	ENSMUST00000196634,ENSMUST00000065588
ENSMUSG00000054136	18.9662	1.61402	0.545895	1.17416e-05	0.000587934	15	Adm2	protein_coding	ENSMUST00000066991
ENSMUSG00000017830	250.93	1.61358	0.393101	3.82314e-07	4.20065e-05	11	Dhx58	protein_coding	ENSMUST00000149869,ENSMUST00000150656,ENSMUST00000126167,ENSMUST00000017974,ENSMUST00000132930,ENSMUST00000140543
ENSMUSG00000033737	57.1572	1.59618	0.363502	1.27237e-07	1.98904e-05	X	Fndc3c1	protein_coding	ENSMUST00000039447,ENSMUST00000127796,ENSMUST00000149331,ENSMUST00000138724,ENSMUST00000137507,ENSMUST00000140707,ENSMUST00000151745
ENSMUSG00000069919	145.964	1.59292	0.496526	6.63028e-06	0.000381698	11	Hba-a1	protein_coding	ENSMUST00000093209,ENSMUST00000142555
ENSMUSG00000045322	22.6262	1.59023	0.766831	5.798e-05	0.00190588	9	Tlr9	protein_coding	ENSMUST00000062241
ENSMUSG00000055546	25.065	1.58817	0.382895	3.32902e-07	3.95125e-05	11	Timd4	protein_coding	ENSMUST00000068877
ENSMUSG00000092021	14.1597	1.57787	0.624324	3.09938e-05	0.00121622	5	Gbp11	polymorphic_pseudogene	ENSMUST00000100960,ENSMUST00000171587
ENSMUSG00000036887	499.621	1.56488	0.364922	1.96281e-07	2.77507e-05	4	C1qa	protein_coding	ENSMUST00000046285
ENSMUSG00000037921	150.198	1.56246	0.460733	4.23155e-06	0.000265896	8	Ddx60	protein_coding	ENSMUST00000070631,ENSMUST00000153806,ENSMUST00000154398,ENSMUST00000136121,ENSMUST00000093485,ENSMUST00000156980
ENSMUSG00000068246	129.526	1.55938	0.783735	7.02915e-05	0.0021251	15	Apol9b	protein_coding	ENSMUST00000109775
ENSMUSG00000021136	95.307	1.54719	0.500795	9.80626e-06	0.000510988	12	Smoc1	protein_coding	ENSMUST00000110347,ENSMUST00000129362,ENSMUST00000021564
ENSMUSG00000040296	430.116	1.54676	0.269779	1.8227e-10	1.13055e-07	4	Ddx58	protein_coding	ENSMUST00000140616,ENSMUST00000037907,ENSMUST00000137903,ENSMUST00000149539,ENSMUST00000136435,ENSMUST00000142055,ENSMUST00000139583,ENSMUST00000127026,ENSMUST00000139110,ENSMUST00000135966
ENSMUSG00000078763	37.401	1.54516	0.819304	8.08848e-05	0.00234932	11	Slfn1	protein_coding	ENSMUST00000037994
ENSMUSG00000031980	36.6188	1.53851	0.406136	1.26249e-06	0.000106586	8	Agt	protein_coding	ENSMUST00000063278
ENSMUSG00000024675	34.8867	1.53164	0.758594	7.50808e-05	0.00221419	19	Ms4a4c	protein_coding	ENSMUST00000153546,ENSMUST00000119366,ENSMUST00000072729
ENSMUSG00000040483	346.846	1.5307	0.373264	4.14796e-07	4.48072e-05	11	Xaf1	protein_coding	ENSMUST00000151440,ENSMUST00000094041,ENSMUST00000142921,ENSMUST00000140842,ENSMUST00000146233
ENSMUSG00000042190	221.897	1.52861	0.34393	1.05384e-07	1.76203e-05	5	Cmklr1	protein_coding	ENSMUST00000151460,ENSMUST00000047936,ENSMUST00000142854,ENSMUST00000132065
ENSMUSG00000030921	181.752	1.52772	0.291255	2.51008e-09	9.28151e-07	7	Trim30a	protein_coding	ENSMUST00000142124,ENSMUST00000125762,ENSMUST00000076922
ENSMUSG00000038179	49.8633	1.52365	0.576558	2.86125e-05	0.00114379	1	Slamf7	protein_coding	ENSMUST00000192195,ENSMUST00000192024,ENSMUST00000111276,ENSMUST00000194791,ENSMUST00000194531
ENSMUSG00000070034	119.412	1.51552	0.301753	7.63648e-09	2.29428e-06	1	Sp110	protein_coding	ENSMUST00000130727,ENSMUST00000131950,ENSMUST00000151690,ENSMUST00000128339,ENSMUST00000186740,ENSMUST00000152399,ENSMUST00000143363,ENSMUST00000150114,ENSMUST00000093508
ENSMUSG00000035208	97.7063	1.51402	0.432168	3.2504e-06	0.00021969	11	Slfn8	protein_coding	ENSMUST00000108152,ENSMUST00000092838,ENSMUST00000131883,ENSMUST00000038141,ENSMUST00000130822
ENSMUSG00000006930	78.898	1.51218	0.296621	5.25927e-09	1.71399e-06	11	Hap1	protein_coding	ENSMUST00000173630,ENSMUST00000138603,ENSMUST00000146878,ENSMUST00000103124,ENSMUST00000174635
ENSMUSG00000032690	493.066	1.5111	0.540848	2.13315e-05	0.00090744	5	Oas2	protein_coding	ENSMUST00000146101,ENSMUST00000147941,ENSMUST00000081491,ENSMUST00000053909
ENSMUSG00000027078	196.182	1.49667	0.343818	1.55788e-07	2.30423e-05	2	Ube2l6	protein_coding	ENSMUST00000159150,ENSMUST00000150325,ENSMUST00000102642,ENSMUST00000154709
ENSMUSG00000036905	476.031	1.49295	0.348733	2.0925e-07	2.87704e-05	4	C1qb	protein_coding	ENSMUST00000046384
ENSMUSG00000030156	19.5726	1.48042	0.65889	6.56519e-05	0.00204963	6	Cd69	protein_coding	ENSMUST00000205190,ENSMUST00000204411,ENSMUST00000203727,ENSMUST00000205032,ENSMUST00000032259
ENSMUSG00000030317	233.093	1.47664	0.532572	2.41023e-05	0.00100095	6	Timp4	protein_coding	ENSMUST00000032462,ENSMUST00000205131
ENSMUSG00000024677	103.26	1.47275	0.399522	1.89613e-06	0.000144106	19	Ms4a6b	protein_coding	ENSMUST00000159587,ENSMUST00000161283,ENSMUST00000025580,ENSMUST00000161157,ENSMUST00000163078
ENSMUSG00000028268	486.707	1.46933	0.503331	1.73391e-05	0.000778962	3	Gbp3	protein_coding	ENSMUST00000128609,ENSMUST00000029935,ENSMUST00000142060,ENSMUST00000142731,ENSMUST00000106222,ENSMUST00000199325,ENSMUST00000106221
ENSMUSG00000023341	67.841	1.46554	0.448701	6.98644e-06	0.000396269	16	Mx2	polymorphic_pseudogene	ENSMUST00000188251,ENSMUST00000024112,ENSMUST00000190447,ENSMUST00000191103,ENSMUST00000190097
ENSMUSG00000051497	6.86916	1.45223	1.15413	0.000118739	0.00305228	11	Kcnj16	protein_coding	ENSMUST00000125692,ENSMUST00000178798,ENSMUST00000106635,ENSMUST00000150902,ENSMUST00000106636,ENSMUST00000180023
ENSMUSG00000030043	55.4784	1.44992	0.463047	1.03971e-05	0.000537409	6	Tacr1	protein_coding	ENSMUST00000203775,ENSMUST00000205041,ENSMUST00000032122
ENSMUSG00000068566	3751.62	1.44491	0.284233	5.54646e-09	1.77746e-06	7	Myadm	protein_coding	ENSMUST00000203566,ENSMUST00000164553,ENSMUST00000204541,ENSMUST00000203328,ENSMUST00000096744
ENSMUSG00000038642	641.997	1.44442	0.452751	8.91774e-06	0.000473675	3	Ctss	protein_coding	ENSMUST00000015667,ENSMUST00000116304
ENSMUSG00000044708	26.6863	1.44198	0.482063	1.5223e-05	0.000710457	1	Kcnj10	protein_coding	ENSMUST00000056136
ENSMUSG00000028581	394.282	1.4417	0.381629	1.42682e-06	0.00011625	4	Laptm5	protein_coding	ENSMUST00000151698,ENSMUST00000123550,ENSMUST00000136082,ENSMUST00000030316,ENSMUST00000139023,ENSMUST00000125332,ENSMUST00000143450,ENSMUST00000156225,ENSMUST00000156170,ENSMUST00000156742
ENSMUSG00000046275	28.2473	1.44056	0.370909	9.80725e-07	8.73027e-05	11	Tusc5	protein_coding	ENSMUST00000062024
ENSMUSG00000051652	47.7707	1.4306	0.370784	1.08247e-06	9.37555e-05	10	Lrrc3	protein_coding	ENSMUST00000057608
ENSMUSG00000030000	21.0948	1.42138	0.539701	3.69506e-05	0.00138496	6	Add2	protein_coding	ENSMUST00000203529,ENSMUST00000203366,ENSMUST00000203196,ENSMUST00000203445,ENSMUST00000203279,ENSMUST00000204059,ENSMUST00000203724,ENSMUST00000032069,ENSMUST00000205034,ENSMUST00000203786
ENSMUSG00000031101	61.2446	1.41981	0.431806	6.98555e-06	0.000396269	X	Sash3	protein_coding	ENSMUST00000033427
ENSMUSG00000044456	297.17	1.41839	0.238758	5.0436e-11	3.72994e-08	12	Rin3	protein_coding	ENSMUST00000150795,ENSMUST00000133820,ENSMUST00000137249,ENSMUST00000139686,ENSMUST00000056950,ENSMUST00000101114,ENSMUST00000131076
ENSMUSG00000022014	39.8582	1.41836	0.586986	5.80299e-05	0.00190588	14	Epsti1	protein_coding	ENSMUST00000169978,ENSMUST00000022591
ENSMUSG00000069793	207.908	1.41252	0.302319	3.93002e-08	8.78678e-06	11	Slfn9	protein_coding	ENSMUST00000038211,ENSMUST00000092840,ENSMUST00000138797
ENSMUSG00000032135	950.318	1.40608	0.172748	9.12258e-18	2.50584e-14	9	Mcam	protein_coding	ENSMUST00000149241,ENSMUST00000147836,ENSMUST00000132490,ENSMUST00000034650,ENSMUST00000098852
ENSMUSG00000026288	208.282	1.40559	0.400879	3.64528e-06	0.000240039	1	Inpp5d	protein_coding	ENSMUST00000167032,ENSMUST00000169754,ENSMUST00000164592,ENSMUST00000165554,ENSMUST00000170300,ENSMUST00000168783,ENSMUST00000072999,ENSMUST00000042275,ENSMUST00000163222,ENSMUST00000163548,ENSMUST00000163576
ENSMUSG00000070337	124.074	1.40529	0.374968	1.62913e-06	0.000129442	11	Gpr179	protein_coding	ENSMUST00000162544,ENSMUST00000093942
ENSMUSG00000026896	470.74	1.40265	0.333315	2.89281e-07	3.58184e-05	2	Ifih1	protein_coding	ENSMUST00000028259,ENSMUST00000175964,ENSMUST00000176431,ENSMUST00000176388,ENSMUST00000112459
ENSMUSG00000069917	41.2021	1.39299	0.604559	7.62935e-05	0.00223697	11	Hba-a2	protein_coding	ENSMUST00000147010,ENSMUST00000093207
ENSMUSG00000063171	108.899	1.3895	0.363296	1.25542e-06	0.000106586	6	Rps4l	transcribed_processed_pseudogene	ENSMUST00000204242,ENSMUST00000071745
ENSMUSG00000032128	6.50903	1.38818	0.90927	0.000168106	0.00386623	9	Robo3	protein_coding	ENSMUST00000115038,ENSMUST00000034643,ENSMUST00000171467,ENSMUST00000167216,ENSMUST00000167089,ENSMUST00000170512
ENSMUSG00000008845	220.92	1.38105	0.52046	3.85314e-05	0.00142477	6	Cd163	protein_coding	ENSMUST00000032234,ENSMUST00000203210,ENSMUST00000112541
ENSMUSG00000030889	28.7378	1.38057	0.455553	1.51987e-05	0.000710457	7	Vwa3a	protein_coding	ENSMUST00000207721,ENSMUST00000166083,ENSMUST00000033180,ENSMUST00000165055,ENSMUST00000166668,ENSMUST00000168430,ENSMUST00000168600,ENSMUST00000167213
ENSMUSG00000033355	253.906	1.37576	0.455156	1.56429e-05	0.000722784	16	Rtp4	protein_coding	ENSMUST00000210901,ENSMUST00000211569,ENSMUST00000209422,ENSMUST00000211349,ENSMUST00000038423
ENSMUSG00000022372	83.8955	1.36993	0.502716	3.34091e-05	0.00128994	15	Sla	protein_coding	ENSMUST00000164163,ENSMUST00000164939,ENSMUST00000100572,ENSMUST00000168589,ENSMUST00000168522
ENSMUSG00000097567	7.80844	1.36617	0.570199	6.87224e-05	0.00209807	17	Gm26637	lincRNA	ENSMUST00000180880
ENSMUSG00000024610	3786.31	1.3605	0.4783	2.54456e-05	0.00104322	18	Cd74	protein_coding	ENSMUST00000167610,ENSMUST00000097563,ENSMUST00000050487
ENSMUSG00000052305	695.812	1.35902	0.463808	2.05074e-05	0.000878209	7	Hbb-bs	protein_coding	ENSMUST00000023934,ENSMUST00000153218,ENSMUST00000131960
ENSMUSG00000038932	5.59103	1.35382	1.09311	0.000166503	0.00383875	2	Tcfl5	protein_coding	ENSMUST00000131881,ENSMUST00000161425,ENSMUST00000037877
ENSMUSG00000062488	75.9811	1.34654	0.322182	3.30393e-07	3.95125e-05	19	Ifit3b	protein_coding	ENSMUST00000076249
ENSMUSG00000060131	37.3354	1.34144	0.560061	7.30649e-05	0.00217813	2	Atp8b4	protein_coding	ENSMUST00000040128,ENSMUST00000134977,ENSMUST00000040149,ENSMUST00000147517,ENSMUST00000129187
ENSMUSG00000107251	2.8255	1.33948	1.49603	0.000120622	0.00308008	5	Gm43102	TEC	ENSMUST00000201004
ENSMUSG00000035678	23.655	1.33381	0.336736	7.83441e-07	7.3483e-05	17	Tnfsf9	protein_coding	ENSMUST00000039490
ENSMUSG00000022587	4292.52	1.3334	0.29555	8.07266e-08	1.45067e-05	15	Ly6e	protein_coding	ENSMUST00000187284,ENSMUST00000189186,ENSMUST00000191145,ENSMUST00000185861,ENSMUST00000185863,ENSMUST00000051698,ENSMUST00000191439,ENSMUST00000191436,ENSMUST00000188866,ENSMUST00000191127,ENSMUST00000188042,ENSMUST00000169343,ENSMUST00000190810,ENSMUST00000186927,ENSMUST00000188503,ENSMUST00000187606
ENSMUSG00000028341	303.596	1.33189	0.495954	3.9492e-05	0.0014547	4	Nr4a3	protein_coding	ENSMUST00000153369,ENSMUST00000154186,ENSMUST00000030025,ENSMUST00000133539
ENSMUSG00000040033	803.131	1.3286	0.300773	1.22216e-07	1.94213e-05	10	Stat2	protein_coding	ENSMUST00000105238,ENSMUST00000085708
ENSMUSG00000028599	257.234	1.32715	0.31157	2.39019e-07	3.17828e-05	4	Tnfrsf1b	protein_coding	ENSMUST00000030336,ENSMUST00000143055
ENSMUSG00000030638	32.2417	1.32354	0.358801	2.1304e-06	0.000156948	7	Sh3gl3	protein_coding	ENSMUST00000180243,ENSMUST00000180183,ENSMUST00000032874,ENSMUST00000177895,ENSMUST00000179800,ENSMUST00000179318,ENSMUST00000179150,ENSMUST00000177883,ENSMUST00000178526
ENSMUSG00000030732	44.8353	1.32248	0.520735	5.6208e-05	0.00187033	7	Chrdl2	protein_coding	ENSMUST00000107084,ENSMUST00000207641,ENSMUST00000144808,ENSMUST00000032977
ENSMUSG00000071715	62.4808	1.32028	0.458178	2.48103e-05	0.00102153	15	Ncf4	protein_coding	ENSMUST00000146147,ENSMUST00000133618,ENSMUST00000147303,ENSMUST00000126028,ENSMUST00000148646,ENSMUST00000096357
ENSMUSG00000049502	524.09	1.31886	0.277692	2.71258e-08	6.43919e-06	16	Dtx3l	protein_coding	ENSMUST00000081933,ENSMUST00000114885
ENSMUSG00000042759	70.6872	1.31872	0.470323	3.03302e-05	0.00119506	7	Apobr	protein_coding	ENSMUST00000131860,ENSMUST00000144173,ENSMUST00000137646,ENSMUST00000039522,ENSMUST00000138558
ENSMUSG00000074863	14.3752	1.31788	0.558834	8.32406e-05	0.00240309	13	Platr25	lincRNA	ENSMUST00000143260,ENSMUST00000099446
ENSMUSG00000038390	12.9117	1.31522	0.514312	5.48812e-05	0.00183813	6	Gpr162	protein_coding	ENSMUST00000046893,ENSMUST00000204667,ENSMUST00000204253,ENSMUST00000204161
ENSMUSG00000020709	93.989	1.3108	0.259291	6.06292e-09	1.88029e-06	11	Adap2	protein_coding	ENSMUST00000134118,ENSMUST00000021050
ENSMUSG00000022488	189.91	1.30981	0.429358	1.60088e-05	0.000734648	15	Nckap1l	protein_coding	ENSMUST00000047405
ENSMUSG00000026222	522.398	1.30786	0.266642	1.2809e-08	3.51845e-06	1	Sp100	protein_coding	ENSMUST00000150967,ENSMUST00000132641,ENSMUST00000141998,ENSMUST00000140758,ENSMUST00000066427,ENSMUST00000153574,ENSMUST00000147552,ENSMUST00000129951,ENSMUST00000141709,ENSMUST00000054279,ENSMUST00000155094,ENSMUST00000145440,ENSMUST00000134283
ENSMUSG00000044583	30.1716	1.30415	0.475326	3.61595e-05	0.00136062	X	Tlr7	protein_coding	ENSMUST00000137492,ENSMUST00000112164,ENSMUST00000112161,ENSMUST00000145284,ENSMUST00000060719,ENSMUST00000149507
ENSMUSG00000032089	182.488	1.30312	0.362485	2.99565e-06	0.000204984	9	Il10ra	protein_coding	ENSMUST00000176808,ENSMUST00000034594,ENSMUST00000176222
ENSMUSG00000036526	18.4919	1.3029	0.852821	0.000237926	0.00497265	5	Card11	protein_coding	ENSMUST00000085786,ENSMUST00000199091,ENSMUST00000196169
ENSMUSG00000033777	40.7839	1.30239	0.546143	8.18442e-05	0.00237003	X	Tlr13	protein_coding	ENSMUST00000139380,ENSMUST00000040065
ENSMUSG00000066319	28.5833	1.30191	0.416162	1.29876e-05	0.000632216	9	Rtp3	protein_coding	ENSMUST00000198702,ENSMUST00000084922,ENSMUST00000199891
ENSMUSG00000028264	5.67706	1.30184	0.779634	0.000229755	0.0048707	4	Spaca1	protein_coding	ENSMUST00000084734,ENSMUST00000029927,ENSMUST00000108148
ENSMUSG00000039774	95.4393	1.30126	0.332877	9.70743e-07	8.6816e-05	4	Galnt12	protein_coding	ENSMUST00000045041,ENSMUST00000107744
ENSMUSG00000028339	1024.12	1.30044	0.296362	1.39281e-07	2.14248e-05	4	Col15a1	protein_coding	ENSMUST00000146967,ENSMUST00000140094,ENSMUST00000102917,ENSMUST00000107731,ENSMUST00000082303,ENSMUST00000148103,ENSMUST00000107730,ENSMUST00000124105,ENSMUST00000140413
ENSMUSG00000022831	155.836	1.30028	0.499582	5.10183e-05	0.00174552	16	Hcls1	protein_coding	ENSMUST00000164050,ENSMUST00000163755,ENSMUST00000023531
ENSMUSG00000013584	90.5904	1.29798	0.464951	3.2444e-05	0.00126124	9	Aldh1a2	protein_coding	ENSMUST00000034723
ENSMUSG00000004791	46.9124	1.29797	0.285348	6.84296e-08	1.34523e-05	12	Pgf	protein_coding	ENSMUST00000004913
ENSMUSG00000034422	727.006	1.2922	0.297863	1.7286e-07	2.51799e-05	16	Parp14	protein_coding	ENSMUST00000042665,ENSMUST00000135669,ENSMUST00000142946
ENSMUSG00000024300	114.467	1.29123	0.487455	4.66035e-05	0.00162335	17	Myo1f	protein_coding	ENSMUST00000173372,ENSMUST00000087605,ENSMUST00000173426,ENSMUST00000174695
ENSMUSG00000024803	1407.1	1.2886	0.580077	0.000116639	0.00301848	19	Ankrd1	protein_coding	ENSMUST00000025718
ENSMUSG00000026770	72.0835	1.28467	0.453775	3.00235e-05	0.0011854	2	Il2ra	protein_coding	ENSMUST00000150890,ENSMUST00000028111,ENSMUST00000195427
ENSMUSG00000001763	60.3521	1.28431	0.464001	3.52866e-05	0.00133561	6	Tspan33	protein_coding	ENSMUST00000046750,ENSMUST00000115250,ENSMUST00000137925
ENSMUSG00000049892	48.7364	1.28422	0.426739	1.86457e-05	0.000818537	11	Rasd1	protein_coding	ENSMUST00000062405
ENSMUSG00000003484	17.6278	1.27873	0.838764	0.000263025	0.00534614	8	Cyp4f18	protein_coding	ENSMUST00000125448,ENSMUST00000141975,ENSMUST00000003574
ENSMUSG00000028463	47.0417	1.27763	0.531646	8.33609e-05	0.00240309	4	Car9	protein_coding	ENSMUST00000129996,ENSMUST00000124114,ENSMUST00000128232,ENSMUST00000154251,ENSMUST00000126750,ENSMUST00000138073,ENSMUST00000030183
ENSMUSG00000063286	277.259	1.27763	0.317334	6.26333e-07	6.08239e-05	7	Gm8995	transcribed_unprocessed_pseudogene	ENSMUST00000208417,ENSMUST00000184842
ENSMUSG00000025044	46.9534	1.27556	0.480171	4.71713e-05	0.00164016	8	Msr1	protein_coding	ENSMUST00000210589,ENSMUST00000210525,ENSMUST00000026021,ENSMUST00000170091,ENSMUST00000210681
ENSMUSG00000072844	7.04668	1.27553	0.784763	0.000260214	0.00530058	X	G530011O06Rik	processed_transcript	ENSMUST00000154810
ENSMUSG00000029322	126.581	1.2718	0.596445	0.000143319	0.00345101	5	Plac8	protein_coding	ENSMUST00000112910,ENSMUST00000144595,ENSMUST00000097437,ENSMUST00000031264
ENSMUSG00000026959	10.8211	1.26848	0.810462	0.00027306	0.0054913	2	Grin1	protein_coding	ENSMUST00000114310,ENSMUST00000144402,ENSMUST00000114312,ENSMUST00000114314,ENSMUST00000114317,ENSMUST00000114318,ENSMUST00000114308,ENSMUST00000153465,ENSMUST00000135426,ENSMUST00000028335,ENSMUST00000155627,ENSMUST00000153551,ENSMUST00000127171,ENSMUST00000114307
ENSMUSG00000028031	80.9803	1.2677	0.551314	0.000105677	0.00279499	3	Dkk2	protein_coding	ENSMUST00000029665
ENSMUSG00000018654	82.875	1.26075	0.491324	6.01556e-05	0.00194972	11	Ikzf1	protein_coding	ENSMUST00000048122,ENSMUST00000141436,ENSMUST00000126058,ENSMUST00000076700,ENSMUST00000065433,ENSMUST00000018798
ENSMUSG00000009378	35.6797	1.25982	0.309045	5.17416e-07	5.32025e-05	19	Slc16a12	protein_coding	ENSMUST00000009522
ENSMUSG00000035042	19.0057	1.25957	0.745544	0.000266503	0.00539403	11	Ccl5	protein_coding	ENSMUST00000035938,ENSMUST00000125015
ENSMUSG00000031502	3152.61	1.25952	0.280464	8.91484e-08	1.57261e-05	8	Col4a1	protein_coding	ENSMUST00000130488,ENSMUST00000033898,ENSMUST00000209598,ENSMUST00000208386,ENSMUST00000209661,ENSMUST00000209000,ENSMUST00000209735,ENSMUST00000208095
ENSMUSG00000018008	181.177	1.25911	0.472973	4.8011e-05	0.0016544	15	Cyth4	protein_coding	ENSMUST00000043069
ENSMUSG00000003283	66.2955	1.25682	0.651981	0.000207392	0.00453668	2	Hck	protein_coding	ENSMUST00000003370,ENSMUST00000109799,ENSMUST00000191431,ENSMUST00000189688
ENSMUSG00000021676	123.782	1.25566	0.383246	8.86133e-06	0.000471982	13	Iqgap2	protein_coding	ENSMUST00000068603
ENSMUSG00000030789	175.756	1.25517	0.56464	0.000126668	0.00317131	7	Itgax	protein_coding	ENSMUST00000205460,ENSMUST00000033053,ENSMUST00000205408,ENSMUST00000206396
ENSMUSG00000035517	458.5	1.25281	0.152434	3.68249e-18	1.42873e-14	4	Tdrd7	protein_coding	ENSMUST00000107777,ENSMUST00000102929,ENSMUST00000151422,ENSMUST00000155936,ENSMUST00000140270
ENSMUSG00000049625	57.2739	1.25174	0.534987	0.000101067	0.00271794	13	Tifab	protein_coding	ENSMUST00000169652
ENSMUSG00000044827	25.916	1.25161	0.684291	0.000239698	0.00498066	5	Tlr1	protein_coding	ENSMUST00000197886,ENSMUST00000059349,ENSMUST00000197315
ENSMUSG00000026548	44.965	1.24935	0.433234	2.77238e-05	0.00111755	1	Slamf9	protein_coding	ENSMUST00000027830
ENSMUSG00000053101	67.1091	1.2461	0.442954	3.35907e-05	0.00129176	13	Gpr141	protein_coding	ENSMUST00000065335
ENSMUSG00000037318	39.7557	1.24555	0.501353	7.48552e-05	0.00221093	1	Traf3ip3	protein_coding	ENSMUST00000161367,ENSMUST00000043550,ENSMUST00000161145,ENSMUST00000160302,ENSMUST00000160332,ENSMUST00000162905,ENSMUST00000159666,ENSMUST00000161403,ENSMUST00000162480,ENSMUST00000161151,ENSMUST00000192020,ENSMUST00000194278,ENSMUST00000159805
ENSMUSG00000052160	144.918	1.2446	0.443879	3.44973e-05	0.00132134	12	Pld4	protein_coding	ENSMUST00000063888
ENSMUSG00000013846	813.087	1.24381	0.234135	1.54994e-09	6.08208e-07	15	St3gal1	protein_coding	ENSMUST00000092640
ENSMUSG00000022584	17.9492	1.24179	0.822159	0.000307099	0.00594054	15	Ly6c2	protein_coding	ENSMUST00000188214,ENSMUST00000100542,ENSMUST00000191451,ENSMUST00000187864
ENSMUSG00000018907	50.9467	1.23849	0.59579	0.000172405	0.00392773	11	Alox12e	protein_coding	ENSMUST00000123752,ENSMUST00000149060,ENSMUST00000139899,ENSMUST00000019051
ENSMUSG00000043157	13.3153	1.23602	0.497246	7.61424e-05	0.00223697	14	Arl11	protein_coding	ENSMUST00000055159
ENSMUSG00000028238	4.07572	1.23442	1.50479	0.000146506	0.00349505	4	Atp6v0d2	protein_coding	ENSMUST00000029900,ENSMUST00000128605
ENSMUSG00000020053	567.11	1.2344	0.373319	8.27712e-06	0.000448303	10	Igf1	protein_coding	ENSMUST00000105300,ENSMUST00000126490,ENSMUST00000062862,ENSMUST00000122386,ENSMUST00000121161,ENSMUST00000122100,ENSMUST00000095360,ENSMUST00000121952
ENSMUSG00000050919	110.72	1.23328	0.287301	2.13895e-07	2.91686e-05	13	Zfp366	protein_coding	ENSMUST00000056558
ENSMUSG00000034613	90.7456	1.22755	0.314326	1.03224e-06	9.02178e-05	10	Ppm1h	protein_coding	ENSMUST00000161487,ENSMUST00000161371,ENSMUST00000159885,ENSMUST00000160315,ENSMUST00000067918,ENSMUST00000161065,ENSMUST00000162853,ENSMUST00000162969
ENSMUSG00000022906	650.081	1.22599	0.309563	8.35185e-07	7.7956e-05	16	Parp9	protein_coding	ENSMUST00000153066,ENSMUST00000122870,ENSMUST00000023622,ENSMUST00000114877,ENSMUST00000114878,ENSMUST00000128878,ENSMUST00000159160
ENSMUSG00000067297	18.1344	1.22506	0.625049	0.000217864	0.00469139	19	Ifit1bl2	protein_coding	ENSMUST00000087357,ENSMUST00000112463
ENSMUSG00000012519	112.398	1.22351	0.316569	1.20779e-06	0.000103215	8	Mlkl	protein_coding	ENSMUST00000120432,ENSMUST00000135710,ENSMUST00000056157,ENSMUST00000145862
ENSMUSG00000023827	181.134	1.22311	0.325641	1.81341e-06	0.000140008	17	Agpat4	protein_coding	ENSMUST00000170858,ENSMUST00000172259,ENSMUST00000167905,ENSMUST00000167792,ENSMUST00000024594,ENSMUST00000164143
ENSMUSG00000040675	143.453	1.21991	0.324851	1.82299e-06	0.000140008	10	Mthfd1l	protein_coding	ENSMUST00000154517,ENSMUST00000043735,ENSMUST00000117291,ENSMUST00000120585
ENSMUSG00000069874	487.578	1.21803	0.56332	0.000156381	0.00366694	11	Irgm2	protein_coding	ENSMUST00000058704,ENSMUST00000209079,ENSMUST00000108836
ENSMUSG00000073490	121.299	1.21506	0.367241	8.42057e-06	0.000452264	1	AI607873	protein_coding	ENSMUST00000127730,ENSMUST00000042610
ENSMUSG00000035686	89.7005	1.21365	0.434295	3.7293e-05	0.00139486	7	Thrsp	protein_coding	ENSMUST00000206613,ENSMUST00000043077
ENSMUSG00000020120	123.759	1.21286	0.440255	4.14012e-05	0.00149075	11	Plek	protein_coding	ENSMUST00000102881,ENSMUST00000020321,ENSMUST00000156101
ENSMUSG00000034116	79.728	1.21224	0.53006	0.000123733	0.0031332	17	Vav1	protein_coding	ENSMUST00000008847,ENSMUST00000169220,ENSMUST00000112870,ENSMUST00000174878,ENSMUST00000005889
ENSMUSG00000029798	131.599	1.20914	0.289237	3.47503e-07	4.03488e-05	6	Herc6	protein_coding	ENSMUST00000203840,ENSMUST00000203506,ENSMUST00000204166,ENSMUST00000204843,ENSMUST00000031817,ENSMUST00000204455
ENSMUSG00000045868	10.5368	1.20102	0.675578	0.000301957	0.0058825	7	Gvin1	protein_coding	ENSMUST00000006667,ENSMUST00000183409
ENSMUSG00000058099	69.0606	1.198	0.409863	2.70772e-05	0.00109925	15	Nfam1	protein_coding	ENSMUST00000023076,ENSMUST00000109503,ENSMUST00000100377
ENSMUSG00000097415	540.985	1.19014	0.352627	7.01364e-06	0.000396642	7	AU020206	lincRNA	ENSMUST00000181224,ENSMUST00000206358
ENSMUSG00000031886	128.975	1.18633	0.245875	1.88984e-08	4.6587e-06	8	Ces2e	protein_coding	ENSMUST00000109410,ENSMUST00000034355
ENSMUSG00000025780	823.328	1.1854	0.448765	5.80843e-05	0.00190588	2	Itih5	protein_coding	ENSMUST00000026886
ENSMUSG00000055805	357.502	1.18139	0.322065	2.59377e-06	0.000183083	11	Fmnl1	protein_coding	ENSMUST00000107027,ENSMUST00000154871,ENSMUST00000021322,ENSMUST00000126425,ENSMUST00000042286,ENSMUST00000129726
ENSMUSG00000038178	317.319	1.18137	0.164905	1.22637e-14	2.62007e-11	11	Slc43a2	protein_coding	ENSMUST00000149727,ENSMUST00000108433,ENSMUST00000152775,ENSMUST00000169547,ENSMUST00000145901,ENSMUST00000127226,ENSMUST00000134112,ENSMUST00000151891,ENSMUST00000042561,ENSMUST00000143035,ENSMUST00000155981
ENSMUSG00000089703	7.85628	1.18002	0.722544	0.000374759	0.00674071	1	Gm15833	processed_pseudogene	ENSMUST00000161563
ENSMUSG00000078954	55.6318	1.17731	0.560301	0.000195138	0.00432272	15	Arhgap8	protein_coding	ENSMUST00000168811,ENSMUST00000100464,ENSMUST00000163312,ENSMUST00000006029,ENSMUST00000172307,ENSMUST00000169075,ENSMUST00000167499
ENSMUSG00000075122	38.5385	1.17712	0.429475	4.57737e-05	0.0016009	16	Cd80	protein_coding	ENSMUST00000099816
ENSMUSG00000027580	772.645	1.17631	0.23334	6.41163e-09	1.95687e-06	2	Helz2	protein_coding	ENSMUST00000108831,ENSMUST00000155049,ENSMUST00000149417,ENSMUST00000121484,ENSMUST00000094203
ENSMUSG00000022900	46.0316	1.17344	0.391993	2.30774e-05	0.000962544	16	Ildr1	protein_coding	ENSMUST00000089618,ENSMUST00000128084,ENSMUST00000119464,ENSMUST00000153802,ENSMUST00000023617
ENSMUSG00000105504	182.652	1.17069	0.454968	7.0765e-05	0.00212963	3	Gbp5	protein_coding	ENSMUST00000197459,ENSMUST00000196255,ENSMUST00000090127,ENSMUST00000198803,ENSMUST00000199578
ENSMUSG00000020900	536.24	1.17027	0.225408	2.93045e-09	1.05074e-06	11	Myh10	protein_coding	ENSMUST00000139059,ENSMUST00000141558,ENSMUST00000124006,ENSMUST00000143032,ENSMUST00000108673,ENSMUST00000145408,ENSMUST00000018887,ENSMUST00000092984,ENSMUST00000102611,ENSMUST00000155765
ENSMUSG00000066861	106.763	1.16935	0.601635	0.000263544	0.00535102	5	Oas1g	protein_coding	ENSMUST00000161809,ENSMUST00000086368,ENSMUST00000162096
ENSMUSG00000001506	2329.5	1.16783	0.33082	4.28153e-06	0.000267413	11	Col1a1	protein_coding	ENSMUST00000148046,ENSMUST00000001547,ENSMUST00000139974,ENSMUST00000148593
ENSMUSG00000035352	9.77209	1.16674	0.675964	0.000360295	0.00654368	11	Ccl12	protein_coding	ENSMUST00000124916,ENSMUST00000000194
ENSMUSG00000061535	319.307	1.16607	0.28469	5.07513e-07	5.24648e-05	5	C1qtnf7	protein_coding	ENSMUST00000121872,ENSMUST00000144558,ENSMUST00000076939
ENSMUSG00000034947	191.008	1.16482	0.214123	7.64639e-10	3.76987e-07	11	Tmem106a	protein_coding	ENSMUST00000128614,ENSMUST00000128659,ENSMUST00000039581,ENSMUST00000143045,ENSMUST00000107194,ENSMUST00000100403
ENSMUSG00000028927	81.6009	1.16307	0.464233	8.46262e-05	0.00241329	4	Padi2	protein_coding	ENSMUST00000130958,ENSMUST00000030765,ENSMUST00000148160
ENSMUSG00000091549	185.42	1.16282	0.276518	3.22963e-07	3.91737e-05	17	Gm6548	processed_pseudogene	ENSMUST00000167498
ENSMUSG00000050069	104.105	1.15992	0.295245	9.96528e-07	8.80178e-05	1	Grem2	protein_coding	ENSMUST00000055294
ENSMUSG00000025017	37.7827	1.15938	0.678035	0.00037628	0.00674917	19	Pik3ap1	protein_coding	ENSMUST00000059672
ENSMUSG00000020241	1514.37	1.15916	0.328102	4.28356e-06	0.000267413	10	Col6a2	protein_coding	ENSMUST00000137365,ENSMUST00000001181,ENSMUST00000105413
ENSMUSG00000038507	696.511	1.15667	0.283459	5.44672e-07	5.51208e-05	6	Parp12	protein_coding	ENSMUST00000038398,ENSMUST00000129916
ENSMUSG00000025270	40.9574	1.14943	0.625518	0.000330034	0.00623375	X	Alas2	protein_coding	ENSMUST00000066337,ENSMUST00000142474,ENSMUST00000134670,ENSMUST00000112715
ENSMUSG00000005320	76.5905	1.14933	0.322754	3.93144e-06	0.000249484	13	Fgfr4	protein_coding	ENSMUST00000162167,ENSMUST00000162967,ENSMUST00000005452
ENSMUSG00000079017	799.449	1.14868	0.506137	0.000149091	0.00354793	12	Ifi27l2a	protein_coding	ENSMUST00000055071
ENSMUSG00000058216	43.8516	1.14612	0.94028	0.000394677	0.00697504	19	BC021614	protein_coding	ENSMUST00000189808,ENSMUST00000076451
ENSMUSG00000049241	10.8404	1.14249	0.636612	0.000358594	0.00652939	5	Hcar1	protein_coding	ENSMUST00000164267
ENSMUSG00000055541	49.9149	1.14232	0.602378	0.000308172	0.00595369	7	Lair1	protein_coding	ENSMUST00000205296,ENSMUST00000206445,ENSMUST00000068865,ENSMUST00000086401,ENSMUST00000086400,ENSMUST00000136616,ENSMUST00000108600,ENSMUST00000119711,ENSMUST00000131126,ENSMUST00000149395
ENSMUSG00000031503	2220.63	1.1414	0.2881	8.90575e-07	8.15427e-05	8	Col4a2	protein_coding	ENSMUST00000145295,ENSMUST00000146219,ENSMUST00000033899
ENSMUSG00000029605	116.437	1.14125	0.366689	1.71089e-05	0.000770421	5	Oas1b	polymorphic_pseudogene	ENSMUST00000182725,ENSMUST00000086377,ENSMUST00000183291
ENSMUSG00000015437	11.3894	1.13796	1.04623	0.000331273	0.0062387	14	Gzmb	protein_coding	ENSMUST00000015581
ENSMUSG00000027220	2.49989	1.13651	1.24837	0.000235031	0.00494135	2	Syt13	protein_coding	ENSMUST00000028648
ENSMUSG00000037731	79.3804	1.13321	0.511533	0.000173572	0.00394963	4	Themis2	protein_coding	ENSMUST00000045154
ENSMUSG00000041245	10.1285	1.12641	0.616537	0.000360215	0.00654368	X	Wnk3	protein_coding	ENSMUST00000184392,ENSMUST00000131844,ENSMUST00000149140,ENSMUST00000133852,ENSMUST00000184730,ENSMUST00000096285
ENSMUSG00000079553	119.854	1.1253	0.314189	3.76811e-06	0.000242663	17	Kifc1	protein_coding	ENSMUST00000174507,ENSMUST00000173885,ENSMUST00000173982,ENSMUST00000172608,ENSMUST00000114361,ENSMUST00000173386,ENSMUST00000173492
ENSMUSG00000025701	96.6206	1.1244	0.334182	7.91321e-06	0.000432259	6	Alox5	protein_coding	ENSMUST00000170186,ENSMUST00000167174,ENSMUST00000169625,ENSMUST00000026795,ENSMUST00000203722,ENSMUST00000167447,ENSMUST00000164547,ENSMUST00000167585
ENSMUSG00000056116	913.915	1.12372	0.638011	0.000398825	0.00703543	17	H2-T22	protein_coding	ENSMUST00000173280,ENSMUST00000080015,ENSMUST00000172633,ENSMUST00000077960,ENSMUST00000058801
ENSMUSG00000003477	2849.3	1.12023	0.328148	6.7602e-06	0.000386861	6	Inmt	protein_coding	ENSMUST00000003569,ENSMUST00000152720
ENSMUSG00000020573	68.6267	1.11495	0.367784	2.27062e-05	0.000951185	12	Pik3cg	protein_coding	ENSMUST00000156904,ENSMUST00000053215,ENSMUST00000126814,ENSMUST00000085469
ENSMUSG00000031264	26.071	1.113	0.466569	0.000124817	0.00314134	X	Btk	protein_coding	ENSMUST00000132664,ENSMUST00000113213,ENSMUST00000033617,ENSMUST00000150245,ENSMUST00000128333
ENSMUSG00000029915	27.8695	1.11194	0.518786	0.000212385	0.00460919	6	Clec5a	protein_coding	ENSMUST00000129948,ENSMUST00000101491,ENSMUST00000177178,ENSMUST00000031975
ENSMUSG00000059412	34.7949	1.11163	0.709655	0.000511056	0.00842038	9	Fxyd2	protein_coding	ENSMUST00000041005
ENSMUSG00000040093	159.197	1.1087	0.264171	3.51596e-07	4.03488e-05	2	Bmf	protein_coding	ENSMUST00000138342,ENSMUST00000146962,ENSMUST00000090219,ENSMUST00000125860,ENSMUST00000143583,ENSMUST00000152123,ENSMUST00000110859,ENSMUST00000154521
ENSMUSG00000031442	729.236	1.10732	0.2476	1.05062e-07	1.76203e-05	8	Mcf2l	protein_coding	ENSMUST00000145067,ENSMUST00000134227,ENSMUST00000123811,ENSMUST00000173099,ENSMUST00000156405,ENSMUST00000156560,ENSMUST00000145892,ENSMUST00000139776,ENSMUST00000110866,ENSMUST00000138387,ENSMUST00000134989,ENSMUST00000095456,ENSMUST00000127229,ENSMUST00000098927,ENSMUST00000110867,ENSMUST00000130302,ENSMUST00000110876,ENSMUST00000110871,ENSMUST00000110873,ENSMUST00000126905,ENSMUST00000173006,…
ENSMUSG00000040552	68.9712	1.10721	0.477006	0.00014648	0.00349505	6	C3ar1	protein_coding	ENSMUST00000042081
ENSMUSG00000042254	3193.73	1.10581	0.390544	4.08286e-05	0.00147888	9	Cilp	protein_coding	ENSMUST00000048762,ENSMUST00000141382
ENSMUSG00000051457	101.95	1.10233	0.604861	0.00039086	0.00693308	7	Spn	protein_coding	ENSMUST00000205483,ENSMUST00000143713,ENSMUST00000049931
ENSMUSG00000024079	567.27	1.10155	0.257132	2.43944e-07	3.19085e-05	17	Eif2ak2	protein_coding	ENSMUST00000024884,ENSMUST00000171451,ENSMUST00000169940,ENSMUST00000171852
ENSMUSG00000054404	703.921	1.09847	0.239635	6.33495e-08	1.28219e-05	11	Slfn5	protein_coding	ENSMUST00000150687,ENSMUST00000108158,ENSMUST00000108157,ENSMUST00000067443
ENSMUSG00000024672	52.6395	1.09807	0.548759	0.000291226	0.00573152	19	Ms4a7	protein_coding	ENSMUST00000025574,ENSMUST00000159269,ENSMUST00000056035,ENSMUST00000162785,ENSMUST00000067532
ENSMUSG00000101389	41.2205	1.09674	0.474954	0.000154166	0.00362829	19	Ms4a4a	protein_coding	ENSMUST00000188995
ENSMUSG00000026480	84.5557	1.09617	0.382461	3.77445e-05	0.00140404	1	Ncf2	protein_coding	ENSMUST00000189135,ENSMUST00000187641,ENSMUST00000187235,ENSMUST00000186568,ENSMUST00000027754,ENSMUST00000190323
ENSMUSG00000045534	181.435	1.09497	0.414107	6.87427e-05	0.00209807	6	Kcna5	protein_coding	ENSMUST00000060972
ENSMUSG00000083307	16.6714	1.09282	0.39793	5.2753e-05	0.00178266	X	AA414768	processed_pseudogene	ENSMUST00000121924
ENSMUSG00000072621	48.3019	1.09093	0.479538	0.00016871	0.00386623	11	Slfn10-ps	transcribed_unprocessed_pseudogene	ENSMUST00000100716,ENSMUST00000152760
ENSMUSG00000031844	961.604	1.08854	0.348125	1.78134e-05	0.000794701	8	Hsd17b2	protein_coding	ENSMUST00000212998,ENSMUST00000212052,ENSMUST00000034304
ENSMUSG00000028931	61.1563	1.0883	0.412531	7.07735e-05	0.00212963	4	Kcnab2	protein_coding	ENSMUST00000161496,ENSMUST00000159844,ENSMUST00000159840,ENSMUST00000160884,ENSMUST00000030768,ENSMUST00000162017,ENSMUST00000162518,ENSMUST00000162165,ENSMUST00000161236,ENSMUST00000159186,ENSMUST00000162200,ENSMUST00000161844,ENSMUST00000159435,ENSMUST00000105648
ENSMUSG00000026786	161.116	1.08404	0.319555	7.66366e-06	0.000421019	2	Apbb1ip	protein_coding	ENSMUST00000132993,ENSMUST00000148315,ENSMUST00000014290,ENSMUST00000131195
ENSMUSG00000034329	70.3542	1.08384	0.253438	2.57233e-07	3.33653e-05	11	Brip1	protein_coding	ENSMUST00000123366,ENSMUST00000149748,ENSMUST00000044423
ENSMUSG00000047735	728.844	1.08204	0.2832	1.65574e-06	0.000130478	6	Samd9l	protein_coding	ENSMUST00000120087,ENSMUST00000201638
ENSMUSG00000070031	51.2784	1.08029	0.476531	0.000176091	0.0039975	1	Sp140	protein_coding	ENSMUST00000161497,ENSMUST00000080204,ENSMUST00000113385,ENSMUST00000159234,ENSMUST00000162925,ENSMUST00000160119
ENSMUSG00000030966	231.843	1.07749	0.281786	1.64712e-06	0.000130333	7	Trim21	protein_coding	ENSMUST00000209907,ENSMUST00000106913,ENSMUST00000209679,ENSMUST00000033264,ENSMUST00000210261
ENSMUSG00000028801	20.7508	1.07259	0.522011	0.00028109	0.00560253	4	Stpg1	protein_coding	ENSMUST00000063707,ENSMUST00000153891,ENSMUST00000123221
ENSMUSG00000009585	258.189	1.07084	0.39549	6.1064e-05	0.0019625	15	Apobec3	protein_coding	ENSMUST00000176904,ENSMUST00000177483,ENSMUST00000165537,ENSMUST00000176868,ENSMUST00000175849,ENSMUST00000109620,ENSMUST00000177350,ENSMUST00000176644,ENSMUST00000175714,ENSMUST00000175827,ENSMUST00000023054,ENSMUST00000176823,ENSMUST00000177006,ENSMUST00000175801,ENSMUST00000177098,ENSMUST00000175752,ENSMUST00000176325
ENSMUSG00000041789	13.4949	1.07022	0.450087	0.000139843	0.00339507	18	2700046A07Rik	lincRNA	ENSMUST00000067450,ENSMUST00000048109
ENSMUSG00000079227	58.0381	1.06937	0.63655	0.000531776	0.00865059	9	Ccr5	protein_coding	ENSMUST00000097855,ENSMUST00000169553,ENSMUST00000171579,ENSMUST00000111442,ENSMUST00000171499,ENSMUST00000168179
ENSMUSG00000021943	378.124	1.06921	0.327593	1.19693e-05	0.000596395	14	Gdf10	protein_coding	ENSMUST00000168727
ENSMUSG00000022665	1275.32	1.06628	0.397315	6.56632e-05	0.00204963	16	Ccdc80	protein_coding	ENSMUST00000099498,ENSMUST00000061050,ENSMUST00000138048,ENSMUST00000139509,ENSMUST00000134924,ENSMUST00000155800
ENSMUSG00000024109	26.7173	1.06614	0.602304	0.000474118	0.00796186	17	Nrxn1	protein_coding	ENSMUST00000197104,ENSMUST00000173222,ENSMUST00000196559,ENSMUST00000176918,ENSMUST00000160467,ENSMUST00000197268,ENSMUST00000161402,ENSMUST00000174331,ENSMUST00000161637,ENSMUST00000054059,ENSMUST00000174337,ENSMUST00000197224,ENSMUST00000159419,ENSMUST00000162227,ENSMUST00000160844,ENSMUST00000072671,ENSMUST00000177342,ENSMUST00000176118,ENSMUST00000161102,ENSMUST00000162002,ENSMUST00000159778,…
ENSMUSG00000070327	1667.45	1.06592	0.193464	5.48102e-10	2.92747e-07	11	Rnf213	protein_coding	ENSMUST00000131035,ENSMUST00000093902,ENSMUST00000172235
ENSMUSG00000035000	250.915	1.06352	0.42826	0.000110127	0.00288491	2	Dpp4	protein_coding	ENSMUST00000156871,ENSMUST00000150979,ENSMUST00000151818,ENSMUST00000149306,ENSMUST00000129738,ENSMUST00000047812
ENSMUSG00000044703	4.57501	1.0635	0.821038	0.000641119	0.00998981	14	Phf11a	protein_coding	ENSMUST00000062307
ENSMUSG00000047798	27.4516	1.06256	0.831301	0.00063534	0.00992753	11	Cd300lf	protein_coding	ENSMUST00000149335,ENSMUST00000124083,ENSMUST00000106561,ENSMUST00000051264,ENSMUST00000106562,ENSMUST00000127927,ENSMUST00000146254
ENSMUSG00000031506	53.7894	1.05767	0.450583	0.00015456	0.00363311	1	Ptpn7	protein_coding	ENSMUST00000187985,ENSMUST00000188478,ENSMUST00000167080,ENSMUST00000049449
ENSMUSG00000068122	22.0627	1.05752	0.614711	0.000524215	0.00856724	X	Agtr2	protein_coding	ENSMUST00000089188,ENSMUST00000131150
ENSMUSG00000016256	708.767	1.05712	0.251242	3.58821e-07	4.05709e-05	2	Ctsz	protein_coding	ENSMUST00000016400
ENSMUSG00000024529	80.7825	1.05687	0.287741	2.98957e-06	0.000204984	18	Lox	protein_coding	ENSMUST00000171470,ENSMUST00000025409
ENSMUSG00000046794	100.106	1.05544	0.399399	7.48095e-05	0.00221093	8	Ppp1r3b	protein_coding	ENSMUST00000070481,ENSMUST00000211472,ENSMUST00000210337,ENSMUST00000211648
ENSMUSG00000004709	38.5408	1.05371	0.474539	0.000208114	0.00454213	1	Cd244	protein_coding	ENSMUST00000194170,ENSMUST00000194797,ENSMUST00000004829,ENSMUST00000195804
ENSMUSG00000027323	138.815	1.05217	0.224257	4.02289e-08	8.89106e-06	2	Rad51	protein_coding	ENSMUST00000028795,ENSMUST00000141389,ENSMUST00000151406,ENSMUST00000140939,ENSMUST00000110828,ENSMUST00000154683,ENSMUST00000152327,ENSMUST00000143934
ENSMUSG00000035299	175.131	1.04981	0.494406	0.000259107	0.00530011	X	Mid1	protein_coding	ENSMUST00000149258,ENSMUST00000152163,ENSMUST00000146073,ENSMUST00000036753,ENSMUST00000143815,ENSMUST00000129642,ENSMUST00000078947,ENSMUST00000151722,ENSMUST00000112107,ENSMUST00000112104,ENSMUST00000112105,ENSMUST00000163810,ENSMUST00000133857,ENSMUST00000079443,ENSMUST00000171433
ENSMUSG00000024679	58.879	1.04963	0.504339	0.000282992	0.00562125	19	Ms4a6d	protein_coding	ENSMUST00000025582,ENSMUST00000155669,ENSMUST00000125291,ENSMUST00000135351
ENSMUSG00000078612	12.5578	1.04805	0.527095	0.000342055	0.00638876	4	1700024P16Rik	protein_coding	ENSMUST00000106804,ENSMUST00000106803
ENSMUSG00000029254	20.4187	1.04691	0.529535	0.000350697	0.00647141	5	Stap1	protein_coding	ENSMUST00000151556,ENSMUST00000031171,ENSMUST00000198435,ENSMUST00000132546,ENSMUST00000123393,ENSMUST00000138076
ENSMUSG00000054342	35.9559	1.04543	0.394283	7.4628e-05	0.00221093	7	Kcnn4	protein_coding	ENSMUST00000205626,ENSMUST00000171904,ENSMUST00000205428,ENSMUST00000206910,ENSMUST00000205881
ENSMUSG00000001119	1701.5	1.04371	0.316505	1.12126e-05	0.000568856	10	Col6a1	protein_coding	ENSMUST00000137599,ENSMUST00000001147
ENSMUSG00000027562	74.1743	1.04257	0.459954	0.000192805	0.00427596	3	Car2	protein_coding	ENSMUST00000192609,ENSMUST00000195520,ENSMUST00000029078
ENSMUSG00000045658	167.773	1.04086	0.279371	2.52546e-06	0.000180519	1	Pid1	protein_coding	ENSMUST00000175948,ENSMUST00000168574,ENSMUST00000176720,ENSMUST00000176559,ENSMUST00000177458,ENSMUST00000176822,ENSMUST00000187992,ENSMUST00000175996
ENSMUSG00000036040	26.535	1.04054	0.546837	0.000410199	0.0072162	2	Adamtsl2	protein_coding	ENSMUST00000130600,ENSMUST00000091233,ENSMUST00000139633,ENSMUST00000143246,ENSMUST00000169787
ENSMUSG00000078853	462.408	1.03467	0.584814	0.000524302	0.00856724	11	Igtp	protein_coding	ENSMUST00000094169,ENSMUST00000035266,ENSMUST00000168280
ENSMUSG00000033544	1179.84	1.0314	0.324399	1.67484e-05	0.000755956	1	Angptl1	protein_coding	ENSMUST00000111720,ENSMUST00000027885
ENSMUSG00000029778	289.288	1.02927	0.383818	7.12835e-05	0.0021386	6	Adcyap1r1	protein_coding	ENSMUST00000167234,ENSMUST00000165857,ENSMUST00000167484,ENSMUST00000070736,ENSMUST00000172084,ENSMUST00000165786,ENSMUST00000070756,ENSMUST00000166962
ENSMUSG00000025355	178.391	1.02776	0.421984	0.000134109	0.00328909	10	Mmp19	protein_coding	ENSMUST00000026411
ENSMUSG00000018168	38.8993	1.02032	0.663175	0.000741434	0.0110795	11	Ikzf3	protein_coding	ENSMUST00000140876,ENSMUST00000152400,ENSMUST00000103141,ENSMUST00000153902
ENSMUSG00000078776	9.98378	1.01999	0.687737	0.000776215	0.0114264	7	9530053A07Rik	protein_coding	ENSMUST00000129051,ENSMUST00000130693,ENSMUST00000059886,ENSMUST00000150948
ENSMUSG00000046879	767.443	1.01863	0.424267	0.000148982	0.00354793	11	Irgm1	protein_coding	ENSMUST00000147151,ENSMUST00000097271,ENSMUST00000049519
ENSMUSG00000000290	169.396	1.01845	0.513514	0.000374732	0.00674071	10	Itgb2	protein_coding	ENSMUST00000156644,ENSMUST00000000299,ENSMUST00000153541,ENSMUST00000131023,ENSMUST00000130059
ENSMUSG00000039410	247.28	1.01841	0.408801	0.000119394	0.00306502	4	Prdm16	protein_coding	ENSMUST00000097759,ENSMUST00000105638,ENSMUST00000105636,ENSMUST00000105637,ENSMUST00000135064,ENSMUST00000156069,ENSMUST00000070313,ENSMUST00000149605,ENSMUST00000145217,ENSMUST00000131762,ENSMUST00000141164,ENSMUST00000030902,ENSMUST00000124771
ENSMUSG00000029096	573.165	1.01701	0.342356	3.25173e-05	0.00126124	5	Htra3	protein_coding	ENSMUST00000114233,ENSMUST00000201028,ENSMUST00000137935,ENSMUST00000087629,ENSMUST00000129459,ENSMUST00000200810
ENSMUSG00000075707	7.49881	1.01309	0.897905	0.000666475	0.0103014	12	Dio3	protein_coding	ENSMUST00000173014,ENSMUST00000097228
ENSMUSG00000025330	31.1591	1.00988	0.791333	0.000822901	0.0118789	4	Padi4	protein_coding	ENSMUST00000137440,ENSMUST00000026381,ENSMUST00000137516,ENSMUST00000143019
ENSMUSG00000040528	14.6132	1.0088	0.518833	0.000415327	0.00728642	11	Milr1	protein_coding	ENSMUST00000182479,ENSMUST00000182908,ENSMUST00000086353,ENSMUST00000182023,ENSMUST00000147326,ENSMUST00000183111,ENSMUST00000106794,ENSMUST00000182896
ENSMUSG00000021998	617.601	1.00836	0.474058	0.000285996	0.00565173	14	Lcp1	protein_coding	ENSMUST00000131802,ENSMUST00000149883,ENSMUST00000124499,ENSMUST00000145303,ENSMUST00000143539,ENSMUST00000130510,ENSMUST00000124608,ENSMUST00000134114,ENSMUST00000148609,ENSMUST00000122840,ENSMUST00000125833
ENSMUSG00000028270	803.685	1.00771	0.51031	0.000392638	0.00695549	3	Gbp2	protein_coding	ENSMUST00000165774,ENSMUST00000169572
ENSMUSG00000040570	10.4315	1.00763	0.564408	0.000555673	0.00895338	5	Rundc3b	protein_coding	ENSMUST00000115378,ENSMUST00000047485
ENSMUSG00000024731	8.65718	1.00674	0.622198	0.000713825	0.0107874	19	Ms4a10	protein_coding	ENSMUST00000072748,ENSMUST00000191343,ENSMUST00000190246
ENSMUSG00000041674	34.0517	1.00329	0.38181	8.70207e-05	0.00245703	11	BC006965	processed_transcript	ENSMUST00000133231,ENSMUST00000142413,ENSMUST00000143550,ENSMUST00000124028,ENSMUST00000144036,ENSMUST00000143760,ENSMUST00000139027,ENSMUST00000125873,ENSMUST00000151650,ENSMUST00000143060,ENSMUST00000137081,ENSMUST00000142282,ENSMUST00000155766,ENSMUST00000148724,ENSMUST00000131057,ENSMUST00000141399,ENSMUST00000156388,ENSMUST00000154379
ENSMUSG00000054612	110.076	1.00022	0.264409	2.19285e-06	0.000160932	7	Mgmt	protein_coding	ENSMUST00000081510
ENSMUSG00000043008	76.8714	0.996361	0.336467	3.48866e-05	0.00132893	16	Klhl6	protein_coding	ENSMUST00000166801,ENSMUST00000171910,ENSMUST00000058839,ENSMUST00000165530
ENSMUSG00000031530	59.4479	0.993267	0.296015	1.01978e-05	0.000528525	8	Dusp4	protein_coding	ENSMUST00000033930
ENSMUSG00000035184	108.118	0.992773	0.248243	9.53728e-07	8.58516e-05	14	Fam124a	protein_coding	ENSMUST00000162987,ENSMUST00000161899,ENSMUST00000160745,ENSMUST00000039064
ENSMUSG00000017652	40.8653	0.992128	0.475058	0.000324213	0.0061479	2	Cd40	protein_coding	ENSMUST00000153105,ENSMUST00000073707,ENSMUST00000017799,ENSMUST00000140951,ENSMUST00000154443,ENSMUST00000081310,ENSMUST00000184221
ENSMUSG00000020185	84.0484	0.991374	0.397937	0.000127043	0.00317245	10	E2f7	protein_coding	ENSMUST00000174857,ENSMUST00000173634,ENSMUST00000073781,ENSMUST00000172574,ENSMUST00000173948,ENSMUST00000174810,ENSMUST00000173471,ENSMUST00000174593,ENSMUST00000173294
ENSMUSG00000062184	24.8241	0.988212	0.449442	0.000257221	0.00527275	X	Hs6st2	protein_coding	ENSMUST00000140145,ENSMUST00000114871,ENSMUST00000142983,ENSMUST00000142738,ENSMUST00000088172
ENSMUSG00000027204	1066.21	0.987482	0.300039	1.27612e-05	0.000625477	2	Fbn1	protein_coding	ENSMUST00000028633,ENSMUST00000103234,ENSMUST00000148272
ENSMUSG00000054720	547.884	0.986871	0.20244	1.84464e-08	4.60633e-06	5	Lrrc8c	protein_coding	ENSMUST00000150981,ENSMUST00000067924,ENSMUST00000153754,ENSMUST00000153955
ENSMUSG00000002900	989.855	0.985214	0.220174	1.25364e-07	1.97581e-05	12	Lamb1	protein_coding	ENSMUST00000164228,ENSMUST00000164919,ENSMUST00000169088,ENSMUST00000169065,ENSMUST00000164009,ENSMUST00000002979,ENSMUST00000172134,ENSMUST00000170495
ENSMUSG00000015968	33.7022	0.984341	0.306533	1.66315e-05	0.000754221	14	Cacna1d	protein_coding	ENSMUST00000112249,ENSMUST00000112250
ENSMUSG00000047443	83.33	0.984256	0.29443	1.08317e-05	0.000553913	1	Fam132b	protein_coding	ENSMUST00000086861,ENSMUST00000190998
ENSMUSG00000024620	1133.97	0.983864	0.159246	1.14338e-11	1.09925e-08	18	Pdgfrb	protein_coding	ENSMUST00000025522,ENSMUST00000115274
ENSMUSG00000000805	166.881	0.983045	0.429007	0.000210647	0.00458182	11	Car4	protein_coding	ENSMUST00000103194,ENSMUST00000150596,ENSMUST00000138331,ENSMUST00000108076,ENSMUST00000139416,ENSMUST00000127827
ENSMUSG00000060063	121.923	0.983017	0.301288	1.4132e-05	0.0006726	5	Alox5ap	protein_coding	ENSMUST00000071130,ENSMUST00000202629,ENSMUST00000200928,ENSMUST00000200806
ENSMUSG00000025324	350.971	0.978459	0.158718	1.26164e-11	1.15518e-08	7	Atp10a	protein_coding	ENSMUST00000207668,ENSMUST00000168747
ENSMUSG00000026946	215.342	0.9773	0.244574	9.97914e-07	8.80178e-05	2	Nmi	protein_coding	ENSMUST00000142868,ENSMUST00000112705,ENSMUST00000145656,ENSMUST00000028314,ENSMUST00000123521,ENSMUST00000145481
ENSMUSG00000090272	273.633	0.976799	0.630513	0.000862557	0.0122672	1	Mndal	protein_coding	ENSMUST00000190651,ENSMUST00000111210,ENSMUST00000190071,ENSMUST00000188804,ENSMUST00000187636,ENSMUST00000189474,ENSMUST00000191500,ENSMUST00000186442,ENSMUST00000189501
ENSMUSG00000031639	177.714	0.973885	0.233606	4.92318e-07	5.11691e-05	8	Tlr3	protein_coding	ENSMUST00000167106,ENSMUST00000209772,ENSMUST00000210354,ENSMUST00000210013,ENSMUST00000209651,ENSMUST00000034056,ENSMUST00000209269,ENSMUST00000210996,ENSMUST00000211370
ENSMUSG00000048779	64.0866	0.973859	0.429813	0.000228874	0.00485739	7	P2ry6	protein_coding	ENSMUST00000060174,ENSMUST00000209196,ENSMUST00000208653
ENSMUSG00000004328	17.1964	0.973798	0.675169	0.00096121	0.0132282	7	Hif3a	protein_coding	ENSMUST00000139224,ENSMUST00000153833,ENSMUST00000108492,ENSMUST00000037762
ENSMUSG00000002910	281.664	0.972898	0.368412	9.00846e-05	0.00251766	8	Arrdc2	protein_coding	ENSMUST00000212770,ENSMUST00000212508,ENSMUST00000212855,ENSMUST00000002989,ENSMUST00000212898,ENSMUST00000213095,ENSMUST00000212405
ENSMUSG00000074652	46.0509	0.972834	0.719662	0.00100091	0.0136202	2	Myh7b	protein_coding	ENSMUST00000124415,ENSMUST00000092995,ENSMUST00000154656
ENSMUSG00000002602	1979.09	0.972141	0.189315	5.01964e-09	1.6641e-06	7	Axl	protein_coding	ENSMUST00000124442,ENSMUST00000085948,ENSMUST00000147680,ENSMUST00000002677,ENSMUST00000132038,ENSMUST00000137383,ENSMUST00000132989,ENSMUST00000137211
ENSMUSG00000018920	348.881	0.970426	0.394959	0.000145522	0.00348022	11	Cxcl16	protein_coding	ENSMUST00000126391,ENSMUST00000019064,ENSMUST00000154475
ENSMUSG00000017344	207.697	0.970133	0.319877	2.98288e-05	0.00118014	11	Vtn	protein_coding	ENSMUST00000146997,ENSMUST00000017488,ENSMUST00000153628,ENSMUST00000128479
ENSMUSG00000029661	3902.97	0.970068	0.361615	8.10765e-05	0.00235134	6	Col1a2	protein_coding	ENSMUST00000141483,ENSMUST00000138511,ENSMUST00000124686,ENSMUST00000203346,ENSMUST00000148864,ENSMUST00000031668,ENSMUST00000132029,ENSMUST00000155687
ENSMUSG00000004730	97.8601	0.969298	0.457662	0.000323261	0.0061359	17	Adgre1	protein_coding	ENSMUST00000086763,ENSMUST00000004850
ENSMUSG00000070691	69.0672	0.96888	0.458005	0.00032539	0.00616414	4	Runx3	protein_coding	ENSMUST00000056977,ENSMUST00000119564,ENSMUST00000137027,ENSMUST00000156478,ENSMUST00000140642,ENSMUST00000127109
ENSMUSG00000035275	42.6636	0.968178	0.209876	6.85627e-08	1.34523e-05	4	Raver2	protein_coding	ENSMUST00000106955,ENSMUST00000038463,ENSMUST00000148148
ENSMUSG00000035004	31.8043	0.966029	0.505475	0.000500511	0.00828926	7	Igsf6	protein_coding	ENSMUST00000047194
ENSMUSG00000026104	421.401	0.964722	0.346929	6.27257e-05	0.00198963	1	Stat1	protein_coding	ENSMUST00000186186,ENSMUST00000189075,ENSMUST00000188681,ENSMUST00000189336,ENSMUST00000186057,ENSMUST00000070968,ENSMUST00000186857,ENSMUST00000189244,ENSMUST00000186574,ENSMUST00000189347,ENSMUST00000191435,ENSMUST00000185743
ENSMUSG00000025314	443.762	0.96423	0.305757	2.08439e-05	0.000890636	2	Ptprj	protein_coding	ENSMUST00000168621,ENSMUST00000111493,ENSMUST00000129323,ENSMUST00000111495
ENSMUSG00000025608	2631.11	0.963506	0.217018	1.54274e-07	2.29951e-05	6	Podxl	protein_coding	ENSMUST00000026698,ENSMUST00000136877
ENSMUSG00000025492	1843.4	0.96205	0.242517	1.15931e-06	9.95142e-05	7	Ifitm3	protein_coding	ENSMUST00000026565
ENSMUSG00000015950	103.505	0.960485	0.419156	0.000222963	0.004767	5	Ncf1	protein_coding	ENSMUST00000111275,ENSMUST00000016094,ENSMUST00000126934,ENSMUST00000139249,ENSMUST00000146354,ENSMUST00000144086,ENSMUST00000182626
ENSMUSG00000073902	44.5266	0.957138	0.588916	0.000839399	0.0120432	7	Gm1966	unprocessed_pseudogene	ENSMUST00000184540
ENSMUSG00000030365	8.85958	0.956465	0.739318	0.00107612	0.0142701	6	Clec2i	protein_coding	ENSMUST00000159080,ENSMUST00000160867,ENSMUST00000032519,ENSMUST00000159866,ENSMUST00000162666
ENSMUSG00000079339	23.4337	0.955728	0.54454	0.000687434	0.0105239	19	Ifit1bl1	protein_coding	ENSMUST00000112467,ENSMUST00000168254
ENSMUSG00000029307	36.6919	0.954231	0.476529	0.000430761	0.00745159	5	Dmp1	protein_coding	ENSMUST00000066708
ENSMUSG00000029675	1259.56	0.950834	0.258195	3.54383e-06	0.000235781	5	Eln	protein_coding	ENSMUST00000015138,ENSMUST00000202570,ENSMUST00000202620,ENSMUST00000201399,ENSMUST00000201856
ENSMUSG00000002204	75.8938	0.949512	0.565649	0.000795205	0.011625	7	Napsa	protein_coding	ENSMUST00000207302,ENSMUST00000002274,ENSMUST00000153124,ENSMUST00000207543,ENSMUST00000208514
ENSMUSG00000036545	384.271	0.946849	0.244256	1.7159e-06	0.000134667	11	Adamts2	protein_coding	ENSMUST00000125988,ENSMUST00000142118,ENSMUST00000127534,ENSMUST00000040523
ENSMUSG00000028874	60.7926	0.944883	0.632891	0.00103229	0.0139193	4	Fgr	protein_coding	ENSMUST00000124451,ENSMUST00000138179,ENSMUST00000171223,ENSMUST00000030693
ENSMUSG00000036298	27.1152	0.941949	0.350473	8.54964e-05	0.00242944	15	Slc2a13	protein_coding	ENSMUST00000109283,ENSMUST00000109282,ENSMUST00000156971
ENSMUSG00000001281	139.673	0.939022	0.493673	0.000551182	0.00891347	15	Itgb7	protein_coding	ENSMUST00000127014,ENSMUST00000001327
ENSMUSG00000000530	490.842	0.936885	0.219442	3.49842e-07	4.03488e-05	15	Acvrl1	protein_coding	ENSMUST00000128868,ENSMUST00000117984,ENSMUST00000120028,ENSMUST00000144229,ENSMUST00000120754,ENSMUST00000130432,ENSMUST00000124151,ENSMUST00000000542,ENSMUST00000121718,ENSMUST00000128525,ENSMUST00000119063
ENSMUSG00000078234	32.0621	0.935757	0.598086	0.000982485	0.0134361	4	Klhdc7a	protein_coding	ENSMUST00000105031
ENSMUSG00000035697	326.123	0.934427	0.457869	0.000420028	0.00734208	10	Hmha1	protein_coding	ENSMUST00000150022,ENSMUST00000140974,ENSMUST00000099501,ENSMUST00000105373,ENSMUST00000043311
ENSMUSG00000018819	951.987	0.933282	0.295838	2.23057e-05	0.000940558	7	Lsp1	protein_coding	ENSMUST00000128986,ENSMUST00000156960,ENSMUST00000142408,ENSMUST00000140626,ENSMUST00000126149,ENSMUST00000105966,ENSMUST00000105967,ENSMUST00000018963,ENSMUST00000132956,ENSMUST00000038946,ENSMUST00000105968,ENSMUST00000149521
ENSMUSG00000078606	18.7568	0.932168	0.481009	0.00052356	0.00856724	7	Gm4070	protein_coding	ENSMUST00000176467,ENSMUST00000106766,ENSMUST00000176969,ENSMUST00000176994
ENSMUSG00000017969	168.55	0.93127	0.316064	4.22207e-05	0.00151459	2	Ptgis	protein_coding	ENSMUST00000136271,ENSMUST00000088041,ENSMUST00000018113
ENSMUSG00000024621	536.291	0.93021	0.335583	6.97906e-05	0.00211478	18	Csf1r	protein_coding	ENSMUST00000025523,ENSMUST00000115268
ENSMUSG00000029761	1542.07	0.929998	0.23697	1.48082e-06	0.000119235	6	Cald1	protein_coding	ENSMUST00000115026,ENSMUST00000115027,ENSMUST00000127055,ENSMUST00000132331,ENSMUST00000201024,ENSMUST00000126181,ENSMUST00000031775,ENSMUST00000155714,ENSMUST00000149009,ENSMUST00000201956,ENSMUST00000142716,ENSMUST00000142512,ENSMUST00000079391,ENSMUST00000136907,ENSMUST00000123823,ENSMUST00000146685,ENSMUST00000154182,ENSMUST00000115021
ENSMUSG00000072244	20.0805	0.928016	0.554776	0.000861749	0.0122657	7	Trim6	protein_coding	ENSMUST00000153324,ENSMUST00000128493,ENSMUST00000098180,ENSMUST00000144538,ENSMUST00000144455
ENSMUSG00000034853	305.457	0.925665	0.290375	2.04637e-05	0.000878209	4	Acot11	protein_coding	ENSMUST00000140541,ENSMUST00000145061,ENSMUST00000144809,ENSMUST00000156567,ENSMUST00000065253,ENSMUST00000102762,ENSMUST00000148688
ENSMUSG00000036106	45.7656	0.923162	0.266773	8.35526e-06	0.000450014	15	Prr5	protein_coding	ENSMUST00000171460,ENSMUST00000065499
ENSMUSG00000089715	877.807	0.921482	0.167275	7.52983e-10	3.76987e-07	15	Cbx6	protein_coding	ENSMUST00000109627,ENSMUST00000148358,ENSMUST00000109625,ENSMUST00000127721,ENSMUST00000109623,ENSMUST00000141345,ENSMUST00000129614
ENSMUSG00000030707	345.156	0.919429	0.489786	0.000613478	0.00968703	7	Coro1a	protein_coding	ENSMUST00000140896,ENSMUST00000032949,ENSMUST00000135087,ENSMUST00000106364,ENSMUST00000133718,ENSMUST00000126193,ENSMUST00000205515,ENSMUST00000173116,ENSMUST00000173108,ENSMUST00000131415,ENSMUST00000123511,ENSMUST00000174579
ENSMUSG00000034413	151.956	0.916795	0.190984	3.1965e-08	7.23085e-06	17	Neurl1b	protein_coding	ENSMUST00000053020,ENSMUST00000182897,ENSMUST00000183077
ENSMUSG00000039501	1055.51	0.915939	0.140131	1.36259e-12	1.74666e-09	2	Znfx1	protein_coding	ENSMUST00000128676,ENSMUST00000135967,ENSMUST00000067584,ENSMUST00000048988,ENSMUST00000155281
ENSMUSG00000032596	365.605	0.914843	0.36303	0.000142527	0.00343854	9	Uba7	protein_coding	ENSMUST00000176673,ENSMUST00000176842,ENSMUST00000177494,ENSMUST00000176743,ENSMUST00000175933,ENSMUST00000176478,ENSMUST00000177392,ENSMUST00000176858,ENSMUST00000177039,ENSMUST00000176340,ENSMUST00000177096,ENSMUST00000177071,ENSMUST00000035216,ENSMUST00000075082,ENSMUST00000176037
ENSMUSG00000027074	827.873	0.91418	0.326485	6.71274e-05	0.00206847	2	Slc43a3	protein_coding	ENSMUST00000130278,ENSMUST00000141650,ENSMUST00000090726,ENSMUST00000155537,ENSMUST00000155506,ENSMUST00000138719
ENSMUSG00000034394	49.6307	0.914031	0.425077	0.000349491	0.00646777	11	Lif	protein_coding	ENSMUST00000066283,ENSMUST00000040750,ENSMUST00000154927
ENSMUSG00000030220	352.091	0.914028	0.441658	0.000418108	0.00731518	6	Arhgdib	protein_coding	ENSMUST00000154440,ENSMUST00000204934,ENSMUST00000111891,ENSMUST00000032344,ENSMUST00000111892
ENSMUSG00000031963	53.5635	0.913781	0.527325	0.000816248	0.0118251	9	Bmper	protein_coding	ENSMUST00000071982
ENSMUSG00000004508	229.219	0.913514	0.219589	5.9276e-07	5.83751e-05	7	Gab2	protein_coding	ENSMUST00000004622,ENSMUST00000206791
ENSMUSG00000026042	1257.18	0.912767	0.240525	2.55564e-06	0.000181999	1	Col5a2	protein_coding	ENSMUST00000134681,ENSMUST00000086430,ENSMUST00000131535,ENSMUST00000150143
ENSMUSG00000023284	200.988	0.912375	0.197749	7.91926e-08	1.43652e-05	5	Zfp605	protein_coding	ENSMUST00000112528,ENSMUST00000144089,ENSMUST00000086686,ENSMUST00000147631
ENSMUSG00000020928	59.6121	0.911485	0.352553	0.00012127	0.00308846	11	Higd1b	protein_coding	ENSMUST00000021302,ENSMUST00000107072,ENSMUST00000107073
ENSMUSG00000054728	90.5453	0.910705	0.252607	5.17908e-06	0.000313155	13	Phactr1	protein_coding	ENSMUST00000127859,ENSMUST00000132050,ENSMUST00000136576,ENSMUST00000138640,ENSMUST00000110161,ENSMUST00000136951,ENSMUST00000150620,ENSMUST00000161201,ENSMUST00000137434,ENSMUST00000066928,ENSMUST00000131942,ENSMUST00000140651,ENSMUST00000123987,ENSMUST00000128646,ENSMUST00000149235,ENSMUST00000148891
ENSMUSG00000010358	543.507	0.91022	0.230813	1.44585e-06	0.000117303	11	Ifi35	protein_coding	ENSMUST00000131024,ENSMUST00000125958,ENSMUST00000010502
ENSMUSG00000026600	223.096	0.909011	0.221581	7.63044e-07	7.19206e-05	1	Soat1	protein_coding	ENSMUST00000051396,ENSMUST00000188027,ENSMUST00000187507,ENSMUST00000187073,ENSMUST00000191379,ENSMUST00000189661,ENSMUST00000187987,ENSMUST00000186420
ENSMUSG00000058715	131.004	0.908739	0.336894	9.04635e-05	0.00252457	1	Fcer1g	protein_coding	ENSMUST00000150997,ENSMUST00000079957,ENSMUST00000193973
ENSMUSG00000018459	7.44428	0.907784	0.718898	0.00135101	0.0167271	2	Slc13a3	protein_coding	ENSMUST00000029208,ENSMUST00000109279,ENSMUST00000147107,ENSMUST00000145513,ENSMUST00000143136
ENSMUSG00000020649	325.494	0.906673	0.340611	0.000100138	0.00269922	12	Rrm2	protein_coding	ENSMUST00000020980,ENSMUST00000154588,ENSMUST00000153058,ENSMUST00000147789
ENSMUSG00000025855	65.1348	0.906448	0.282078	1.97816e-05	0.000860543	5	Prkar1b	protein_coding	ENSMUST00000147505,ENSMUST00000129851,ENSMUST00000155833,ENSMUST00000130180,ENSMUST00000026973,ENSMUST00000148002,ENSMUST00000134762,ENSMUST00000141985,ENSMUST00000110890,ENSMUST00000110889,ENSMUST00000139415
ENSMUSG00000026043	7435.01	0.904186	0.362558	0.000156723	0.00367048	1	Col3a1	protein_coding	ENSMUST00000185687,ENSMUST00000087883,ENSMUST00000123204,ENSMUST00000186021,ENSMUST00000190943,ENSMUST00000189818,ENSMUST00000129611
ENSMUSG00000031375	3301.94	0.903975	0.270813	1.32672e-05	0.000640961	X	Bgn	protein_coding	ENSMUST00000155231,ENSMUST00000133394,ENSMUST00000169489,ENSMUST00000141945,ENSMUST00000130873,ENSMUST00000183174,ENSMUST00000033741,ENSMUST00000140803
ENSMUSG00000102222	26.7068	0.902705	0.378413	0.000206616	0.00452483	18	Pcdhga10	protein_coding	ENSMUST00000193404
ENSMUSG00000026365	868.998	0.902156	0.413035	0.000334336	0.00627794	1	Cfh	protein_coding	ENSMUST00000066859,ENSMUST00000192880,ENSMUST00000111976,ENSMUST00000194688,ENSMUST00000123238,ENSMUST00000148225,ENSMUST00000192919,ENSMUST00000111977
ENSMUSG00000053004	23.1404	0.900279	0.500666	0.000756911	0.0112472	6	Hrh1	protein_coding	ENSMUST00000161220,ENSMUST00000160780,ENSMUST00000161650,ENSMUST00000088987,ENSMUST00000160212
ENSMUSG00000000409	56.7589	0.899747	0.640008	0.0013356	0.016622	4	Lck	protein_coding	ENSMUST00000067240,ENSMUST00000127943,ENSMUST00000139957,ENSMUST00000167288,ENSMUST00000132030,ENSMUST00000102596,ENSMUST00000134336,ENSMUST00000123640
ENSMUSG00000037161	53.2512	0.89931	0.529661	0.000908724	0.0127168	3	Mgarp	protein_coding	ENSMUST00000145938,ENSMUST00000038154,ENSMUST00000157054,ENSMUST00000108046,ENSMUST00000141156
ENSMUSG00000066687	777.363	0.897442	0.553741	0.00103701	0.013941	9	Zbtb16	protein_coding	ENSMUST00000093852
ENSMUSG00000062545	11.6897	0.89668	0.88012	0.000999992	0.0136175	4	Tlr12	protein_coding	ENSMUST00000133382,ENSMUST00000074829
ENSMUSG00000031595	51.4213	0.896081	0.453822	0.000539637	0.00874886	8	Pdgfrl	protein_coding	ENSMUST00000034004,ENSMUST00000143216
ENSMUSG00000030830	109.993	0.895589	0.62323	0.00132157	0.0164972	7	Itgal	protein_coding	ENSMUST00000106306,ENSMUST00000170971,ENSMUST00000117762,ENSMUST00000120857,ENSMUST00000205695,ENSMUST00000118405
ENSMUSG00000015143	907.702	0.894048	0.342937	0.000119879	0.0030652	12	Actn1	protein_coding	ENSMUST00000021554,ENSMUST00000167327
ENSMUSG00000028364	794.521	0.891469	0.549253	0.0010546	0.0141015	4	Tnc	protein_coding	ENSMUST00000107372,ENSMUST00000107371,ENSMUST00000107377,ENSMUST00000030056
ENSMUSG00000051506	122.655	0.888205	0.586437	0.00124586	0.0158017	14	Wdfy4	protein_coding	ENSMUST00000159606,ENSMUST00000130509,ENSMUST00000132153,ENSMUST00000061753
ENSMUSG00000022148	79.1102	0.886506	0.578541	0.00122494	0.0156187	15	Fyb	protein_coding	ENSMUST00000159604,ENSMUST00000163073,ENSMUST00000162154,ENSMUST00000160612,ENSMUST00000159714,ENSMUST00000090461,ENSMUST00000161947,ENSMUST00000162430
ENSMUSG00000049988	24.8245	0.885961	0.412483	0.000380268	0.00679599	8	Lrrc25	protein_coding	ENSMUST00000052437,ENSMUST00000210609
ENSMUSG00000027555	3764.37	0.885383	0.274474	2.00882e-05	0.000868229	3	Car13	protein_coding	ENSMUST00000029071
ENSMUSG00000033107	49.4027	0.884073	0.280286	2.52973e-05	0.00103935	18	Rnf125	protein_coding	ENSMUST00000050004
ENSMUSG00000020143	118.677	0.882646	0.532114	0.0010259	0.0138639	11	Dock2	protein_coding	ENSMUST00000093193,ENSMUST00000157036,ENSMUST00000154178,ENSMUST00000127846,ENSMUST00000101364,ENSMUST00000101365,ENSMUST00000143540
ENSMUSG00000026649	13.4005	0.882016	0.470504	0.000690779	0.0105369	1	Cfap126	protein_coding	ENSMUST00000027959,ENSMUST00000129651,ENSMUST00000151340,ENSMUST00000156789,ENSMUST00000143623,ENSMUST00000127394,ENSMUST00000148200,ENSMUST00000124157
ENSMUSG00000020100	470.757	0.881349	0.31151	6.7308e-05	0.00207072	10	Slc29a3	protein_coding	ENSMUST00000150845,ENSMUST00000117513,ENSMUST00000144989,ENSMUST00000127386,ENSMUST00000119595
ENSMUSG00000032221	50.858	0.880771	0.23212	2.79174e-06	0.000194491	9	Mns1	protein_coding	ENSMUST00000183809,ENSMUST00000034746,ENSMUST00000184604
ENSMUSG00000030641	78.842	0.880257	0.393749	0.000315521	0.00605473	7	Ddias	protein_coding	ENSMUST00000208356,ENSMUST00000032877,ENSMUST00000207931,ENSMUST00000209074
ENSMUSG00000029484	414.897	0.880246	0.210343	5.87629e-07	5.82419e-05	5	Anxa3	protein_coding	ENSMUST00000199656,ENSMUST00000197339,ENSMUST00000197196,ENSMUST00000031447,ENSMUST00000196126,ENSMUST00000200379,ENSMUST00000199330,ENSMUST00000198631,ENSMUST00000199390
ENSMUSG00000020681	790.936	0.87885	0.214599	8.56121e-07	7.91418e-05	11	Ace	protein_coding	ENSMUST00000001963,ENSMUST00000151657,ENSMUST00000001964,ENSMUST00000132280
ENSMUSG00000032179	263.713	0.878503	0.468489	0.000697504	0.0106104	9	Bmp5	protein_coding	ENSMUST00000137213,ENSMUST00000012281
ENSMUSG00000027339	202.082	0.877707	0.350763	0.000164746	0.00381158	2	Rassf2	protein_coding	ENSMUST00000155829,ENSMUST00000103182,ENSMUST00000139047,ENSMUST00000028814,ENSMUST00000140791
ENSMUSG00000067212	1113.89	0.875627	0.505085	0.000922093	0.0128583	17	H2-T23	protein_coding	ENSMUST00000174471,ENSMUST00000174839,ENSMUST00000174161,ENSMUST00000102678
ENSMUSG00000006519	170.328	0.874228	0.283225	3.20336e-05	0.00125191	8	Cyba	protein_coding	ENSMUST00000212600,ENSMUST00000212822,ENSMUST00000017604
ENSMUSG00000041515	150.832	0.872919	0.509583	0.000965291	0.0132387	8	Irf8	protein_coding	ENSMUST00000160594,ENSMUST00000162001,ENSMUST00000160943,ENSMUST00000162658,ENSMUST00000047737,ENSMUST00000160388,ENSMUST00000162775
ENSMUSG00000053835	179.938	0.872668	0.413804	0.00043155	0.00745159	17	H2-T24	protein_coding	ENSMUST00000113760,ENSMUST00000174063
ENSMUSG00000002504	1230.29	0.872046	0.222967	1.82764e-06	0.000140008	17	Slc9a3r2	protein_coding	ENSMUST00000019684,ENSMUST00000002572
ENSMUSG00000002068	123.852	0.869857	0.322335	9.99826e-05	0.00269922	7	Ccne1	protein_coding	ENSMUST00000108023,ENSMUST00000130329,ENSMUST00000128785,ENSMUST00000137097,ENSMUST00000124979
ENSMUSG00000027322	33.9855	0.867917	0.585231	0.00139844	0.0171051	2	Siglec1	protein_coding	ENSMUST00000028794,ENSMUST00000110227,ENSMUST00000110226
ENSMUSG00000015702	3348.21	0.867576	0.302039	6.17522e-05	0.00196601	3	Anxa9	protein_coding	ENSMUST00000123365,ENSMUST00000015846,ENSMUST00000164406,ENSMUST00000107183
ENSMUSG00000045382	87.8667	0.867408	0.464583	0.000733723	0.0109961	1	Cxcr4	protein_coding	ENSMUST00000052172,ENSMUST00000142893
ENSMUSG00000036599	129.298	0.861037	0.233244	4.3353e-06	0.000268036	5	Chst12	protein_coding	ENSMUST00000043050,ENSMUST00000124142
ENSMUSG00000056492	3007.89	0.859145	0.281692	3.73596e-05	0.00139486	17	Adgrf5	protein_coding	ENSMUST00000113599
ENSMUSG00000058620	21.5485	0.858496	0.46647	0.000795639	0.011625	2	Adra2b	protein_coding	ENSMUST00000104934,ENSMUST00000071902
ENSMUSG00000029298	609.95	0.858335	0.332705	0.000142045	0.00343825	5	Gbp9	protein_coding	ENSMUST00000031238,ENSMUST00000196820,ENSMUST00000100961,ENSMUST00000199453
ENSMUSG00000040339	778.321	0.858278	0.186393	9.81351e-08	1.68477e-05	3	Fam102b	protein_coding	ENSMUST00000046924,ENSMUST00000171143
ENSMUSG00000026069	56.5535	0.857916	0.512842	0.00108871	0.0143974	1	Il1rl1	protein_coding	ENSMUST00000097772,ENSMUST00000173514,ENSMUST00000173881,ENSMUST00000174335,ENSMUST00000053043
ENSMUSG00000028459	107.372	0.856189	0.570234	0.00142743	0.0173713	4	Cd72	protein_coding	ENSMUST00000141198,ENSMUST00000134850,ENSMUST00000098104,ENSMUST00000151868,ENSMUST00000107926,ENSMUST00000098105,ENSMUST00000107925,ENSMUST00000133110,ENSMUST00000030179,ENSMUST00000140284
ENSMUSG00000013707	36.5602	0.856004	0.508059	0.00107312	0.0142402	3	Tnfaip8l2	protein_coding	ENSMUST00000013851
ENSMUSG00000043279	1018.13	0.855458	0.14448	8.68101e-11	5.56395e-08	5	Trim56	protein_coding	ENSMUST00000054384,ENSMUST00000152207
ENSMUSG00000052854	23.9578	0.850732	0.557848	0.00141038	0.017213	X	Nrk	protein_coding	ENSMUST00000113052,ENSMUST00000064937,ENSMUST00000142132,ENSMUST00000155201,ENSMUST00000131829
ENSMUSG00000037649	172.191	0.847831	0.43062	0.000631695	0.00989913	17	H2-DMa	protein_coding	ENSMUST00000042121,ENSMUST00000173907
ENSMUSG00000027386	120.778	0.847651	0.465404	0.000855185	0.0121987	2	Fbln7	protein_coding	ENSMUST00000028864,ENSMUST00000110324
ENSMUSG00000051220	102.984	0.846349	0.342681	0.000195628	0.00432858	X	Ercc6l	protein_coding	ENSMUST00000056904
ENSMUSG00000027669	250.034	0.845522	0.189106	1.88749e-07	2.70841e-05	3	Gnb4	protein_coding	ENSMUST00000108234,ENSMUST00000152901,ENSMUST00000155737,ENSMUST00000193050,ENSMUST00000184130,ENSMUST00000143588,ENSMUST00000192116,ENSMUST00000144292
ENSMUSG00000042489	136.052	0.84408	0.403941	0.000490679	0.00816946	4	Clspn	protein_coding	ENSMUST00000126512,ENSMUST00000129795,ENSMUST00000146944,ENSMUST00000128202,ENSMUST00000123695,ENSMUST00000048391,ENSMUST00000147675
ENSMUSG00000069892	92.2814	0.843248	0.318338	0.000123332	0.00313014	11	9930111J21Rik2	protein_coding	ENSMUST00000132768,ENSMUST00000093152,ENSMUST00000101295
ENSMUSG00000022949	4.07069	0.841794	0.970759	0.000835303	0.0120149	16	Clic6	protein_coding	ENSMUST00000162181,ENSMUST00000023670
ENSMUSG00000047810	115.936	0.841076	0.394058	0.000447419	0.0076403	19	Ccdc88b	protein_coding	ENSMUST00000113440
ENSMUSG00000038147	59.1931	0.839742	0.480084	0.00100797	0.0136776	1	Cd84	protein_coding	ENSMUST00000042302,ENSMUST00000135386,ENSMUST00000155802,ENSMUST00000136479,ENSMUST00000128189
ENSMUSG00000039158	228.25	0.838693	0.277643	4.32476e-05	0.00154279	4	Akna	protein_coding	ENSMUST00000140586,ENSMUST00000035724
ENSMUSG00000031659	447.476	0.836717	0.356435	0.000273428	0.0054913	8	Adcy7	protein_coding	ENSMUST00000169037,ENSMUST00000210688,ENSMUST00000098521,ENSMUST00000168545,ENSMUST00000211311,ENSMUST00000171456
ENSMUSG00000026321	55.6814	0.834493	0.367174	0.000330037	0.00623375	1	Tnfrsf11a	protein_coding	ENSMUST00000187658,ENSMUST00000027559,ENSMUST00000187812
ENSMUSG00000085773	15.5897	0.834432	0.836137	0.00138966	0.017052	3	Gm16233	antisense	ENSMUST00000136170
ENSMUSG00000034520	157.894	0.833712	0.264313	2.9109e-05	0.00115642	11	Gjc1	protein_coding	ENSMUST00000092567,ENSMUST00000107075,ENSMUST00000068933,ENSMUST00000131164,ENSMUST00000155089
ENSMUSG00000042351	39.2804	0.830445	0.602242	0.00181754	0.020348	15	Grap2	protein_coding	ENSMUST00000043149
ENSMUSG00000051378	131.979	0.830212	0.341179	0.000225007	0.00479649	11	Kif18b	protein_coding	ENSMUST00000132502,ENSMUST00000021311
ENSMUSG00000076441	458.474	0.829847	0.274731	4.43981e-05	0.00157609	2	Ass1	protein_coding	ENSMUST00000130195,ENSMUST00000126474,ENSMUST00000102840,ENSMUST00000192802
ENSMUSG00000003882	88.1784	0.827239	0.515657	0.00135908	0.0167839	15	Il7r	protein_coding	ENSMUST00000003981
ENSMUSG00000105797	21.5142	0.825403	0.386663	0.000469055	0.00790447	3	Gm42649	lincRNA	ENSMUST00000199768,ENSMUST00000199980
ENSMUSG00000079293	47.5509	0.825101	0.598485	0.00185855	0.0206448	6	Clec7a	polymorphic_pseudogene	ENSMUST00000184581,ENSMUST00000184861,ENSMUST00000112076,ENSMUST00000195589
ENSMUSG00000011256	263.777	0.822975	0.338495	0.000231151	0.00489368	11	Adam19	protein_coding	ENSMUST00000153410,ENSMUST00000151565,ENSMUST00000011400,ENSMUST00000137014
ENSMUSG00000037321	940.671	0.822654	0.385283	0.000472496	0.00794156	17	Tap1	protein_coding	ENSMUST00000171148,ENSMUST00000041633,ENSMUST00000170086,ENSMUST00000168351,ENSMUST00000166853,ENSMUST00000166582,ENSMUST00000166287
ENSMUSG00000073421	2055.45	0.821661	0.482179	0.00116434	0.0150254	17	H2-Ab1	protein_coding	ENSMUST00000173103,ENSMUST00000040828,ENSMUST00000174875
ENSMUSG00000029648	2006.42	0.820926	0.233154	8.99356e-06	0.000475077	5	Flt1	protein_coding	ENSMUST00000200895,ENSMUST00000142477,ENSMUST00000031652,ENSMUST00000031653,ENSMUST00000125272,ENSMUST00000110529
ENSMUSG00000020044	4296.37	0.82012	0.222941	5.14063e-06	0.000312694	10	Timp3	protein_coding	ENSMUST00000136045,ENSMUST00000132307,ENSMUST00000151134,ENSMUST00000020234
ENSMUSG00000021750	135.65	0.819358	0.596651	0.00191309	0.0211317	14	Fam107a	protein_coding	ENSMUST00000120411,ENSMUST00000137133,ENSMUST00000121887,ENSMUST00000036070
ENSMUSG00000020387	338.526	0.817349	0.204727	1.57199e-06	0.00012542	11	Jade2	protein_coding	ENSMUST00000020655,ENSMUST00000109090,ENSMUST00000109091,ENSMUST00000151277
ENSMUSG00000050721	307.762	0.817119	0.235841	1.10511e-05	0.000563431	9	Plekho2	protein_coding	ENSMUST00000068944
ENSMUSG00000041954	62.5218	0.816623	0.431154	0.000815979	0.0118251	4	Tnfrsf18	protein_coding	ENSMUST00000103173,ENSMUST00000122001,ENSMUST00000124339,ENSMUST00000040274,ENSMUST00000125100,ENSMUST00000141260
ENSMUSG00000040253	385.863	0.816009	0.445769	0.000930573	0.0129099	3	Gbp7	protein_coding	ENSMUST00000045097,ENSMUST00000171263
ENSMUSG00000030844	144.497	0.815727	0.250298	2.20017e-05	0.000933882	7	Rgs10	protein_coding	ENSMUST00000145739,ENSMUST00000129120,ENSMUST00000033133,ENSMUST00000134144,ENSMUST00000129144,ENSMUST00000147840
ENSMUSG00000038608	270.316	0.81525	0.402874	0.000621358	0.00978499	1	Dock10	protein_coding	ENSMUST00000186087,ENSMUST00000186835,ENSMUST00000187774,ENSMUST00000187698,ENSMUST00000191449,ENSMUST00000191505,ENSMUST00000190983,ENSMUST00000187885,ENSMUST00000189486,ENSMUST00000190595,ENSMUST00000077946
ENSMUSG00000097399	2.83737	0.814787	0.868584	0.00129851	0.016255	13	Gm26555	antisense	ENSMUST00000180452,ENSMUST00000180882,ENSMUST00000190479
ENSMUSG00000075602	2608.72	0.812984	0.324312	0.000196376	0.00433516	15	Ly6a	protein_coding	ENSMUST00000023248,ENSMUST00000187171,ENSMUST00000189068,ENSMUST00000190188,ENSMUST00000186526,ENSMUST00000187994
ENSMUSG00000032243	118.566	0.812735	0.493082	0.00132693	0.0165354	9	Itga11	protein_coding	ENSMUST00000034774,ENSMUST00000159012
ENSMUSG00000020101	474.563	0.811961	0.266419	4.31372e-05	0.00154171	10	Vsir	protein_coding	ENSMUST00000164027,ENSMUST00000105459,ENSMUST00000169621,ENSMUST00000020301,ENSMUST00000170507,ENSMUST00000169139,ENSMUST00000105460
ENSMUSG00000018865	23.644	0.811945	0.549818	0.00174396	0.0198547	15	Sult4a1	protein_coding	ENSMUST00000082365
ENSMUSG00000020589	204.173	0.811333	0.196647	9.35503e-07	8.49077e-05	12	Fam49a	protein_coding	ENSMUST00000069066,ENSMUST00000069005
ENSMUSG00000033960	1045.94	0.810801	0.246396	2.01561e-05	0.00086897	18	9430020K01Rik	protein_coding	ENSMUST00000037029
ENSMUSG00000026873	67.1972	0.810579	0.260397	3.5473e-05	0.00134003	2	Phf19	protein_coding	ENSMUST00000028232,ENSMUST00000128663,ENSMUST00000128394,ENSMUST00000129911,ENSMUST00000202907
ENSMUSG00000044199	47.7512	0.810364	0.26499	4.19939e-05	0.00150927	10	S1pr4	protein_coding	ENSMUST00000053646
ENSMUSG00000029923	12.9688	0.809905	0.58409	0.00196237	0.0214633	6	Rab19	protein_coding	ENSMUST00000031986
ENSMUSG00000032035	895.727	0.809371	0.214646	3.7862e-06	0.00024267	9	Ets1	protein_coding	ENSMUST00000183879,ENSMUST00000184364,ENSMUST00000050797,ENSMUST00000034534,ENSMUST00000184110,ENSMUST00000184887
ENSMUSG00000058297	228.411	0.808379	0.408422	0.000699591	0.010617	10	Spock2	protein_coding	ENSMUST00000165024,ENSMUST00000138976,ENSMUST00000121820
ENSMUSG00000024397	60.822	0.807556	0.552993	0.00181329	0.0203299	17	Aif1	protein_coding	ENSMUST00000172693,ENSMUST00000174044,ENSMUST00000172679,ENSMUST00000173324,ENSMUST00000025257,ENSMUST00000173281,ENSMUST00000173106
ENSMUSG00000026395	377.609	0.805348	0.526155	0.00165353	0.0192226	1	Ptprc	protein_coding	ENSMUST00000183229,ENSMUST00000182138,ENSMUST00000182283,ENSMUST00000183301,ENSMUST00000195533,ENSMUST00000185570,ENSMUST00000112036,ENSMUST00000193650,ENSMUST00000188596,ENSMUST00000186628,ENSMUST00000183262,ENSMUST00000187586,ENSMUST00000182755
ENSMUSG00000020914	1326.08	0.804973	0.310799	0.000161782	0.00375241	11	Top2a	protein_coding	ENSMUST00000139730,ENSMUST00000129777,ENSMUST00000144318,ENSMUST00000068031,ENSMUST00000151997,ENSMUST00000154332,ENSMUST00000139460
ENSMUSG00000021457	379.589	0.804971	0.223967	7.30373e-06	0.000409435	13	Syk	protein_coding	ENSMUST00000118756,ENSMUST00000150672,ENSMUST00000140339,ENSMUST00000120135,ENSMUST00000055087
ENSMUSG00000024036	76.334	0.804648	0.325899	0.00022204	0.00475433	17	Slc37a1	protein_coding	ENSMUST00000165149,ENSMUST00000171233
ENSMUSG00000020399	69.3514	0.803651	0.595361	0.00208834	0.0222833	11	Havcr2	protein_coding	ENSMUST00000020668,ENSMUST00000109229
ENSMUSG00000049401	665.83	0.802756	0.206697	2.52018e-06	0.000180519	2	Ogfr	protein_coding	ENSMUST00000147070,ENSMUST00000029087
ENSMUSG00000024791	71.2465	0.801217	0.319842	0.000204519	0.00448403	19	Cdca5	protein_coding	ENSMUST00000152528,ENSMUST00000025704,ENSMUST00000156961
ENSMUSG00000058571	136.634	0.800317	0.469043	0.00124759	0.0158028	14	Gpc6	protein_coding	ENSMUST00000078849,ENSMUST00000088483,ENSMUST00000125435,ENSMUST00000123239
ENSMUSG00000075254	1849.72	0.799862	0.224984	8.51693e-06	0.000456166	16	Heg1	protein_coding	ENSMUST00000146518,ENSMUST00000128105,ENSMUST00000126532,ENSMUST00000132797,ENSMUST00000154863,ENSMUST00000152832,ENSMUST00000152782
ENSMUSG00000049103	222.577	0.799021	0.523931	0.00170731	0.0195941	9	Ccr2	protein_coding	ENSMUST00000165984,ENSMUST00000055918,ENSMUST00000171719,ENSMUST00000168841
ENSMUSG00000027863	42.0563	0.798124	0.553255	0.00192542	0.0211976	3	Cd2	protein_coding	ENSMUST00000152321,ENSMUST00000156103,ENSMUST00000029456
ENSMUSG00000068245	303.353	0.797486	0.369739	0.000486444	0.00811218	14	Phf11d	protein_coding	ENSMUST00000095157,ENSMUST00000161031,ENSMUST00000161754,ENSMUST00000160425
ENSMUSG00000057143	262.121	0.797216	0.324177	0.000232991	0.00491763	7	Trim12c	protein_coding	ENSMUST00000130139,ENSMUST00000059037
ENSMUSG00000008496	25.6756	0.796748	0.482629	0.0013972	0.0171008	7	Pou2f2	protein_coding	ENSMUST00000108418,ENSMUST00000108417,ENSMUST00000108416,ENSMUST00000108415,ENSMUST00000098679,ENSMUST00000108413,ENSMUST00000147146,ENSMUST00000175754,ENSMUST00000176408,ENSMUST00000175774
ENSMUSG00000043664	12.6135	0.796508	0.614742	0.00224805	0.0233778	8	Tmem221	protein_coding	ENSMUST00000052072
ENSMUSG00000018593	4946.88	0.796085	0.282029	8.76985e-05	0.00246891	11	Sparc	protein_coding	ENSMUST00000125787,ENSMUST00000018737,ENSMUST00000141530,ENSMUST00000130642,ENSMUST00000123775,ENSMUST00000108858
ENSMUSG00000020154	2127.51	0.79591	0.203817	2.37392e-06	0.000172248	10	Ptprb	protein_coding	ENSMUST00000092167
ENSMUSG00000042817	48.6297	0.795214	0.627251	0.00229754	0.023794	5	Flt3	protein_coding	ENSMUST00000049324,ENSMUST00000110549
ENSMUSG00000032125	453.568	0.795006	0.158609	1.71624e-08	4.45944e-06	9	Robo4	protein_coding	ENSMUST00000115046,ENSMUST00000156972,ENSMUST00000102895,ENSMUST00000115048
ENSMUSG00000026303	31.8573	0.792059	0.295137	0.000130818	0.00324983	1	Mlph	protein_coding	ENSMUST00000136220,ENSMUST00000125149,ENSMUST00000027528
ENSMUSG00000018909	633.773	0.791646	0.22917	1.23879e-05	0.000612326	7	Arrb1	protein_coding	ENSMUST00000162404,ENSMUST00000161525,ENSMUST00000098266,ENSMUST00000032995,ENSMUST00000162290,ENSMUST00000159642,ENSMUST00000162043,ENSMUST00000161268,ENSMUST00000162933,ENSMUST00000179755
ENSMUSG00000002885	835.438	0.790694	0.215385	5.79856e-06	0.000345185	8	Adgre5	protein_coding	ENSMUST00000140606,ENSMUST00000154075,ENSMUST00000166939,ENSMUST00000075843,ENSMUST00000109802,ENSMUST00000002964,ENSMUST00000139797,ENSMUST00000149368
ENSMUSG00000023032	158.603	0.790189	0.287219	0.000109235	0.00287329	15	Slc4a8	protein_coding	ENSMUST00000162744,ENSMUST00000162805,ENSMUST00000161564,ENSMUST00000023776,ENSMUST00000162049,ENSMUST00000162483,ENSMUST00000160256
ENSMUSG00000030257	88.3372	0.789842	0.36042	0.000459873	0.0077907	6	Srgap3	protein_coding	ENSMUST00000131835,ENSMUST00000088373,ENSMUST00000060215,ENSMUST00000113169,ENSMUST00000143475
ENSMUSG00000051669	180.547	0.78859	0.320771	0.000239863	0.00498066	16	AU021092	protein_coding	ENSMUST00000050160
ENSMUSG00000038775	90.1916	0.788156	0.441987	0.00112255	0.0146236	9	Vill	protein_coding	ENSMUST00000126251,ENSMUST00000136561,ENSMUST00000141185,ENSMUST00000051386,ENSMUST00000151638,ENSMUST00000153630,ENSMUST00000131647,ENSMUST00000153454,ENSMUST00000074734,ENSMUST00000135872
ENSMUSG00000005640	15.6305	0.787737	0.550176	0.00203404	0.0219722	3	Insrr	protein_coding	ENSMUST00000107582,ENSMUST00000166771,ENSMUST00000166866,ENSMUST00000029711
ENSMUSG00000027082	124.722	0.78639	0.198141	1.91014e-06	0.000144599	2	Tfpi	protein_coding	ENSMUST00000111711,ENSMUST00000125677,ENSMUST00000111714,ENSMUST00000111722,ENSMUST00000111718,ENSMUST00000090732,ENSMUST00000150261,ENSMUST00000144775,ENSMUST00000028487,ENSMUST00000111717
ENSMUSG00000037259	20.3172	0.785989	0.450703	0.00122086	0.0156026	2	Dzank1	protein_coding	ENSMUST00000124823,ENSMUST00000150816,ENSMUST00000163701,ENSMUST00000081982
ENSMUSG00000018507	93.4966	0.783906	0.332192	0.000312103	0.00600712	11	Trpv2	protein_coding	ENSMUST00000151195,ENSMUST00000102643,ENSMUST00000153486,ENSMUST00000018651,ENSMUST00000130569
ENSMUSG00000040522	15.1972	0.783886	0.583015	0.00228187	0.0236527	X	Tlr8	protein_coding	ENSMUST00000133722,ENSMUST00000138311,ENSMUST00000112170,ENSMUST00000049023,ENSMUST00000148370
ENSMUSG00000056124	197.969	0.783391	0.225824	1.20955e-05	0.000599414	18	B4galt6	protein_coding	ENSMUST00000070080
ENSMUSG00000032271	41.5564	0.782918	0.303727	0.00017904	0.00404224	9	Nnmt	protein_coding	ENSMUST00000136813,ENSMUST00000119426,ENSMUST00000034808,ENSMUST00000126109,ENSMUST00000128076
ENSMUSG00000038352	45.8947	0.782691	0.347475	0.00040709	0.00716806	11	Arl5c	protein_coding	ENSMUST00000107563,ENSMUST00000042971
ENSMUSG00000027639	2056.28	0.782288	0.354359	0.000453616	0.00771871	2	Samhd1	protein_coding	ENSMUST00000139263,ENSMUST00000160213,ENSMUST00000152866,ENSMUST00000142508,ENSMUST00000139149,ENSMUST00000057725,ENSMUST00000149313,ENSMUST00000109549,ENSMUST00000088523,ENSMUST00000123932
ENSMUSG00000031997	16.7446	0.781434	0.529946	0.00196663	0.0214854	9	Trpc6	protein_coding	ENSMUST00000050433
ENSMUSG00000036896	396.721	0.778839	0.398627	0.000814451	0.0118251	4	C1qc	protein_coding	ENSMUST00000046332,ENSMUST00000153104
ENSMUSG00000010601	93.3142	0.77863	0.403911	0.000861817	0.0122657	15	Apol7a	protein_coding	ENSMUST00000176074,ENSMUST00000177135,ENSMUST00000175919,ENSMUST00000010745,ENSMUST00000175789
ENSMUSG00000020846	372.166	0.778283	0.166126	9.00088e-08	1.57335e-05	11	Fam101b	protein_coding	ENSMUST00000021207
ENSMUSG00000076928	33.9617	0.778127	0.668752	0.00253105	0.0254696	14	Trac	TR_C_gene	ENSMUST00000103740,ENSMUST00000198398
ENSMUSG00000022048	350.532	0.777768	0.153405	1.37118e-08	3.66182e-06	14	Dpysl2	protein_coding	ENSMUST00000022629
ENSMUSG00000090399	10.7504	0.777151	0.539623	0.00209761	0.0223327	1	Gm38399	lincRNA	ENSMUST00000112103
ENSMUSG00000033220	113.7	0.777014	0.527738	0.00200686	0.0217274	15	Rac2	protein_coding	ENSMUST00000043214
ENSMUSG00000065954	857.73	0.775978	0.151018	9.72618e-09	2.81651e-06	8	Tacc1	protein_coding	ENSMUST00000211622,ENSMUST00000209633,ENSMUST00000084512,ENSMUST00000210488,ENSMUST00000084030,ENSMUST00000210933,ENSMUST00000209441,ENSMUST00000210016,ENSMUST00000211584,ENSMUST00000211218,ENSMUST00000209827,ENSMUST00000210767,ENSMUST00000210645
ENSMUSG00000003585	132.691	0.775382	0.427876	0.00110715	0.0145181	11	Sec14l2	protein_coding	ENSMUST00000145173,ENSMUST00000136420,ENSMUST00000132421,ENSMUST00000003681,ENSMUST00000123901,ENSMUST00000133631
ENSMUSG00000035385	45.1909	0.774256	0.551559	0.00222411	0.0232343	11	Ccl2	protein_coding	ENSMUST00000000193,ENSMUST00000124479
ENSMUSG00000036103	396.724	0.774177	0.245309	3.47269e-05	0.00132749	18	Colec12	protein_coding	ENSMUST00000040069
ENSMUSG00000036158	227.198	0.772759	0.178145	4.37581e-07	4.64851e-05	15	Prickle1	protein_coding	ENSMUST00000109255,ENSMUST00000048982
ENSMUSG00000041112	231.259	0.772392	0.25943	6.02465e-05	0.00194972	13	Elmo1	protein_coding	ENSMUST00000072519,ENSMUST00000180626,ENSMUST00000181429,ENSMUST00000180767
ENSMUSG00000036986	523.515	0.77093	0.204574	4.32372e-06	0.000268036	9	Pml	protein_coding	ENSMUST00000085673,ENSMUST00000130459,ENSMUST00000148301,ENSMUST00000138775,ENSMUST00000124982,ENSMUST00000148628,ENSMUST00000114136,ENSMUST00000135310,ENSMUST00000126690,ENSMUST00000153820,ENSMUST00000154572,ENSMUST00000124063
ENSMUSG00000004633	53.4732	0.770924	0.523708	0.00205566	0.0220817	6	Chn2	protein_coding	ENSMUST00000203941,ENSMUST00000204921,ENSMUST00000203091,ENSMUST00000204410,ENSMUST00000133315,ENSMUST00000204115,ENSMUST00000146114,ENSMUST00000204746,ENSMUST00000067741,ENSMUST00000138930,ENSMUST00000046856,ENSMUST00000114401,ENSMUST00000127323,ENSMUST00000114403,ENSMUST00000114402
ENSMUSG00000041859	452.106	0.769936	0.304897	0.00021424	0.00463374	1	Mcm3	protein_coding	ENSMUST00000185296,ENSMUST00000190421,ENSMUST00000188112,ENSMUST00000053266,ENSMUST00000191061
ENSMUSG00000032661	207.347	0.767953	0.791637	0.00199011	0.0216558	5	Oas3	protein_coding	ENSMUST00000200795,ENSMUST00000044833,ENSMUST00000166703,ENSMUST00000165820
ENSMUSG00000032024	194.034	0.767339	0.261118	6.86298e-05	0.00209807	9	Clmp	protein_coding	ENSMUST00000034522,ENSMUST00000141759,ENSMUST00000139577,ENSMUST00000134153
ENSMUSG00000059668	360939	0.767048	0.239581	3.07583e-05	0.00120945	15	Krt4	protein_coding	ENSMUST00000023797
ENSMUSG00000039193	7.27634	0.767045	0.641215	0.00268607	0.0263374	17	Nlrc4	protein_coding	ENSMUST00000052124
ENSMUSG00000044867	1.71562	0.766975	0.971024	0.00095978	NA	6	Gimap1os	processed_transcript	ENSMUST00000205172,ENSMUST00000155906
ENSMUSG00000004446	108.86	0.766971	0.164675	1.06647e-07	1.76777e-05	6	Bid	protein_coding	ENSMUST00000160684,ENSMUST00000004560,ENSMUST00000125915,ENSMUST00000145948,ENSMUST00000161594
ENSMUSG00000038305	238.038	0.766849	0.178382	5.27791e-07	5.39807e-05	1	Spats2l	protein_coding	ENSMUST00000171699,ENSMUST00000170139,ENSMUST00000169772,ENSMUST00000167971,ENSMUST00000164302,ENSMUST00000168905,ENSMUST00000168016,ENSMUST00000167085,ENSMUST00000172287,ENSMUST00000164353,ENSMUST00000163922,ENSMUST00000172068,ENSMUST00000165235,ENSMUST00000168895,ENSMUST00000163239
ENSMUSG00000040229	38.8154	0.76592	0.39528	0.000880842	0.0124559	X	Gpr34	protein_coding	ENSMUST00000096492,ENSMUST00000041708
ENSMUSG00000026773	735.434	0.765579	0.166916	1.48637e-07	2.25164e-05	2	Pfkfb3	protein_coding	ENSMUST00000192949,ENSMUST00000183869,ENSMUST00000170196,ENSMUST00000114845,ENSMUST00000114844,ENSMUST00000145970,ENSMUST00000114846,ENSMUST00000171188,ENSMUST00000155167,ENSMUST00000049849,ENSMUST00000192827,ENSMUST00000195779,ENSMUST00000100411,ENSMUST00000192844,ENSMUST00000140580,ENSMUST00000191726,ENSMUST00000191668,ENSMUST00000028114,ENSMUST00000179584,ENSMUST00000144921,ENSMUST00000150086
ENSMUSG00000059901	60.3387	0.765272	0.307411	0.000238714	0.00497829	10	Adamts14	protein_coding	ENSMUST00000120336,ENSMUST00000092486
ENSMUSG00000026110	348.704	0.765177	0.277727	0.000116938	0.00302214	1	Mgat4a	protein_coding	ENSMUST00000195598,ENSMUST00000194660,ENSMUST00000151952,ENSMUST00000149791,ENSMUST00000042161,ENSMUST00000148047,ENSMUST00000143636,ENSMUST00000154819
ENSMUSG00000030671	58.7829	0.761494	0.288155	0.000161183	0.00374304	7	Pde3b	protein_coding	ENSMUST00000210411,ENSMUST00000149455,ENSMUST00000032909,ENSMUST00000140007
ENSMUSG00000021747	6.91662	0.761023	0.590847	0.00264795	0.0261503	14	4930452B06Rik	protein_coding	ENSMUST00000102996
ENSMUSG00000048922	104.881	0.758523	0.335167	0.000429604	0.00745159	14	Cdca2	protein_coding	ENSMUST00000150006,ENSMUST00000131179,ENSMUST00000155312,ENSMUST00000124045,ENSMUST00000132705,ENSMUST00000163100,ENSMUST00000130922
ENSMUSG00000039062	736.879	0.758287	0.257592	6.96012e-05	0.00211421	7	Anpep	protein_coding	ENSMUST00000107392,ENSMUST00000206682,ENSMUST00000049004,ENSMUST00000149164,ENSMUST00000205502,ENSMUST00000206235
ENSMUSG00000079505	27.5255	0.757954	0.45687	0.00158179	0.0186343	17	Gm11131	antisense	ENSMUST00000113886
ENSMUSG00000024308	1745.58	0.756546	0.208116	7.36876e-06	0.00041188	17	Tapbp	protein_coding	ENSMUST00000025161,ENSMUST00000172619,ENSMUST00000172653,ENSMUST00000172489,ENSMUST00000172888
ENSMUSG00000023274	53.6103	0.755954	0.691673	0.0027392	0.0267357	6	Cd4	protein_coding	ENSMUST00000145977,ENSMUST00000151594,ENSMUST00000145818,ENSMUST00000024044,ENSMUST00000130378
ENSMUSG00000026875	104.652	0.755921	0.474904	0.00179676	0.0202243	2	Traf1	protein_coding	ENSMUST00000201335,ENSMUST00000129131,ENSMUST00000201690,ENSMUST00000028234,ENSMUST00000156479,ENSMUST00000141238,ENSMUST00000172159,ENSMUST00000113064,ENSMUST00000135870
ENSMUSG00000037337	49.1932	0.755186	0.393028	0.000946216	0.0130797	7	Map4k1	protein_coding	ENSMUST00000085835,ENSMUST00000208784,ENSMUST00000207185,ENSMUST00000208227
ENSMUSG00000027570	21.5929	0.755175	0.353989	0.000590451	0.00937505	2	Col9a3	protein_coding	ENSMUST00000165879,ENSMUST00000103059,ENSMUST00000165224,ENSMUST00000132527,ENSMUST00000141056,ENSMUST00000129090
ENSMUSG00000054675	181.424	0.754983	0.221834	1.65499e-05	0.000754078	5	Tmem119	protein_coding	ENSMUST00000160374,ENSMUST00000067853
ENSMUSG00000042129	299.412	0.754526	0.25727	7.27571e-05	0.00217232	6	Rassf4	protein_coding	ENSMUST00000204576,ENSMUST00000203477,ENSMUST00000203029,ENSMUST00000204313,ENSMUST00000203634,ENSMUST00000204203,ENSMUST00000035842
ENSMUSG00000020717	2018.36	0.753564	0.169278	2.84724e-07	3.55498e-05	11	Pecam1	protein_coding	ENSMUST00000135481,ENSMUST00000080853,ENSMUST00000103069,ENSMUST00000184424,ENSMUST00000183610,ENSMUST00000124958,ENSMUST00000106796,ENSMUST00000068021
ENSMUSG00000025790	404.41	0.751881	0.195875	3.53865e-06	0.000235781	7	Slco3a1	protein_coding	ENSMUST00000107453,ENSMUST00000026897,ENSMUST00000098371,ENSMUST00000134539,ENSMUST00000142175,ENSMUST00000138099,ENSMUST00000129292,ENSMUST00000136389
ENSMUSG00000031283	228.239	0.751822	0.445838	0.00153751	0.0182714	X	Chrdl1	protein_coding	ENSMUST00000112878,ENSMUST00000074660,ENSMUST00000166406,ENSMUST00000207415,ENSMUST00000063029
ENSMUSG00000024742	282.431	0.751778	0.197467	3.98548e-06	0.000252081	19	Fen1	protein_coding	ENSMUST00000116542,ENSMUST00000142241,ENSMUST00000025651,ENSMUST00000156291
ENSMUSG00000024501	790.644	0.749433	0.279155	0.000149565	0.0035504	18	Dpysl3	protein_coding	ENSMUST00000025379,ENSMUST00000135547,ENSMUST00000121805,ENSMUST00000118043,ENSMUST00000118071,ENSMUST00000124207
ENSMUSG00000031165	41.1081	0.74907	0.50044	0.00215566	0.0227867	X	Was	protein_coding	ENSMUST00000033505,ENSMUST00000146029
ENSMUSG00000037621	87.1358	0.748928	0.243125	4.75737e-05	0.00164523	6	Atoh8	protein_coding	ENSMUST00000042646,ENSMUST00000206425,ENSMUST00000206553
ENSMUSG00000038156	145.114	0.748408	0.477026	0.00192176	0.0211758	7	Spon1	protein_coding	ENSMUST00000046687,ENSMUST00000084696
ENSMUSG00000037820	1600.62	0.74787	0.300132	0.000251245	0.00517251	2	Tgm2	protein_coding	ENSMUST00000140923,ENSMUST00000103122,ENSMUST00000152690,ENSMUST00000174718
ENSMUSG00000021904	455.494	0.747745	0.191317	2.74768e-06	0.000192118	14	Sema3g	protein_coding	ENSMUST00000090180
ENSMUSG00000000958	49.1043	0.747428	0.321245	0.000381888	0.00681164	14	Slc7a7	protein_coding	ENSMUST00000197440,ENSMUST00000200545,ENSMUST00000196966,ENSMUST00000196215,ENSMUST00000195970,ENSMUST00000000984,ENSMUST00000195999,ENSMUST00000197667
ENSMUSG00000044033	119.874	0.747318	0.203986	6.85751e-06	0.000391265	2	Ccdc141	protein_coding	ENSMUST00000028406,ENSMUST00000164114,ENSMUST00000180261,ENSMUST00000179467,ENSMUST00000111833,ENSMUST00000175840,ENSMUST00000154013,ENSMUST00000049544,ENSMUST00000131660,ENSMUST00000179868,ENSMUST00000133503
ENSMUSG00000040963	3.57309	0.74559	0.773928	0.0022769	0.0236395	11	Asgr2	protein_coding	ENSMUST00000102572,ENSMUST00000143772,ENSMUST00000124721,ENSMUST00000179757
ENSMUSG00000029763	1087.53	0.744649	0.132458	8.06907e-10	3.7842e-07	6	Exoc4	protein_coding	ENSMUST00000134653,ENSMUST00000132842,ENSMUST00000090381,ENSMUST00000156207,ENSMUST00000137043,ENSMUST00000052266,ENSMUST00000115080,ENSMUST00000143190,ENSMUST00000139132,ENSMUST00000152835
ENSMUSG00000028480	94.5877	0.744605	0.403335	0.00115038	0.0148901	4	Glipr2	protein_coding	ENSMUST00000030202,ENSMUST00000107855
ENSMUSG00000039997	440.644	0.743863	0.262819	0.000101368	0.00271842	1	Ifi203	protein_coding	ENSMUST00000123708,ENSMUST00000128430,ENSMUST00000156895,ENSMUST00000140143,ENSMUST00000135331,ENSMUST00000081216,ENSMUST00000042228,ENSMUST00000138143,ENSMUST00000129829
ENSMUSG00000047592	38.0416	0.743763	0.491	0.00213889	0.0226468	5	Nxpe5	protein_coding	ENSMUST00000159964,ENSMUST00000161047,ENSMUST00000162519,ENSMUST00000110929,ENSMUST00000159798
ENSMUSG00000025647	1478.29	0.742792	0.17528	7.4259e-07	7.03376e-05	9	Shisa5	protein_coding	ENSMUST00000196954,ENSMUST00000197099,ENSMUST00000197483,ENSMUST00000200629,ENSMUST00000112059,ENSMUST00000200515,ENSMUST00000197194,ENSMUST00000026737,ENSMUST00000198295,ENSMUST00000198708,ENSMUST00000198639,ENSMUST00000200366,ENSMUST00000198591,ENSMUST00000154184,ENSMUST00000199868,ENSMUST00000197689,ENSMUST00000199288,ENSMUST00000198376,ENSMUST00000198281
ENSMUSG00000025776	71.8357	0.742037	0.331798	0.000484341	0.00808413	1	Crispld1	protein_coding	ENSMUST00000159958,ENSMUST00000095075,ENSMUST00000160305
ENSMUSG00000026070	74.7634	0.742003	0.533483	0.00257849	0.0257526	1	Il18r1	protein_coding	ENSMUST00000195684,ENSMUST00000087983,ENSMUST00000193391,ENSMUST00000167723,ENSMUST00000193793,ENSMUST00000108044
ENSMUSG00000036469	46.108	0.74109	0.491005	0.00218004	0.022931	8	March1	protein_coding	ENSMUST00000178982,ENSMUST00000110255,ENSMUST00000110256,ENSMUST00000072482,ENSMUST00000110253,ENSMUST00000110258,ENSMUST00000110259,ENSMUST00000098708,ENSMUST00000039540,ENSMUST00000155804,ENSMUST00000152320
ENSMUSG00000032232	506.256	0.740868	0.155738	7.34563e-08	1.41242e-05	9	Cgnl1	protein_coding	ENSMUST00000136044,ENSMUST00000146567,ENSMUST00000072899,ENSMUST00000152224,ENSMUST00000121322,ENSMUST00000122065
ENSMUSG00000017493	3172.61	0.740765	0.216571	1.6363e-05	0.000749114	11	Igfbp4	protein_coding	ENSMUST00000177105,ENSMUST00000017637,ENSMUST00000123946,ENSMUST00000130530,ENSMUST00000177092,ENSMUST00000140772
ENSMUSG00000068335	73.4582	0.738992	0.342164	0.000586848	0.00932555	6	Dok1	protein_coding	ENSMUST00000204900,ENSMUST00000089651,ENSMUST00000149918
ENSMUSG00000026473	8343.52	0.737616	0.238672	4.78544e-05	0.00165196	1	Glul	protein_coding	ENSMUST00000086199,ENSMUST00000139476,ENSMUST00000153134,ENSMUST00000140685,ENSMUST00000154576
ENSMUSG00000032841	57.1015	0.737271	0.404957	0.00124448	0.0157947	2	Prr5l	protein_coding	ENSMUST00000124802,ENSMUST00000140387,ENSMUST00000125985,ENSMUST00000043845,ENSMUST00000127358,ENSMUST00000171088,ENSMUST00000141814,ENSMUST00000163762,ENSMUST00000154525,ENSMUST00000144549
ENSMUSG00000073418	532.254	0.736561	0.423971	0.00147397	0.0177801	17	C4b	protein_coding	ENSMUST00000173057,ENSMUST00000069507,ENSMUST00000173669
ENSMUSG00000033227	59.3258	0.73594	0.336983	0.00056037	0.00901657	1	Wnt6	protein_coding	ENSMUST00000189544,ENSMUST00000006716
ENSMUSG00000023169	98.5326	0.735848	0.327091	0.000479215	0.00801247	15	Slc38a1	protein_coding	ENSMUST00000088454,ENSMUST00000100262,ENSMUST00000088452
ENSMUSG00000022220	490.634	0.735603	0.183736	1.97295e-06	0.00014761	14	Adcy4	protein_coding	ENSMUST00000170223,ENSMUST00000002398
ENSMUSG00000038264	486.969	0.734534	0.165533	3.23935e-07	3.91737e-05	9	Sema7a	protein_coding	ENSMUST00000043059
ENSMUSG00000039994	332.561	0.734162	0.192729	4.18782e-06	0.000264011	10	Timeless	protein_coding	ENSMUST00000105240,ENSMUST00000105243,ENSMUST00000105242,ENSMUST00000105245,ENSMUST00000105244,ENSMUST00000142484,ENSMUST00000055539,ENSMUST00000146945,ENSMUST00000135538,ENSMUST00000142149,ENSMUST00000125289,ENSMUST00000145710,ENSMUST00000136854,ENSMUST00000135376,ENSMUST00000129147
ENSMUSG00000040594	20.6704	0.733884	0.480707	0.00217976	0.022931	11	Ranbp17	protein_coding	ENSMUST00000037522,ENSMUST00000102815,ENSMUST00000207401,ENSMUST00000147751,ENSMUST00000129179,ENSMUST00000154808
ENSMUSG00000027684	145.905	0.733101	0.238287	5.06923e-05	0.00173745	3	Mecom	protein_coding	ENSMUST00000195690,ENSMUST00000172694,ENSMUST00000061088,ENSMUST00000174413,ENSMUST00000173899,ENSMUST00000174428,ENSMUST00000172697,ENSMUST00000172754,ENSMUST00000174406,ENSMUST00000170212,ENSMUST00000166001,ENSMUST00000173059,ENSMUST00000173022,ENSMUST00000173495,ENSMUST00000173411,ENSMUST00000108271,ENSMUST00000108270
ENSMUSG00000017929	264.557	0.732565	0.173824	8.47349e-07	7.87093e-05	2	B4galt5	protein_coding	ENSMUST00000109221,ENSMUST00000155623,ENSMUST00000149698,ENSMUST00000133557
ENSMUSG00000090957	3.60588	0.732316	0.691764	0.00303429	0.0286146	17	Gm7535	protein_coding	ENSMUST00000164167
ENSMUSG00000060216	288.936	0.731884	0.211485	1.46913e-05	0.000690671	11	Arrb2	protein_coding	ENSMUST00000084954,ENSMUST00000138006,ENSMUST00000079056,ENSMUST00000108568,ENSMUST00000124943,ENSMUST00000124112,ENSMUST00000150076,ENSMUST00000125441,ENSMUST00000102563,ENSMUST00000144454,ENSMUST00000143232,ENSMUST00000102564,ENSMUST00000128748
ENSMUSG00000055632	1182.02	0.731718	0.460861	0.00198159	0.0215875	2	Hmcn2	protein_coding	ENSMUST00000130375,ENSMUST00000113532,ENSMUST00000138821,ENSMUST00000141294,ENSMUST00000142448
ENSMUSG00000030111	8.18601	0.731587	0.885177	0.00144826	0.0175139	6	A2m	protein_coding	ENSMUST00000204850,ENSMUST00000203413,ENSMUST00000032203
ENSMUSG00000026009	59.3133	0.730834	0.653154	0.00321021	0.0298049	1	Icos	protein_coding	ENSMUST00000102827,ENSMUST00000027162
ENSMUSG00000100335	390.05	0.730107	0.301488	0.00031934	0.00609154	8	2310008N11Rik	lincRNA	ENSMUST00000210263,ENSMUST00000210955,ENSMUST00000210732,ENSMUST00000211079,ENSMUST00000189978
ENSMUSG00000037855	115.344	0.729465	0.361093	0.000834716	0.0120149	10	Zfp365	protein_coding	ENSMUST00000127869,ENSMUST00000064656,ENSMUST00000132870,ENSMUST00000138543
ENSMUSG00000019055	664.787	0.729162	0.243608	6.60979e-05	0.00205652	4	Plod1	protein_coding	ENSMUST00000132075,ENSMUST00000105712,ENSMUST00000019199,ENSMUST00000149129,ENSMUST00000124041,ENSMUST00000124292
ENSMUSG00000029032	280.053	0.729096	0.344595	0.000672735	0.0103566	4	Arhgef16	protein_coding	ENSMUST00000152947,ENSMUST00000144145,ENSMUST00000030898,ENSMUST00000169623,ENSMUST00000143141,ENSMUST00000154895,ENSMUST00000129189
ENSMUSG00000051212	41.2526	0.728974	0.450843	0.00190112	0.0210206	14	Gpr183	protein_coding	ENSMUST00000049872
ENSMUSG00000033900	34.7403	0.728453	0.384247	0.00109824	0.0144639	3	Map9	protein_coding	ENSMUST00000193559,ENSMUST00000192595,ENSMUST00000195640,ENSMUST00000195471,ENSMUST00000195793,ENSMUST00000091014,ENSMUST00000194622
ENSMUSG00000026173	221.395	0.72828	0.380942	0.00106213	0.0141699	1	Plcd4	protein_coding	ENSMUST00000152707,ENSMUST00000141412,ENSMUST00000135111,ENSMUST00000113750,ENSMUST00000027362,ENSMUST00000113747,ENSMUST00000113745,ENSMUST00000067916,ENSMUST00000113749,ENSMUST00000189956,ENSMUST00000185411
ENSMUSG00000087107	35.3365	0.728068	0.536972	0.0028541	0.0273846	11	AI662270	lincRNA	ENSMUST00000145461,ENSMUST00000142709,ENSMUST00000143673
ENSMUSG00000037944	24.4956	0.727971	0.622416	0.00327949	0.0302684	11	Ccr7	protein_coding	ENSMUST00000103134
ENSMUSG00000036594	2334.69	0.727405	0.456997	0.00200032	0.0217055	17	H2-Aa	protein_coding	ENSMUST00000165139,ENSMUST00000174751,ENSMUST00000040655,ENSMUST00000173944
ENSMUSG00000073940	36.5879	0.726946	0.620843	0.00329599	0.0303376	7	Hbb-bt	protein_coding	ENSMUST00000098192
ENSMUSG00000024663	186.242	0.726774	0.287139	0.000243517	0.00504021	19	Rab3il1	protein_coding	ENSMUST00000121418,ENSMUST00000131407,ENSMUST00000129882,ENSMUST00000149967,ENSMUST00000117641,ENSMUST00000137637,ENSMUST00000144788,ENSMUST00000113161
ENSMUSG00000000126	221.761	0.725424	0.250516	8.92308e-05	0.00249742	11	Wnt9a	protein_coding	ENSMUST00000108783,ENSMUST00000000128
ENSMUSG00000021559	432.823	0.724231	0.205435	1.20556e-05	0.000598978	13	Dapk1	protein_coding	ENSMUST00000044083,ENSMUST00000077453
ENSMUSG00000041831	9.49256	0.724072	0.5362	0.00292205	0.0278282	17	Sytl3	protein_coding	ENSMUST00000097430,ENSMUST00000160771,ENSMUST00000162013,ENSMUST00000159880,ENSMUST00000161118,ENSMUST00000159394,ENSMUST00000115763,ENSMUST00000160483,ENSMUST00000162635
ENSMUSG00000027995	138.186	0.723288	0.282183	0.00022644	0.00482169	3	Tlr2	protein_coding	ENSMUST00000029623
ENSMUSG00000026728	6416.28	0.721672	0.263292	0.000140437	0.00340519	2	Vim	protein_coding	ENSMUST00000191615,ENSMUST00000155605,ENSMUST00000148248,ENSMUST00000028062,ENSMUST00000141365,ENSMUST00000193675
ENSMUSG00000039316	243.67	0.719977	0.303565	0.000375107	0.00674071	17	Rftn1	protein_coding	ENSMUST00000156094,ENSMUST00000044503,ENSMUST00000113195
ENSMUSG00000058818	97.7677	0.719842	0.392858	0.00129421	0.0162436	7	Pirb	protein_coding	ENSMUST00000129493,ENSMUST00000078451,ENSMUST00000137474,ENSMUST00000136238,ENSMUST00000155131
ENSMUSG00000063268	579.039	0.71848	0.2652	0.000155044	0.00364003	15	Parp10	protein_coding	ENSMUST00000075689,ENSMUST00000170851,ENSMUST00000166151,ENSMUST00000165738,ENSMUST00000169255,ENSMUST00000170226
ENSMUSG00000045092	732.059	0.718095	0.330679	0.00061413	0.00968703	3	S1pr1	protein_coding	ENSMUST00000055676
ENSMUSG00000079523	508.293	0.717779	0.247087	8.90998e-05	0.00249739	6	Tmsb10	protein_coding	ENSMUST00000144337,ENSMUST00000114049,ENSMUST00000114048,ENSMUST00000114050
ENSMUSG00000021719	151.329	0.716964	0.299103	0.000355688	0.0065098	13	Rgs7bp	protein_coding	ENSMUST00000063551
ENSMUSG00000031838	615.262	0.716411	0.226294	4.05877e-05	0.00147888	8	Ifi30	protein_coding	ENSMUST00000034299
ENSMUSG00000074793	405.559	0.716389	0.234337	5.68439e-05	0.00188123	2	Hspa12b	protein_coding	ENSMUST00000127862,ENSMUST00000100763,ENSMUST00000099349
ENSMUSG00000036768	169.263	0.716132	0.335536	0.000674816	0.0103637	9	Kif15	protein_coding	ENSMUST00000040717
ENSMUSG00000049037	50.0959	0.716062	0.474244	0.00240205	0.0246009	6	Clec4a1	protein_coding	ENSMUST00000060484
ENSMUSG00000049744	27.4865	0.715982	0.475349	0.00241725	0.0246965	2	Arhgap15	protein_coding	ENSMUST00000112824,ENSMUST00000140528,ENSMUST00000128630,ENSMUST00000055776,ENSMUST00000112822
ENSMUSG00000017697	37385.8	0.71571	0.428432	0.00181057	0.0203114	2	Ada	protein_coding	ENSMUST00000017841,ENSMUST00000156939
ENSMUSG00000054892	4.82969	0.71535	0.688789	0.00328017	0.0302684	5	Txk	protein_coding	ENSMUST00000198464,ENSMUST00000197923,ENSMUST00000197843,ENSMUST00000198798,ENSMUST00000198970,ENSMUST00000113604,ENSMUST00000197313,ENSMUST00000169534
ENSMUSG00000042333	56.5785	0.715084	0.340357	0.000731605	0.0109729	4	Tnfrsf14	protein_coding	ENSMUST00000137803,ENSMUST00000152687,ENSMUST00000145296,ENSMUST00000123514,ENSMUST00000045919
ENSMUSG00000034936	249.767	0.714912	0.213386	2.24926e-05	0.000944627	11	Arl4d	protein_coding	ENSMUST00000039388
ENSMUSG00000079563	10.2273	0.713773	0.586746	0.00345785	0.0312148	17	Pglyrp2	protein_coding	ENSMUST00000170392,ENSMUST00000114455
ENSMUSG00000027951	990.429	0.713744	0.183103	3.19496e-06	0.000217077	3	Adar	protein_coding	ENSMUST00000197253,ENSMUST00000107405,ENSMUST00000098924,ENSMUST00000150637,ENSMUST00000123691,ENSMUST00000121094,ENSMUST00000118341,ENSMUST00000029563,ENSMUST00000131030
ENSMUSG00000022440	110.405	0.713691	0.311494	0.000468096	0.00789522	15	C1qtnf6	protein_coding	ENSMUST00000023075,ENSMUST00000147093,ENSMUST00000137827
ENSMUSG00000031827	803.331	0.713034	0.299871	0.000378521	0.00678304	8	Cotl1	protein_coding	ENSMUST00000211873,ENSMUST00000034285,ENSMUST00000168698,ENSMUST00000212676
ENSMUSG00000020437	151.174	0.712428	0.503973	0.0028243	0.0272407	11	Myo1g	protein_coding	ENSMUST00000156878,ENSMUST00000134489,ENSMUST00000146536,ENSMUST00000144725,ENSMUST00000003459,ENSMUST00000134639,ENSMUST00000131823
ENSMUSG00000025555	287.654	0.712323	0.220542	3.35729e-05	0.00129176	14	Farp1	protein_coding	ENSMUST00000026635,ENSMUST00000135010,ENSMUST00000153607,ENSMUST00000137971
ENSMUSG00000039187	82.528	0.711826	0.375754	0.00117016	0.0150679	7	Fanci	protein_coding	ENSMUST00000137667,ENSMUST00000036865,ENSMUST00000118959,ENSMUST00000132091,ENSMUST00000206121,ENSMUST00000126456,ENSMUST00000205817
ENSMUSG00000026399	501.094	0.710811	0.230022	5.23171e-05	0.00177104	1	Cd55	protein_coding	ENSMUST00000140725,ENSMUST00000027650,ENSMUST00000140400,ENSMUST00000122830,ENSMUST00000133057
ENSMUSG00000032548	601.427	0.710652	0.33244	0.000682776	0.0104736	9	Slco2a1	protein_coding	ENSMUST00000188664,ENSMUST00000185215,ENSMUST00000190892,ENSMUST00000035148
ENSMUSG00000031785	1547.1	0.710555	0.236076	6.68698e-05	0.00206433	8	Adgrg1	protein_coding	ENSMUST00000179619,ENSMUST00000093271,ENSMUST00000211984,ENSMUST00000212799,ENSMUST00000211850,ENSMUST00000212995,ENSMUST00000211944,ENSMUST00000212118,ENSMUST00000211911,ENSMUST00000212581,ENSMUST00000212956,ENSMUST00000212976,ENSMUST00000211806,ENSMUST00000212660,ENSMUST00000212531,ENSMUST00000212141
ENSMUSG00000015981	38.7834	0.709962	0.394869	0.00144035	0.017473	7	Stk32c	protein_coding	ENSMUST00000165870,ENSMUST00000016125
ENSMUSG00000024395	637.916	0.709786	0.314227	0.000513525	0.00845381	18	Lims2	protein_coding	ENSMUST00000025254
ENSMUSG00000051359	101.692	0.70967	0.351938	0.00090363	0.0126732	15	Ncald	protein_coding	ENSMUST00000090150,ENSMUST00000120746,ENSMUST00000116445,ENSMUST00000137944,ENSMUST00000132423,ENSMUST00000153775,ENSMUST00000123317,ENSMUST00000148652,ENSMUST00000150453,ENSMUST00000145909,ENSMUST00000119730,ENSMUST00000168992
ENSMUSG00000073409	615.77	0.709008	0.637674	0.0036088	0.0320953	17	H2-Q6	protein_coding	ENSMUST00000113879,ENSMUST00000174699
ENSMUSG00000025163	20.1845	0.70796	0.550885	0.00336552	0.0307275	11	Cd7	protein_coding	ENSMUST00000026159,ENSMUST00000163465
ENSMUSG00000029392	2097.01	0.707856	0.284641	0.000291775	0.00573406	5	Rilpl1	protein_coding	ENSMUST00000199125,ENSMUST00000200202,ENSMUST00000062153,ENSMUST00000199766
ENSMUSG00000038128	30.3841	0.707493	0.354503	0.00095385	0.0131663	18	Camk4	protein_coding	ENSMUST00000042868
ENSMUSG00000015568	12912.8	0.70728	0.342479	0.00081671	0.0118251	8	Lpl	protein_coding	ENSMUST00000101463,ENSMUST00000015712,ENSMUST00000213071,ENSMUST00000169749,ENSMUST00000168401
ENSMUSG00000087075	38.469	0.707068	0.570674	0.00351665	0.0315236	12	A230065H16Rik	protein_coding	ENSMUST00000150384
ENSMUSG00000064080	1424.54	0.705806	0.244959	9.93692e-05	0.00269109	6	Fbln2	protein_coding	ENSMUST00000113498,ENSMUST00000153364,ENSMUST00000147371,ENSMUST00000134974,ENSMUST00000041544,ENSMUST00000132021,ENSMUST00000134286,ENSMUST00000203406,ENSMUST00000137029
ENSMUSG00000019906	94.3601	0.705167	0.228655	5.43317e-05	0.00182638	10	Lin7a	protein_coding	ENSMUST00000020057,ENSMUST00000105280
ENSMUSG00000009418	841.961	0.704175	0.253371	0.000133864	0.00328727	1	Nav1	protein_coding	ENSMUST00000190130,ENSMUST00000190298,ENSMUST00000040599,ENSMUST00000187311,ENSMUST00000189362,ENSMUST00000067414,ENSMUST00000189252,ENSMUST00000190735
ENSMUSG00000037849	9.24386	0.70417	0.74302	0.00291432	0.0277959	1	Gm4955	protein_coding	ENSMUST00000169797,ENSMUST00000160565
ENSMUSG00000030022	154.294	0.703556	0.329636	0.000705963	0.0106968	6	Adamts9	protein_coding	ENSMUST00000136751,ENSMUST00000113438,ENSMUST00000125490,ENSMUST00000203690,ENSMUST00000167391,ENSMUST00000130314
ENSMUSG00000035473	111.099	0.702589	0.145649	6.09915e-08	1.2476e-05	17	Galm	protein_coding	ENSMUST00000039205,ENSMUST00000133955
ENSMUSG00000042331	214.75	0.701918	0.23848	8.39525e-05	0.00240408	11	Specc1	protein_coding	ENSMUST00000136971,ENSMUST00000200742,ENSMUST00000092415,ENSMUST00000201671,ENSMUST00000201015,ENSMUST00000108709,ENSMUST00000202869,ENSMUST00000201723,ENSMUST00000202179,ENSMUST00000202178,ENSMUST00000202389,ENSMUST00000201364,ENSMUST00000202744,ENSMUST00000201866,ENSMUST00000049836,ENSMUST00000201624,ENSMUST00000202905
ENSMUSG00000019979	226.454	0.701898	0.198925	1.28166e-05	0.000625477	10	Apaf1	protein_coding	ENSMUST00000161987,ENSMUST00000160788,ENSMUST00000159457,ENSMUST00000160725,ENSMUST00000159110,ENSMUST00000161095,ENSMUST00000162618,ENSMUST00000020157
ENSMUSG00000004609	109.398	0.70167	0.329673	0.00072076	0.0108611	7	Cd33	protein_coding	ENSMUST00000039861,ENSMUST00000206977,ENSMUST00000205503,ENSMUST00000206371,ENSMUST00000004728,ENSMUST00000205687
ENSMUSG00000027452	1109.77	0.70101	0.32459	0.0006715	0.0103458	2	Acss1	protein_coding	ENSMUST00000028944,ENSMUST00000154328,ENSMUST00000141500,ENSMUST00000147135,ENSMUST00000141785
ENSMUSG00000036908	363.407	0.699826	0.271567	0.000236712	0.00495266	19	Unc93b1	protein_coding	ENSMUST00000165711,ENSMUST00000162708,ENSMUST00000162193,ENSMUST00000161415
ENSMUSG00000031207	2771.54	0.699339	0.199759	1.42163e-05	0.000674939	X	Msn	protein_coding	ENSMUST00000117399,ENSMUST00000149985,ENSMUST00000135027
ENSMUSG00000033722	63.123	0.69743	0.298108	0.000440232	0.00757761	1	BC034090	protein_coding	ENSMUST00000187096,ENSMUST00000186551,ENSMUST00000186156,ENSMUST00000187781,ENSMUST00000035914,ENSMUST00000190976,ENSMUST00000185937,ENSMUST00000186082,ENSMUST00000188492
ENSMUSG00000030259	489.272	0.6953	0.188783	7.55657e-06	0.000416326	6	Rassf8	protein_coding	ENSMUST00000140966,ENSMUST00000058538,ENSMUST00000111704,ENSMUST00000032388
ENSMUSG00000020140	63.3387	0.695207	0.525276	0.00341679	0.0309458	10	Lgr5	protein_coding	ENSMUST00000173740,ENSMUST00000173619,ENSMUST00000105272,ENSMUST00000129309,ENSMUST00000149008,ENSMUST00000144732,ENSMUST00000172806,ENSMUST00000020350
ENSMUSG00000024678	128.335	0.694736	0.391539	0.0016002	0.0187843	19	Ms4a4d	protein_coding	ENSMUST00000025581
ENSMUSG00000026833	201.229	0.694389	0.224591	5.49681e-05	0.00183813	2	Olfm1	protein_coding	ENSMUST00000102879,ENSMUST00000113920,ENSMUST00000152415,ENSMUST00000100244,ENSMUST00000028177
ENSMUSG00000016206	83.9845	0.693899	0.382761	0.00148405	0.0178345	17	H2-M3	protein_coding	ENSMUST00000038580
ENSMUSG00000021556	285.378	0.692711	0.174818	2.66071e-06	0.000186716	13	Golm1	protein_coding	ENSMUST00000095739,ENSMUST00000022039
ENSMUSG00000056394	365.408	0.692457	0.279148	0.000313068	0.00601366	7	Lig1	protein_coding	ENSMUST00000177588,ENSMUST00000098814,ENSMUST00000165964,ENSMUST00000146998,ENSMUST00000138453,ENSMUST00000148471,ENSMUST00000123846,ENSMUST00000185145,ENSMUST00000123025,ENSMUST00000156525,ENSMUST00000147735,ENSMUST00000131294
ENSMUSG00000017146	138.393	0.691984	0.349334	0.00104392	0.0140073	11	Brca1	protein_coding	ENSMUST00000142086,ENSMUST00000188168,ENSMUST00000191198,ENSMUST00000017290,ENSMUST00000156843,ENSMUST00000190862,ENSMUST00000131460
ENSMUSG00000033739	117.454	0.691151	0.223821	5.62227e-05	0.00187033	17	Fkbpl	protein_coding	ENSMUST00000174796,ENSMUST00000036720
ENSMUSG00000034675	141.106	0.689851	0.344558	0.00100375	0.0136396	13	Dbn1	protein_coding	ENSMUST00000127867,ENSMUST00000124480,ENSMUST00000021950,ENSMUST00000109921,ENSMUST00000109923,ENSMUST00000139275,ENSMUST00000135705,ENSMUST00000139516,ENSMUST00000175813
ENSMUSG00000026678	6635.25	0.689796	0.230779	7.63186e-05	0.00223697	1	Rgs5	protein_coding	ENSMUST00000152809,ENSMUST00000027997
ENSMUSG00000028776	1088.28	0.689753	0.234019	8.64025e-05	0.00244316	4	Tinagl1	protein_coding	ENSMUST00000145000,ENSMUST00000132545,ENSMUST00000145774,ENSMUST00000133660,ENSMUST00000030560,ENSMUST00000175822,ENSMUST00000175992,ENSMUST00000105999,ENSMUST00000105998
ENSMUSG00000030223	48.242	0.689595	0.476733	0.00295588	0.0280555	6	Ptpro	protein_coding	ENSMUST00000167679,ENSMUST00000203010,ENSMUST00000203255,ENSMUST00000203127,ENSMUST00000204780,ENSMUST00000167002,ENSMUST00000077115,ENSMUST00000203914
ENSMUSG00000025422	131.467	0.689461	0.388144	0.00162644	0.0190062	10	Agap2	protein_coding	ENSMUST00000039259
ENSMUSG00000031304	75.6247	0.687386	0.444481	0.00253133	0.0254696	X	Il2rg	protein_coding	ENSMUST00000033664,ENSMUST00000145074,ENSMUST00000127538,ENSMUST00000135038
ENSMUSG00000086652	3.91316	0.687062	0.814932	0.00220021	0.0230674	2	Gm14029	antisense	ENSMUST00000151051
ENSMUSG00000000884	59.7072	0.686138	0.211683	3.52506e-05	0.00133561	16	Gnb1l	protein_coding	ENSMUST00000124924,ENSMUST00000167778,ENSMUST00000090086,ENSMUST00000139625,ENSMUST00000000904,ENSMUST00000151253,ENSMUST00000115600,ENSMUST00000129952,ENSMUST00000147739,ENSMUST00000149035,ENSMUST00000115601
ENSMUSG00000027488	1066.63	0.685378	0.241279	0.00011983	0.0030652	2	Snta1	protein_coding	ENSMUST00000109728,ENSMUST00000133018,ENSMUST00000028991
ENSMUSG00000021886	22.2678	0.685151	0.64482	0.0040327	0.0348654	12	Gpr65	protein_coding	ENSMUST00000075072
ENSMUSG00000030088	144.54	0.684261	0.438553	0.00250237	0.0253106	6	Aldh1l1	protein_coding	ENSMUST00000127199,ENSMUST00000203111,ENSMUST00000204796,ENSMUST00000152436,ENSMUST00000130418,ENSMUST00000137669,ENSMUST00000032175
ENSMUSG00000017667	105.85	0.683795	0.224138	6.45806e-05	0.00202901	2	Zfp334	protein_coding	ENSMUST00000103084
ENSMUSG00000020810	615.725	0.682993	0.280797	0.000366803	0.00662865	11	Cygb	protein_coding	ENSMUST00000021166
ENSMUSG00000029544	77.471	0.68299	0.242893	0.000131189	0.00325485	5	Cabp1	protein_coding	ENSMUST00000031519,ENSMUST00000145197,ENSMUST00000201900,ENSMUST00000112113,ENSMUST00000112112,ENSMUST00000151775,ENSMUST00000112109
ENSMUSG00000029311	270.605	0.68267	0.231475	8.80272e-05	0.00247454	5	Hsd17b11	protein_coding	ENSMUST00000031251,ENSMUST00000119025
ENSMUSG00000041134	474.974	0.679606	0.186994	9.45921e-06	0.000494243	16	Cyyr1	protein_coding	ENSMUST00000163020,ENSMUST00000114174,ENSMUST00000162621,ENSMUST00000175700
ENSMUSG00000021322	16.1533	0.679582	0.621372	0.00422394	0.0358261	13	Aoah	protein_coding	ENSMUST00000021757
ENSMUSG00000034324	58.9271	0.679289	0.361677	0.00136871	0.0168702	5	Tmem132c	protein_coding	ENSMUST00000145748,ENSMUST00000128068,ENSMUST00000134780,ENSMUST00000132592,ENSMUST00000119026
ENSMUSG00000024781	427.805	0.676776	0.214326	4.74394e-05	0.00164523	19	Lipa	protein_coding	ENSMUST00000178114,ENSMUST00000049572
ENSMUSG00000039936	237.083	0.676761	0.363266	0.00142729	0.0173713	4	Pik3cd	protein_coding	ENSMUST00000134534,ENSMUST00000156309,ENSMUST00000118704,ENSMUST00000177654,ENSMUST00000146612,ENSMUST00000122059,ENSMUST00000124510,ENSMUST00000131224,ENSMUST00000105690,ENSMUST00000137430,ENSMUST00000105689,ENSMUST00000105688,ENSMUST00000127273,ENSMUST00000038859
ENSMUSG00000024011	817.258	0.676346	0.449834	0.00284801	0.0273623	17	Pi16	protein_coding	ENSMUST00000155348,ENSMUST00000114699,ENSMUST00000135754,ENSMUST00000114701
ENSMUSG00000023903	23.3247	0.67584	0.555252	0.00414415	0.0354306	17	Mmp25	protein_coding	ENSMUST00000024696
ENSMUSG00000016494	2864	0.674943	0.239799	0.000133832	0.00328727	1	Cd34	protein_coding	ENSMUST00000194458,ENSMUST00000110815,ENSMUST00000195092,ENSMUST00000194036,ENSMUST00000016638
ENSMUSG00000016756	92.9013	0.673808	0.410265	0.00224672	0.0233766	13	Cmah	protein_coding	ENSMUST00000050859,ENSMUST00000167746,ENSMUST00000110391,ENSMUST00000131691,ENSMUST00000144621,ENSMUST00000142882
ENSMUSG00000048163	148.149	0.673594	0.476194	0.0033174	0.0304328	5	Selplg	protein_coding	ENSMUST00000100874,ENSMUST00000201931,ENSMUST00000198891,ENSMUST00000202555,ENSMUST00000199109,ENSMUST00000201194
ENSMUSG00000015766	259.232	0.673167	0.148535	2.58552e-07	3.33653e-05	6	Eps8	protein_coding	ENSMUST00000152046,ENSMUST00000058210,ENSMUST00000147526,ENSMUST00000203515,ENSMUST00000146442,ENSMUST00000100841,ENSMUST00000132920,ENSMUST00000111878,ENSMUST00000127179,ENSMUST00000134630,ENSMUST00000153933,ENSMUST00000205037,ENSMUST00000139753
ENSMUSG00000030745	39.214	0.673114	0.626694	0.00435169	0.0365992	7	Il21r	protein_coding	ENSMUST00000206234,ENSMUST00000206103,ENSMUST00000033000
ENSMUSG00000069516	1396.87	0.672616	0.361187	0.00145267	0.0175562	10	Lyz2	protein_coding	ENSMUST00000092163
ENSMUSG00000030978	977.269	0.672093	0.138136	5.47895e-08	1.13279e-05	7	Rrm1	protein_coding	ENSMUST00000209630,ENSMUST00000211786,ENSMUST00000210543,ENSMUST00000033283,ENSMUST00000211720,ENSMUST00000210751,ENSMUST00000211493
ENSMUSG00000003746	509.005	0.671524	0.23451	0.000117601	0.00303144	10	Man1a	protein_coding	ENSMUST00000133330,ENSMUST00000105469,ENSMUST00000003843,ENSMUST00000105470,ENSMUST00000146483
ENSMUSG00000022216	933.073	0.671403	0.229362	9.75986e-05	0.00267707	14	Psme1	protein_coding	ENSMUST00000089619,ENSMUST00000174484,ENSMUST00000173113,ENSMUST00000172738,ENSMUST00000174419,ENSMUST00000174791,ENSMUST00000174148,ENSMUST00000174563,ENSMUST00000173544,ENSMUST00000173388,ENSMUST00000174259,ENSMUST00000172941
ENSMUSG00000097194	38.663	0.671254	0.453469	0.00302256	0.0285514	8	9330175E14Rik	lincRNA	ENSMUST00000180445,ENSMUST00000180612
ENSMUSG00000006344	117.63	0.671218	0.307187	0.000705937	0.0106968	10	Ggt5	protein_coding	ENSMUST00000072217,ENSMUST00000189991,ENSMUST00000188444,ENSMUST00000189972
ENSMUSG00000057058	13.6831	0.670357	0.566637	0.00435506	0.0365992	11	Skap1	protein_coding	ENSMUST00000100521,ENSMUST00000149988,ENSMUST00000103154,ENSMUST00000100519,ENSMUST00000071510,ENSMUST00000107663,ENSMUST00000107662,ENSMUST00000127639,ENSMUST00000136836,ENSMUST00000123814
ENSMUSG00000029925	31.528	0.670094	0.497942	0.00370989	0.032767	6	Tbxas1	protein_coding	ENSMUST00000161360,ENSMUST00000160963,ENSMUST00000162521,ENSMUST00000159226,ENSMUST00000162656,ENSMUST00000003017,ENSMUST00000161781
ENSMUSG00000038843	113.41	0.669722	0.452065	0.00303587	0.0286146	19	Gcnt1	protein_coding	ENSMUST00000174137,ENSMUST00000169897,ENSMUST00000174236
ENSMUSG00000036067	24.7872	0.668931	0.55083	0.00429293	0.0363152	2	Slc2a6	protein_coding	ENSMUST00000153388,ENSMUST00000135725,ENSMUST00000102890,ENSMUST00000129835,ENSMUST00000045702,ENSMUST00000145742
ENSMUSG00000078945	37.8719	0.668689	0.455788	0.00312098	0.0291731	13	Naip2	protein_coding	ENSMUST00000167986,ENSMUST00000067975,ENSMUST00000117913
ENSMUSG00000029718	709.422	0.668332	0.276981	0.000406598	0.00716596	5	Pcolce	protein_coding	ENSMUST00000136649,ENSMUST00000131703,ENSMUST00000148662,ENSMUST00000124693,ENSMUST00000142675,ENSMUST00000054564,ENSMUST00000146589,ENSMUST00000031731,ENSMUST00000155251,ENSMUST00000128755,ENSMUST00000197912,ENSMUST00000137210
ENSMUSG00000001946	668.372	0.667518	0.176109	5.54177e-06	0.000330923	9	Esam	protein_coding	ENSMUST00000146860,ENSMUST00000002011,ENSMUST00000144596,ENSMUST00000123198,ENSMUST00000131832
ENSMUSG00000029810	630.301	0.667442	0.276914	0.000410676	0.00721799	6	Tmem176b	protein_coding	ENSMUST00000203501,ENSMUST00000203355,ENSMUST00000203618,ENSMUST00000101429,ENSMUST00000205159,ENSMUST00000204073,ENSMUST00000166247,ENSMUST00000164733,ENSMUST00000205147,ENSMUST00000204783,ENSMUST00000203265,ENSMUST00000203229
ENSMUSG00000018924	392.525	0.667399	0.788703	0.00261534	0.0259081	11	Alox15	protein_coding	ENSMUST00000130000,ENSMUST00000019068
ENSMUSG00000022793	186.187	0.667124	0.234521	0.000126112	0.00316153	16	B4galt4	protein_coding	ENSMUST00000114711,ENSMUST00000114710,ENSMUST00000114712,ENSMUST00000161010,ENSMUST00000114708,ENSMUST00000154902,ENSMUST00000023482
ENSMUSG00000049649	12.15	0.667059	0.809839	0.00234701	0.0241782	4	Gpr3	protein_coding	ENSMUST00000151025,ENSMUST00000105911,ENSMUST00000052090
ENSMUSG00000021614	415.507	0.666852	0.298582	0.000638979	0.00996456	13	Vcan	protein_coding	ENSMUST00000160740,ENSMUST00000109546,ENSMUST00000159337,ENSMUST00000160029,ENSMUST00000162715,ENSMUST00000109543,ENSMUST00000159910,ENSMUST00000159285,ENSMUST00000109544
ENSMUSG00000002227	110.707	0.665442	0.320329	0.000928376	0.0128974	3	Mov10	protein_coding	ENSMUST00000196161,ENSMUST00000002297,ENSMUST00000136148,ENSMUST00000196211,ENSMUST00000168015,ENSMUST00000106774,ENSMUST00000106775,ENSMUST00000145414,ENSMUST00000166979
ENSMUSG00000033191	1135.42	0.664729	0.211402	5.14607e-05	0.00175752	4	Tie1	protein_coding	ENSMUST00000153286,ENSMUST00000184261,ENSMUST00000047421
ENSMUSG00000006369	777.209	0.664621	0.395648	0.00217009	0.0228764	15	Fbln1	protein_coding	ENSMUST00000057410,ENSMUST00000109432,ENSMUST00000160798
ENSMUSG00000049608	12.7916	0.664518	0.649974	0.00441055	0.0369204	1	Gpr55	protein_coding	ENSMUST00000086975
ENSMUSG00000038496	10.1708	0.663142	0.52998	0.00427103	0.0361617	1	Slc19a3	protein_coding	ENSMUST00000142805,ENSMUST00000164473,ENSMUST00000045560
ENSMUSG00000039349	531.312	0.663046	0.213608	5.87066e-05	0.00191975	1	C130074G19Rik	protein_coding	ENSMUST00000048308
ENSMUSG00000037754	170.697	0.661714	0.288817	0.000565734	0.00908008	2	Ppp1r16b	protein_coding	ENSMUST00000103116,ENSMUST00000045503,ENSMUST00000052927,ENSMUST00000145073,ENSMUST00000129902
ENSMUSG00000001918	609.904	0.661239	0.225203	9.8384e-05	0.0026795	7	Slc1a5	protein_coding	ENSMUST00000141349,ENSMUST00000206444,ENSMUST00000131664,ENSMUST00000108496,ENSMUST00000147814,ENSMUST00000134407,ENSMUST00000135817,ENSMUST00000127401
ENSMUSG00000069893	23.3687	0.659346	0.464549	0.00349961	0.0314295	11	9930111J21Rik1	protein_coding	ENSMUST00000097494,ENSMUST00000141200,ENSMUST00000093153
ENSMUSG00000006651	73.6601	0.659245	0.367408	0.0017641	0.020009	7	Aplp1	protein_coding	ENSMUST00000209054,ENSMUST00000208404,ENSMUST00000207514,ENSMUST00000208792,ENSMUST00000006828
ENSMUSG00000036362	23.8411	0.658673	0.492133	0.00393923	0.0342575	3	P2ry13	protein_coding	ENSMUST00000040622
ENSMUSG00000060550	421.131	0.658213	0.616864	0.00472648	0.0386891	17	H2-Q7	protein_coding	ENSMUST00000071951,ENSMUST00000116598,ENSMUST00000173788,ENSMUST00000076256,ENSMUST00000078205,ENSMUST00000173016
ENSMUSG00000026177	44.4148	0.657403	0.365263	0.00175709	0.0199559	1	Slc11a1	protein_coding	ENSMUST00000136786,ENSMUST00000187516,ENSMUST00000134189,ENSMUST00000027368,ENSMUST00000155865,ENSMUST00000135137,ENSMUST00000127487,ENSMUST00000147233,ENSMUST00000149166,ENSMUST00000133896,ENSMUST00000131511
ENSMUSG00000106734	220.787	0.656419	0.309319	0.000866301	0.0123113	6	Gm20559	processed_transcript	ENSMUST00000202696,ENSMUST00000201032,ENSMUST00000201976,ENSMUST00000201831,ENSMUST00000202544,ENSMUST00000202514
ENSMUSG00000056481	361.545	0.656013	0.375395	0.0019655	0.0214853	19	Cd248	protein_coding	ENSMUST00000070630
ENSMUSG00000070501	4.2649	0.655465	0.768477	0.00297561	0.0281848	1	BC094916	protein_coding	ENSMUST00000090406,ENSMUST00000195022,ENSMUST00000139092,ENSMUST00000097463
ENSMUSG00000019846	913.375	0.654549	0.310619	0.00090343	0.0126732	10	Lama4	protein_coding	ENSMUST00000019992,ENSMUST00000159580,ENSMUST00000161303,ENSMUST00000162211,ENSMUST00000161992,ENSMUST00000159506,ENSMUST00000163036
ENSMUSG00000031431	1527.49	0.653678	0.339795	0.0013709	0.0168756	X	Tsc22d3	protein_coding	ENSMUST00000123898,ENSMUST00000152048,ENSMUST00000112995,ENSMUST00000112996,ENSMUST00000055738,ENSMUST00000133023
ENSMUSG00000027931	437.642	0.653235	0.237151	0.000171252	0.00390609	3	Npr1	protein_coding	ENSMUST00000142243,ENSMUST00000124760,ENSMUST00000029540,ENSMUST00000152510,ENSMUST00000146991
ENSMUSG00000047180	122.516	0.65172	0.4209	0.0029188	0.0278111	1	Neurl3	protein_coding	ENSMUST00000188666,ENSMUST00000056946
ENSMUSG00000076613	4.5474	0.651455	0.820769	0.00227635	0.0236395	12	Ighg2b	IG_C_gene	ENSMUST00000103418,ENSMUST00000192188
ENSMUSG00000024338	472.02	0.651348	0.413494	0.00278634	0.0270039	17	Psmb8	protein_coding	ENSMUST00000172960,ENSMUST00000173441,ENSMUST00000025196
ENSMUSG00000029436	43.9399	0.651235	0.270238	0.000436503	0.00752067	5	Mmp17	protein_coding	ENSMUST00000031390,ENSMUST00000177802
ENSMUSG00000021552	151.123	0.651132	0.193188	2.57861e-05	0.00105492	13	Gkap1	protein_coding	ENSMUST00000091579
ENSMUSG00000006649	14.4628	0.650719	0.667556	0.00451522	0.0375134	7	Nphs1	protein_coding	ENSMUST00000149086,ENSMUST00000126297,ENSMUST00000131004,ENSMUST00000006825,ENSMUST00000123880
ENSMUSG00000034738	29.8632	0.650608	0.387736	0.00230497	0.0238408	2	Nostrin	protein_coding	ENSMUST00000141276,ENSMUST00000041865
ENSMUSG00000035279	269.864	0.650398	0.262074	0.000363503	0.0065752	7	Ssc5d	protein_coding	ENSMUST00000207310,ENSMUST00000057612
ENSMUSG00000018339	502.256	0.650393	0.356	0.00170791	0.0195941	11	Gpx3	protein_coding	ENSMUST00000082430,ENSMUST00000149324,ENSMUST00000125094
ENSMUSG00000059498	113.284	0.650065	0.369986	0.00197508	0.0215288	1	Fcgr3	protein_coding	ENSMUST00000164179,ENSMUST00000164044,ENSMUST00000168817,ENSMUST00000169017
ENSMUSG00000086050	1.33924	0.649567	0.930374	0.00134132	NA	11	Gm16045	antisense	ENSMUST00000123882
ENSMUSG00000046743	331.49	0.648681	0.223805	0.000114818	0.00298341	3	Fat4	protein_coding	ENSMUST00000129182,ENSMUST00000061260
ENSMUSG00000001473	799.198	0.648171	0.31681	0.00106671	0.0141821	18	Tubb6	protein_coding	ENSMUST00000001513
ENSMUSG00000038604	816.477	0.647986	0.182391	1.39112e-05	0.000665383	8	Fam65a	protein_coding	ENSMUST00000043531
ENSMUSG00000074785	70.9378	0.646997	0.415502	0.00293099	0.0278857	10	Plxnc1	protein_coding	ENSMUST00000181244,ENSMUST00000180573,ENSMUST00000099337,ENSMUST00000180514
ENSMUSG00000055723	237.241	0.646899	0.16373	3.17984e-06	0.000216815	7	Rras2	protein_coding	ENSMUST00000210075,ENSMUST00000069449
ENSMUSG00000057346	166.443	0.646709	0.758771	0.00318938	0.0297076	15	Apol9a	protein_coding	ENSMUST00000081776,ENSMUST00000089452
ENSMUSG00000026478	2286.58	0.64646	0.222015	0.000111213	0.00290544	1	Lamc1	protein_coding	ENSMUST00000163011,ENSMUST00000159251,ENSMUST00000161744,ENSMUST00000027752,ENSMUST00000160515
ENSMUSG00000061171	28.4291	0.646399	0.336294	0.00141604	0.0172655	2	Slc38a11	protein_coding	ENSMUST00000141690,ENSMUST00000124918,ENSMUST00000112420,ENSMUST00000155962,ENSMUST00000127623,ENSMUST00000145583,ENSMUST00000155422,ENSMUST00000152324
ENSMUSG00000002325	838.036	0.646215	0.276806	0.000538347	0.00874269	14	Irf9	protein_coding	ENSMUST00000138037,ENSMUST00000134863,ENSMUST00000126269,ENSMUST00000130697,ENSMUST00000136109,ENSMUST00000145680
ENSMUSG00000018381	162.014	0.645906	0.314971	0.00106461	0.0141761	11	Abi3	protein_coding	ENSMUST00000143492,ENSMUST00000059026,ENSMUST00000131049,ENSMUST00000137645
ENSMUSG00000032741	2091.22	0.645786	0.12306	8.54746e-09	2.52847e-06	5	Tpcn1	protein_coding	ENSMUST00000046426,ENSMUST00000202072,ENSMUST00000201601,ENSMUST00000200708
ENSMUSG00000039954	16.9679	0.645489	0.478527	0.00411829	0.0352567	18	Stk32a	protein_coding	ENSMUST00000045477
ENSMUSG00000024713	212.073	0.645127	0.286625	0.000665147	0.0102975	19	Pcsk5	protein_coding	ENSMUST00000050715,ENSMUST00000025618
ENSMUSG00000063568	34.6252	0.64493	0.327182	0.0012786	0.0160896	6	Jazf1	protein_coding	ENSMUST00000136250,ENSMUST00000074541,ENSMUST00000128282
ENSMUSG00000026656	229.381	0.644759	0.404813	0.00277377	0.0269364	1	Fcgr2b	protein_coding	ENSMUST00000161503,ENSMUST00000159969,ENSMUST00000081103,ENSMUST00000027966,ENSMUST00000159688,ENSMUST00000160106,ENSMUST00000161730
ENSMUSG00000046432	161.215	0.644571	0.207359	6.15105e-05	0.00196601	X	Ngfrap1	protein_coding	ENSMUST00000113112,ENSMUST00000113113,ENSMUST00000178632,ENSMUST00000053540
ENSMUSG00000028597	61.9532	0.64391	0.256843	0.000348349	0.00645655	4	Gpx7	protein_coding	ENSMUST00000030332,ENSMUST00000184609
ENSMUSG00000040204	229.51	0.643839	0.383594	0.00236767	0.0243452	9	2810417H13Rik	protein_coding	ENSMUST00000153841,ENSMUST00000130308,ENSMUST00000045802
ENSMUSG00000034037	568.572	0.643443	0.265185	0.000430668	0.00745159	6	Fgd5	protein_coding	ENSMUST00000113466,ENSMUST00000089334,ENSMUST00000146743,ENSMUST00000130369
ENSMUSG00000089753	1.74214	0.643318	0.890881	0.00161226	NA	11	Cd300ld2	protein_coding	ENSMUST00000092463,ENSMUST00000106578
ENSMUSG00000030579	154.554	0.642756	0.397072	0.00266528	0.0262138	7	Tyrobp	protein_coding	ENSMUST00000208125,ENSMUST00000207982,ENSMUST00000032800
ENSMUSG00000042099	705.407	0.642736	0.248353	0.000281777	0.0056087	17	Kank3	protein_coding	ENSMUST00000173958,ENSMUST00000048560,ENSMUST00000173789,ENSMUST00000174608,ENSMUST00000173649,ENSMUST00000172649
ENSMUSG00000025255	80.7651	0.642583	0.282016	0.0006274	0.00984739	3	Zfhx4	protein_coding	ENSMUST00000176175,ENSMUST00000026284,ENSMUST00000175641,ENSMUST00000175866,ENSMUST00000176383
ENSMUSG00000001240	425.68	0.642458	0.207675	6.48849e-05	0.00203525	11	Ramp2	protein_coding	ENSMUST00000149006,ENSMUST00000151830,ENSMUST00000149585,ENSMUST00000129680,ENSMUST00000107282,ENSMUST00000122006,ENSMUST00000138229,ENSMUST00000128260
ENSMUSG00000029581	378.663	0.642128	0.386888	0.00247225	0.0250587	5	Fscn1	protein_coding	ENSMUST00000135293,ENSMUST00000137552,ENSMUST00000031565,ENSMUST00000198017,ENSMUST00000129306,ENSMUST00000150622,ENSMUST00000139131
ENSMUSG00000032374	368.488	0.642015	0.167866	5.2406e-06	0.000315229	9	Plod2	protein_coding	ENSMUST00000070522,ENSMUST00000190075,ENSMUST00000160142,ENSMUST00000161906,ENSMUST00000160359
ENSMUSG00000038668	465.537	0.641319	0.248914	0.000292184	0.00573406	4	Lpar1	protein_coding	ENSMUST00000055018,ENSMUST00000107571,ENSMUST00000107570,ENSMUST00000155170,ENSMUST00000107575,ENSMUST00000107574,ENSMUST00000147354,ENSMUST00000145361
ENSMUSG00000039783	27.5365	0.641111	0.613201	0.00517366	0.0413125	1	Kmo	protein_coding	ENSMUST00000142223,ENSMUST00000137174,ENSMUST00000150646,ENSMUST00000040250,ENSMUST00000097458,ENSMUST00000140474
ENSMUSG00000030102	612.838	0.640583	0.224888	0.000136663	0.00333049	6	Itpr1	protein_coding	ENSMUST00000205005,ENSMUST00000205048,ENSMUST00000203530,ENSMUST00000203262,ENSMUST00000203936,ENSMUST00000205053,ENSMUST00000203615,ENSMUST00000203288,ENSMUST00000032192,ENSMUST00000203995,ENSMUST00000203687,ENSMUST00000212125,ENSMUST00000203638
ENSMUSG00000006362	507.108	0.639703	0.238948	0.000223128	0.004767	8	Cbfa2t3	protein_coding	ENSMUST00000134045,ENSMUST00000147374,ENSMUST00000127984,ENSMUST00000064674,ENSMUST00000148630,ENSMUST00000006525,ENSMUST00000142535
ENSMUSG00000023004	501.412	0.639655	0.153743	1.39769e-06	0.000114762	15	Tuba1b	protein_coding	ENSMUST00000140969,ENSMUST00000077577
ENSMUSG00000024053	313.374	0.639442	0.315491	0.00115319	0.0149116	17	Emilin2	protein_coding	ENSMUST00000024849
ENSMUSG00000071068	4.63313	0.639385	0.699528	0.00425695	0.0360743	17	Treml2	protein_coding	ENSMUST00000170941
ENSMUSG00000023947	67.4538	0.639368	0.389673	0.00259299	0.0257797	17	Nfkbie	protein_coding	ENSMUST00000024742
ENSMUSG00000056529	61.7924	0.638694	0.495006	0.00458205	0.0378615	4	Ptafr	protein_coding	ENSMUST00000070690
ENSMUSG00000039167	650.936	0.638579	0.26237	0.000430161	0.00745159	3	Adgrl4	protein_coding	ENSMUST00000198893,ENSMUST00000141038,ENSMUST00000196970,ENSMUST00000155652,ENSMUST00000129283,ENSMUST00000046977
ENSMUSG00000022696	15.2938	0.638027	0.393988	0.00271498	0.0265397	16	Sidt1	protein_coding	ENSMUST00000127567,ENSMUST00000047446,ENSMUST00000124651,ENSMUST00000127124,ENSMUST00000136381,ENSMUST00000147032
ENSMUSG00000001228	469.724	0.63801	0.308653	0.00105771	0.0141297	17	Uhrf1	protein_coding	ENSMUST00000137876,ENSMUST00000113039,ENSMUST00000113038,ENSMUST00000113035,ENSMUST00000001258,ENSMUST00000142387,ENSMUST00000139654
ENSMUSG00000043629	35.2196	0.637795	0.435147	0.00356646	0.0318366	1	1700019D03Rik	protein_coding	ENSMUST00000050567,ENSMUST00000186266,ENSMUST00000190726,ENSMUST00000114492,ENSMUST00000114493,ENSMUST00000190831,ENSMUST00000191441
ENSMUSG00000000682	168.195	0.637285	0.524425	0.00499749	0.0402731	4	Cd52	protein_coding	ENSMUST00000000696,ENSMUST00000145122,ENSMUST00000137445
ENSMUSG00000070304	49.4484	0.636154	0.378032	0.00242341	0.0247268	9	Scn2b	protein_coding	ENSMUST00000170998,ENSMUST00000093855
ENSMUSG00000061232	6944.81	0.636068	0.454036	0.00398188	0.0345192	17	H2-K1	protein_coding	ENSMUST00000114311,ENSMUST00000173075,ENSMUST00000173602,ENSMUST00000172912,ENSMUST00000173317,ENSMUST00000173543,ENSMUST00000087189,ENSMUST00000172782,ENSMUST00000025181
ENSMUSG00000034708	1519.31	0.635844	0.243288	0.000269543	0.00544364	11	Grn	protein_coding	ENSMUST00000129997,ENSMUST00000135517,ENSMUST00000138451,ENSMUST00000125819,ENSMUST00000176953,ENSMUST00000049460,ENSMUST00000177428,ENSMUST00000123500,ENSMUST00000148580,ENSMUST00000127530
ENSMUSG00000001739	25.1602	0.635475	0.373346	0.00233987	0.0241239	5	Cldn15	protein_coding	ENSMUST00000001790,ENSMUST00000111093,ENSMUST00000128391
ENSMUSG00000039264	49.9126	0.635449	0.614747	0.00531748	0.0421106	6	Gimap3	protein_coding	ENSMUST00000038811,ENSMUST00000204036
ENSMUSG00000025534	366.698	0.63498	0.214078	9.82922e-05	0.0026795	5	Gusb	protein_coding	ENSMUST00000111307,ENSMUST00000201801,ENSMUST00000111308,ENSMUST00000122994,ENSMUST00000126676,ENSMUST00000026613
ENSMUSG00000020886	230.558	0.634382	0.222672	0.000139412	0.0033889	11	Dlg4	protein_coding	ENSMUST00000108589,ENSMUST00000108588,ENSMUST00000143920,ENSMUST00000124568,ENSMUST00000138004,ENSMUST00000123687,ENSMUST00000108586,ENSMUST00000132597,ENSMUST00000133140,ENSMUST00000134376,ENSMUST00000135916,ENSMUST00000131497,ENSMUST00000018700
ENSMUSG00000079298	64.5536	0.634235	0.426128	0.00348721	0.031362	6	Klrb1b	protein_coding	ENSMUST00000205130,ENSMUST00000174544,ENSMUST00000032472,ENSMUST00000172887
ENSMUSG00000027833	13.5653	0.633353	0.578048	0.00545138	0.0428939	3	Shox2	protein_coding	ENSMUST00000029422,ENSMUST00000162098,ENSMUST00000162439,ENSMUST00000162060,ENSMUST00000195261
ENSMUSG00000060791	54.0124	0.632697	0.419752	0.00339872	0.030872	7	Gmfg	protein_coding	ENSMUST00000138741,ENSMUST00000108289,ENSMUST00000135686,ENSMUST00000078845,ENSMUST00000108292
ENSMUSG00000060227	197.131	0.630689	0.217962	0.000123844	0.0031332	2	Casc4	protein_coding	ENSMUST00000078752,ENSMUST00000110586,ENSMUST00000126256,ENSMUST00000136023,ENSMUST00000127475,ENSMUST00000135416,ENSMUST00000089915,ENSMUST00000089912
ENSMUSG00000026355	692.081	0.629951	0.277025	0.000666083	0.0103014	1	Mcm6	protein_coding	ENSMUST00000191454,ENSMUST00000190495,ENSMUST00000188755,ENSMUST00000027601
ENSMUSG00000025931	101.859	0.629062	0.353174	0.00204868	0.0220593	1	Paqr8	protein_coding	ENSMUST00000187651,ENSMUST00000167119,ENSMUST00000068880,ENSMUST00000189400
ENSMUSG00000013921	123.82	0.629014	0.362187	0.00224329	0.0233754	7	Clip3	protein_coding	ENSMUST00000150892,ENSMUST00000144508,ENSMUST00000125935,ENSMUST00000126216,ENSMUST00000132844,ENSMUST00000014065,ENSMUST00000145253
ENSMUSG00000039497	317.261	0.628655	0.245296	0.000317486	0.0060765	10	Dse	protein_coding	ENSMUST00000048010
ENSMUSG00000022504	119.934	0.628395	0.510072	0.00513296	0.041175	16	Ciita	protein_coding	ENSMUST00000023147
ENSMUSG00000110656	29.9654	0.62752	0.42906	0.00374851	0.0329915	8	RP23-354I24.7	lincRNA	ENSMUST00000212387,ENSMUST00000212077
ENSMUSG00000030616	82.045	0.627205	0.402841	0.0031882	0.0297076	7	Sytl2	protein_coding	ENSMUST00000098310,ENSMUST00000208486,ENSMUST00000207578,ENSMUST00000189194,ENSMUST00000207431,ENSMUST00000190365,ENSMUST00000107210,ENSMUST00000107211,ENSMUST00000207872,ENSMUST00000207928,ENSMUST00000207629,ENSMUST00000208720,ENSMUST00000208809,ENSMUST00000190731,ENSMUST00000209188,ENSMUST00000208580,ENSMUST00000207455,ENSMUST00000207064,ENSMUST00000190837
ENSMUSG00000022074	129.781	0.627018	0.213011	0.000108026	0.00284928	14	Tnfrsf10b	protein_coding	ENSMUST00000022663
ENSMUSG00000007783	304.496	0.626972	0.264102	0.000524212	0.00856724	7	Cpt1c	protein_coding	ENSMUST00000211862,ENSMUST00000211901,ENSMUST00000063761,ENSMUST00000212217,ENSMUST00000212836,ENSMUST00000212255,ENSMUST00000212890
ENSMUSG00000002699	58.3861	0.626797	0.50242	0.00508834	0.0408682	11	Lcp2	protein_coding	ENSMUST00000052413,ENSMUST00000146318,ENSMUST00000133120,ENSMUST00000109329
ENSMUSG00000022385	148.356	0.626389	0.241822	0.00029722	0.00579608	15	Gtse1	protein_coding	ENSMUST00000170629
ENSMUSG00000021668	177.936	0.626206	0.185728	2.7702e-05	0.00111755	13	Polk	protein_coding	ENSMUST00000022172,ENSMUST00000091387
ENSMUSG00000033581	42.2975	0.626028	0.333586	0.00169673	0.019509	16	Igf2bp2	protein_coding	ENSMUST00000127696,ENSMUST00000115379,ENSMUST00000134188,ENSMUST00000100052,ENSMUST00000146885,ENSMUST00000129913,ENSMUST00000124318,ENSMUST00000125926,ENSMUST00000151087
ENSMUSG00000031434	138.578	0.625001	0.1783	1.75622e-05	0.000787147	X	Morc4	protein_coding	ENSMUST00000136415,ENSMUST00000172366,ENSMUST00000033811,ENSMUST00000167664,ENSMUST00000113014,ENSMUST00000165274,ENSMUST00000146914,ENSMUST00000144481,ENSMUST00000087401,ENSMUST00000171896
ENSMUSG00000021262	272.89	0.624846	0.194685	4.75091e-05	0.00164523	12	Evl	protein_coding	ENSMUST00000172409,ENSMUST00000109854,ENSMUST00000021689,ENSMUST00000077735
ENSMUSG00000020722	994.695	0.623908	0.2928	0.000964013	0.0132306	11	Cacng1	protein_coding	ENSMUST00000021065
ENSMUSG00000036678	431.402	0.62375	0.161167	4.62053e-06	0.000283845	15	Aaas	protein_coding	ENSMUST00000041208
ENSMUSG00000032020	108.013	0.6235	0.244983	0.000339404	0.00636067	9	Ubash3b	protein_coding	ENSMUST00000044155,ENSMUST00000129906,ENSMUST00000151485,ENSMUST00000124819,ENSMUST00000136530,ENSMUST00000132996
ENSMUSG00000010609	160.623	0.623426	0.214931	0.000124322	0.00313709	1	Psen2	protein_coding	ENSMUST00000149590,ENSMUST00000133340,ENSMUST00000010753,ENSMUST00000130711,ENSMUST00000111106,ENSMUST00000111105,ENSMUST00000111104,ENSMUST00000130029,ENSMUST00000136291,ENSMUST00000128223,ENSMUST00000193897,ENSMUST00000111108
ENSMUSG00000022579	325.817	0.623296	0.292235	0.000961752	0.0132282	15	Gpihbp1	protein_coding	ENSMUST00000023243,ENSMUST00000189944,ENSMUST00000189874,ENSMUST00000190119,ENSMUST00000186934
ENSMUSG00000061288	310.793	0.623172	0.188675	3.51813e-05	0.00133561	5	Taok3	protein_coding	ENSMUST00000145640,ENSMUST00000179276,ENSMUST00000127814,ENSMUST00000111978,ENSMUST00000111975,ENSMUST00000126813,ENSMUST00000153709,ENSMUST00000128720,ENSMUST00000092889,ENSMUST00000125738
ENSMUSG00000041417	1236.32	0.622707	0.12916	7.62758e-08	1.4244e-05	13	Pik3r1	protein_coding	ENSMUST00000055518,ENSMUST00000187009,ENSMUST00000185701,ENSMUST00000190171,ENSMUST00000035532,ENSMUST00000185795,ENSMUST00000189426
ENSMUSG00000024164	2069.51	0.622508	0.509106	0.0053302	0.0421766	17	C3	protein_coding	ENSMUST00000177425,ENSMUST00000024988,ENSMUST00000177046,ENSMUST00000176457
ENSMUSG00000079173	7.14444	0.622461	0.601739	0.0057502	0.0443287	5	Zan	protein_coding	ENSMUST00000130056,ENSMUST00000164178,ENSMUST00000117564,ENSMUST00000150470,ENSMUST00000197503
ENSMUSG00000026669	96.8631	0.622403	0.375149	0.00268855	0.0263483	2	Mcm10	protein_coding	ENSMUST00000139882,ENSMUST00000125851,ENSMUST00000151533,ENSMUST00000125201,ENSMUST00000129443,ENSMUST00000027980,ENSMUST00000150091,ENSMUST00000146257,ENSMUST00000102985,ENSMUST00000125349
ENSMUSG00000052942	51.6231	0.622294	0.300172	0.00111053	0.0145282	19	Glis3	protein_coding	ENSMUST00000162022,ENSMUST00000159178,ENSMUST00000159639,ENSMUST00000065113,ENSMUST00000112612,ENSMUST00000161026,ENSMUST00000162873,ENSMUST00000161328,ENSMUST00000160376,ENSMUST00000159520
ENSMUSG00000110018	4.90956	0.621484	0.600586	0.00578478	0.0444787	15	RP24-502J3.1	lincRNA	ENSMUST00000211750
ENSMUSG00000028583	222.288	0.621316	0.217975	0.000145206	0.00347698	4	Pdpn	protein_coding	ENSMUST00000030317,ENSMUST00000119654
ENSMUSG00000024013	95.135	0.620843	0.370849	0.00262855	0.0260122	17	Fgd2	protein_coding	ENSMUST00000138537,ENSMUST00000140918,ENSMUST00000144616,ENSMUST00000137644,ENSMUST00000024810,ENSMUST00000123989,ENSMUST00000145124,ENSMUST00000146800
ENSMUSG00000041729	171.608	0.618405	0.262992	0.000573713	0.00915565	9	Coro2b	protein_coding	ENSMUST00000174439,ENSMUST00000131981,ENSMUST00000151604,ENSMUST00000048043,ENSMUST00000123379,ENSMUST00000164246,ENSMUST00000173171
ENSMUSG00000037913	6.76841	0.618349	0.619928	0.00575152	0.0443287	5	Tmem156	protein_coding	ENSMUST00000203117,ENSMUST00000203664,ENSMUST00000043352,ENSMUST00000212194,ENSMUST00000212080,ENSMUST00000212640
ENSMUSG00000041445	618.56	0.617397	0.222254	0.000181665	0.0040794	14	Mmrn2	protein_coding	ENSMUST00000111908
ENSMUSG00000061533	80.6815	0.617173	0.164738	7.50872e-06	0.000414879	12	Cep128	protein_coding	ENSMUST00000126048,ENSMUST00000127802,ENSMUST00000123400,ENSMUST00000133329,ENSMUST00000140674,ENSMUST00000141429,ENSMUST00000145094,ENSMUST00000138935,ENSMUST00000129111,ENSMUST00000127866,ENSMUST00000123161,ENSMUST00000143415,ENSMUST00000154836
ENSMUSG00000036959	433.209	0.61678	0.160245	5.10054e-06	0.000311344	X	Bcorl1	protein_coding	ENSMUST00000114972,ENSMUST00000156703,ENSMUST00000142160,ENSMUST00000156042,ENSMUST00000037596,ENSMUST00000136348
ENSMUSG00000039629	37.8346	0.6164	0.398929	0.00341211	0.030918	6	Strip2	protein_coding	ENSMUST00000151738,ENSMUST00000137068,ENSMUST00000115224,ENSMUST00000046028,ENSMUST00000130969
ENSMUSG00000005397	1340.68	0.616018	0.401311	0.00348013	0.0313277	13	Nid1	protein_coding	ENSMUST00000005532
ENSMUSG00000037206	623.409	0.61565	0.393829	0.00331316	0.0304083	9	Islr	protein_coding	ENSMUST00000041477,ENSMUST00000168864
ENSMUSG00000018906	660.535	0.615366	0.169962	1.19726e-05	0.000596395	11	P4ha2	protein_coding	ENSMUST00000126840,ENSMUST00000138477,ENSMUST00000129499,ENSMUST00000125651,ENSMUST00000019050,ENSMUST00000139315,ENSMUST00000142583,ENSMUST00000135596,ENSMUST00000155299,ENSMUST00000125132,ENSMUST00000135653,ENSMUST00000151218,ENSMUST00000141258,ENSMUST00000174616,ENSMUST00000093107
ENSMUSG00000028393	460.103	0.615346	0.334219	0.00191337	0.0211317	4	Alad	protein_coding	ENSMUST00000107444,ENSMUST00000137448,ENSMUST00000030090
ENSMUSG00000023224	2077.06	0.614314	0.326609	0.00176489	0.020009	2	Serping1	protein_coding	ENSMUST00000131456,ENSMUST00000023994,ENSMUST00000111641
ENSMUSG00000020178	26.2008	0.614164	0.349068	0.00227995	0.0236455	10	Adora2a	protein_coding	ENSMUST00000105420
ENSMUSG00000027496	114.312	0.613789	0.323118	0.0016985	0.0195094	2	Aurka	protein_coding	ENSMUST00000028997,ENSMUST00000126107,ENSMUST00000109139,ENSMUST00000128004,ENSMUST00000109140
ENSMUSG00000023008	504.914	0.612891	0.123802	4.13361e-08	9.03195e-06	15	Fmnl3	protein_coding	ENSMUST00000140368,ENSMUST00000081224,ENSMUST00000139767,ENSMUST00000120633,ENSMUST00000088233
ENSMUSG00000091243	217.199	0.612811	0.318143	0.00160887	0.0188631	16	Vgll3	protein_coding	ENSMUST00000168064
ENSMUSG00000001525	3412.86	0.612524	0.16287	7.19952e-06	0.000404773	17	Tubb5	protein_coding	ENSMUST00000173253,ENSMUST00000001566,ENSMUST00000156050,ENSMUST00000134978
ENSMUSG00000024056	81.8409	0.611977	0.326875	0.00181586	0.0203469	17	Ndc80	protein_coding	ENSMUST00000024851
ENSMUSG00000062591	47.6462	0.611437	0.478334	0.00528086	0.0418896	17	Tubb4a	protein_coding	ENSMUST00000071135
ENSMUSG00000034786	41.2725	0.609606	0.42276	0.00419707	0.0356928	17	Gpsm3	protein_coding	ENSMUST00000038244,ENSMUST00000150924,ENSMUST00000173772
ENSMUSG00000024644	692.421	0.609343	0.171054	1.49995e-05	0.000703438	18	Cndp2	protein_coding	ENSMUST00000025546,ENSMUST00000168419
ENSMUSG00000029163	201.279	0.608735	0.273755	0.000819263	0.0118531	5	Emilin1	protein_coding	ENSMUST00000031055,ENSMUST00000202368,ENSMUST00000201169
ENSMUSG00000034387	119.146	0.608596	0.252378	0.000510731	0.00842038	6	Ssu2	protein_coding	ENSMUST00000123254,ENSMUST00000143134,ENSMUST00000060847
ENSMUSG00000031382	826.185	0.608509	0.262392	0.000646978	0.0100485	X	Asb11	protein_coding	ENSMUST00000033755,ENSMUST00000036858,ENSMUST00000134085
ENSMUSG00000048120	652.528	0.607953	0.180527	2.96173e-05	0.00117419	19	Entpd1	protein_coding	ENSMUST00000151726,ENSMUST00000127828,ENSMUST00000156598,ENSMUST00000127268,ENSMUST00000112231,ENSMUST00000160286,ENSMUST00000155988,ENSMUST00000163023,ENSMUST00000144080,ENSMUST00000134063,ENSMUST00000137508
ENSMUSG00000097908	82.5919	0.60665	0.357668	0.00267456	0.0262917	5	4933404O12Rik	lincRNA	ENSMUST00000181190,ENSMUST00000181045,ENSMUST00000199264,ENSMUST00000197095
ENSMUSG00000018899	552.582	0.606059	0.356651	0.0026645	0.0262138	11	Irf1	protein_coding	ENSMUST00000133291,ENSMUST00000153054,ENSMUST00000019043,ENSMUST00000142221,ENSMUST00000140866,ENSMUST00000138913,ENSMUST00000123376,ENSMUST00000108922,ENSMUST00000108920,ENSMUST00000128336
ENSMUSG00000029516	172.089	0.605658	0.283058	0.00101574	0.013754	5	Cit	protein_coding	ENSMUST00000145363,ENSMUST00000148245,ENSMUST00000134609,ENSMUST00000202734,ENSMUST00000136780,ENSMUST00000141101,ENSMUST00000127976,ENSMUST00000139881,ENSMUST00000147479,ENSMUST00000137952,ENSMUST00000128702,ENSMUST00000146387,ENSMUST00000112008,ENSMUST00000123736,ENSMUST00000102560,ENSMUST00000147330,ENSMUST00000122877,ENSMUST00000051704,ENSMUST00000153407
ENSMUSG00000049191	46.8412	0.605172	0.270832	0.000809165	0.011769	X	Rgag4	protein_coding	ENSMUST00000139878,ENSMUST00000188731,ENSMUST00000119076,ENSMUST00000113631
ENSMUSG00000023940	83.1705	0.604817	0.32718	0.00196865	0.0214882	17	Sgol1	protein_coding	ENSMUST00000146019,ENSMUST00000024736,ENSMUST00000144474
ENSMUSG00000024778	132.766	0.604683	0.237253	0.000360399	0.00654368	19	Fas	protein_coding	ENSMUST00000112472,ENSMUST00000025691
ENSMUSG00000026837	1197.08	0.604492	0.284213	0.00105208	0.0140843	2	Col5a1	protein_coding	ENSMUST00000028280,ENSMUST00000145423
ENSMUSG00000018169	91.6643	0.602599	0.282112	0.00103745	0.013941	15	Mfng	protein_coding	ENSMUST00000136795,ENSMUST00000018313,ENSMUST00000128389,ENSMUST00000123518
ENSMUSG00000022422	27.2806	0.602296	0.317146	0.00178407	0.020167	15	Dscc1	protein_coding	ENSMUST00000143523,ENSMUST00000023059,ENSMUST00000110231
ENSMUSG00000057406	641.115	0.601973	0.157666	5.95007e-06	0.000352024	5	Whsc1	protein_coding	ENSMUST00000201572,ENSMUST00000141416,ENSMUST00000202912,ENSMUST00000142080,ENSMUST00000133870,ENSMUST00000139845,ENSMUST00000066854,ENSMUST00000114399,ENSMUST00000137191,ENSMUST00000155880,ENSMUST00000200981,ENSMUST00000075812,ENSMUST00000058096,ENSMUST00000202525,ENSMUST00000114397
ENSMUSG00000035683	204.938	0.601283	0.339635	0.00235514	0.0242294	4	Melk	protein_coding	ENSMUST00000125708,ENSMUST00000137759,ENSMUST00000045607,ENSMUST00000137703
ENSMUSG00000029471	379.464	0.601111	0.135378	4.59939e-07	4.85918e-05	5	Camkk2	protein_coding	ENSMUST00000197373,ENSMUST00000111668,ENSMUST00000198177,ENSMUST00000199988,ENSMUST00000200109,ENSMUST00000196742,ENSMUST00000198257,ENSMUST00000199599,ENSMUST00000198029,ENSMUST00000199179,ENSMUST00000199830
ENSMUSG00000020848	30.34	0.600957	0.466843	0.00548705	0.0429931	11	Doc2b	protein_coding	ENSMUST00000021209
ENSMUSG00000018919	2.09987	0.600712	0.942551	0.00135204	0.0167292	11	Tm4sf5	protein_coding	ENSMUST00000141924,ENSMUST00000179986,ENSMUST00000019063
ENSMUSG00000039055	37.8298	0.600623	0.372551	0.00323068	0.0299083	11	Eme1	protein_coding	ENSMUST00000128447,ENSMUST00000039949,ENSMUST00000127158,ENSMUST00000128643
ENSMUSG00000041481	29.3116	0.600559	0.599485	0.0064565	0.0479047	12	Serpina3g	protein_coding	ENSMUST00000171916,ENSMUST00000171065,ENSMUST00000043315,ENSMUST00000170628
ENSMUSG00000014303	238.134	0.599711	0.259817	0.000688311	0.0105289	16	Glis2	protein_coding	ENSMUST00000014447,ENSMUST00000127120,ENSMUST00000141682,ENSMUST00000135577,ENSMUST00000122896
ENSMUSG00000034308	1776.77	0.599502	0.268863	0.00083736	0.0120334	8	Sdr42e1	protein_coding	ENSMUST00000174450,ENSMUST00000037955,ENSMUST00000173522
ENSMUSG00000068758	52.5312	0.599244	0.393215	0.00382162	0.0334923	14	Il3ra	protein_coding	ENSMUST00000090591
ENSMUSG00000062585	10.7316	0.598659	0.546698	0.00659262	0.0484197	4	Cnr2	protein_coding	ENSMUST00000097843,ENSMUST00000068830
ENSMUSG00000071347	579.564	0.598576	0.267624	0.000826399	0.0119205	14	C1qtnf9	protein_coding	ENSMUST00000025940
ENSMUSG00000003824	52.2084	0.59851	0.301637	0.00150058	0.0179672	8	Syce2	protein_coding	ENSMUST00000144466,ENSMUST00000003922,ENSMUST00000170296,ENSMUST00000136026
ENSMUSG00000032113	96.6843	0.597658	0.266388	0.000815381	0.0118251	9	Chek1	protein_coding	ENSMUST00000173796,ENSMUST00000173977,ENSMUST00000174105,ENSMUST00000173963,ENSMUST00000172742,ENSMUST00000174794,ENSMUST00000173534,ENSMUST00000172702,ENSMUST00000034625
ENSMUSG00000025076	199.524	0.597575	0.189929	6.33464e-05	0.00199676	19	Casp7	protein_coding	ENSMUST00000026062
ENSMUSG00000048332	280.948	0.597418	0.20891	0.000153306	0.00361274	3	Lhfp	protein_coding	ENSMUST00000059562,ENSMUST00000147139,ENSMUST00000196913,ENSMUST00000137954
ENSMUSG00000034401	160.305	0.596165	0.163083	1.10764e-05	0.000563431	4	Spata6	protein_coding	ENSMUST00000070513,ENSMUST00000149834,ENSMUST00000084354,ENSMUST00000125999,ENSMUST00000123718,ENSMUST00000140366,ENSMUST00000156179,ENSMUST00000143879,ENSMUST00000038868,ENSMUST00000132802,ENSMUST00000153746,ENSMUST00000134000,ENSMUST00000137072,ENSMUST00000122820
ENSMUSG00000057672	1016.75	0.595783	0.183253	4.52942e-05	0.00159217	8	Pkn1	protein_coding	ENSMUST00000138898,ENSMUST00000144258,ENSMUST00000135356,ENSMUST00000133195,ENSMUST00000146057,ENSMUST00000005616,ENSMUST00000124946,ENSMUST00000128523,ENSMUST00000132945
ENSMUSG00000090942	163.928	0.595479	0.655931	0.00583472	0.0447148	18	F830016B08Rik	protein_coding	ENSMUST00000171297
ENSMUSG00000001555	278.238	0.595452	0.187433	5.7783e-05	0.00190575	11	Fkbp10	protein_coding	ENSMUST00000134815,ENSMUST00000107400,ENSMUST00000139084,ENSMUST00000125616,ENSMUST00000001595
ENSMUSG00000060176	13.5194	0.594793	0.443354	0.00524412	0.0417187	13	Kif27	protein_coding	ENSMUST00000043605
ENSMUSG00000046318	139.244	0.594332	0.339716	0.00253335	0.0254715	18	Ccbe1	protein_coding	ENSMUST00000130300,ENSMUST00000146610,ENSMUST00000061103,ENSMUST00000151343
ENSMUSG00000051177	160.603	0.594283	0.240753	0.000464589	0.00784294	2	Plcb1	protein_coding	ENSMUST00000201485,ENSMUST00000110116,ENSMUST00000131552,ENSMUST00000201524,ENSMUST00000070724,ENSMUST00000129382,ENSMUST00000130524,ENSMUST00000202531
ENSMUSG00000050075	25.7111	0.594181	0.499081	0.00632631	0.0472397	3	Gpr171	protein_coding	ENSMUST00000085040
ENSMUSG00000030946	187.272	0.593246	0.164883	1.37607e-05	0.000661117	7	Lhpp	protein_coding	ENSMUST00000209903,ENSMUST00000033241,ENSMUST00000210168,ENSMUST00000130672,ENSMUST00000106170,ENSMUST00000133969,ENSMUST00000148669
ENSMUSG00000051439	59.7404	0.592407	0.357925	0.00308478	0.0289205	18	Cd14	protein_coding	ENSMUST00000061829
ENSMUSG00000022575	285.99	0.592272	0.29243	0.00140249	0.0171438	15	Gsdmd	protein_coding	ENSMUST00000023238
ENSMUSG00000020169	111.142	0.592027	0.441369	0.00531438	0.0421034	10	Best3	protein_coding	ENSMUST00000020378
ENSMUSG00000109675	2.76179	0.591738	0.74182	0.00392956	0.0341896	9	Nxpe1-ps	transcribed_unprocessed_pseudogene	ENSMUST00000210879,ENSMUST00000209981,ENSMUST00000210160
ENSMUSG00000022102	54.9714	0.591464	0.387113	0.00392964	0.0341896	14	Dok2	protein_coding	ENSMUST00000169599,ENSMUST00000164691,ENSMUST00000168355,ENSMUST00000165654,ENSMUST00000171864,ENSMUST00000022698,ENSMUST00000171481,ENSMUST00000169106
ENSMUSG00000051615	493.886	0.589907	0.165463	1.56168e-05	0.000722784	14	Rap2a	protein_coding	ENSMUST00000062117,ENSMUST00000156694
ENSMUSG00000022901	67.6022	0.589792	0.458958	0.00580429	0.0445885	16	Cd86	protein_coding	ENSMUST00000145506,ENSMUST00000154485,ENSMUST00000089620,ENSMUST00000135280
ENSMUSG00000032845	508.513	0.589775	0.409285	0.00459905	0.037925	18	Alpk2	protein_coding	ENSMUST00000035548,ENSMUST00000182629,ENSMUST00000141250
ENSMUSG00000041696	156.041	0.58977	0.271091	0.000994151	0.0135667	9	Rasl12	protein_coding	ENSMUST00000165682,ENSMUST00000085453
ENSMUSG00000020475	7384.71	0.589462	0.284271	0.00126887	0.0160068	11	Pgam2	protein_coding	ENSMUST00000020768
ENSMUSG00000057135	15.4755	0.589392	0.577913	0.00697616	0.0504087	11	Scimp	protein_coding	ENSMUST00000108534,ENSMUST00000074572
ENSMUSG00000055413	105.015	0.589292	0.624684	0.00653574	0.0482045	17	H2-Q5	polymorphic_pseudogene	ENSMUST00000174854,ENSMUST00000172979,ENSMUST00000116010
ENSMUSG00000031897	390.497	0.589036	0.28296	0.00124723	0.0158028	8	Psmb10	protein_coding	ENSMUST00000212595,ENSMUST00000212044,ENSMUST00000212876,ENSMUST00000212686,ENSMUST00000034369,ENSMUST00000212332,ENSMUST00000212938
ENSMUSG00000098557	541.365	0.588827	0.244226	0.000551797	0.00891592	14	Kctd12	protein_coding	ENSMUST00000183756,ENSMUST00000184744
ENSMUSG00000062524	4.47916	0.588172	0.709515	0.0047374	0.0387455	7	Ncr1	protein_coding	ENSMUST00000126417,ENSMUST00000006792
ENSMUSG00000070565	1010.7	0.587814	0.162256	1.27479e-05	0.000625477	1	Rasal2	protein_coding	ENSMUST00000129880,ENSMUST00000134543,ENSMUST00000128538,ENSMUST00000078308,ENSMUST00000143358,ENSMUST00000143080,ENSMUST00000132699
ENSMUSG00000044811	36.7982	0.587756	0.492967	0.00652381	0.0481534	11	Cd300c2	protein_coding	ENSMUST00000141188,ENSMUST00000092464
ENSMUSG00000026814	1549.9	0.587739	0.221311	0.000285594	0.0056496	2	Eng	protein_coding	ENSMUST00000113272,ENSMUST00000156306,ENSMUST00000192455,ENSMUST00000009705,ENSMUST00000139770,ENSMUST00000167841
ENSMUSG00000015053	237.049	0.587577	0.22871	0.00036331	0.0065752	6	Gata2	protein_coding	ENSMUST00000203480,ENSMUST00000203579,ENSMUST00000170089,ENSMUST00000015197,ENSMUST00000205151
ENSMUSG00000071335	27.7129	0.587522	0.342189	0.00278834	0.0270046	10	Mfsd4b3	protein_coding	ENSMUST00000095749
ENSMUSG00000041046	25.5156	0.586755	0.426894	0.00518495	0.0413506	11	Ramp3	protein_coding	ENSMUST00000139540,ENSMUST00000045374
ENSMUSG00000095079	63.7824	0.586706	0.63476	0.00644645	0.0478765	12	Igha	IG_C_gene	ENSMUST00000178282,ENSMUST00000194738
ENSMUSG00000041645	1711	0.586694	0.147813	3.41612e-06	0.000229668	12	Ddx24	protein_coding	ENSMUST00000110001,ENSMUST00000044923
ENSMUSG00000019989	91.4901	0.585787	0.27707	0.00117072	0.0150679	10	Enpp3	protein_coding	ENSMUST00000020169
ENSMUSG00000024990	20.3905	0.585667	0.478257	0.00637304	0.0475446	19	Rbp4	protein_coding	ENSMUST00000112335,ENSMUST00000025951
ENSMUSG00000024909	154.476	0.585385	0.24524	0.000595281	0.00943616	19	Efemp2	protein_coding	ENSMUST00000167855,ENSMUST00000167920,ENSMUST00000169943,ENSMUST00000166303,ENSMUST00000167827,ENSMUST00000165485,ENSMUST00000166253,ENSMUST00000167304,ENSMUST00000164204,ENSMUST00000070118,ENSMUST00000168330,ENSMUST00000166558,ENSMUST00000167371,ENSMUST00000164388
ENSMUSG00000026737	284.027	0.584301	0.223353	0.000323073	0.0061359	2	Pip4k2a	protein_coding	ENSMUST00000006912,ENSMUST00000152981,ENSMUST00000148583
ENSMUSG00000030711	231.328	0.584252	0.386903	0.00419063	0.0356905	7	Sult1a1	protein_coding	ENSMUST00000155419,ENSMUST00000106371,ENSMUST00000106372,ENSMUST00000106373
ENSMUSG00000078771	64.7976	0.583181	0.313215	0.00209892	0.0223343	11	Evi2a	protein_coding	ENSMUST00000170799,ENSMUST00000133148,ENSMUST00000103236,ENSMUST00000146611,ENSMUST00000154415
ENSMUSG00000032997	235.368	0.582474	0.228941	0.000396306	0.0069974	1	Chpf	protein_coding	ENSMUST00000124042,ENSMUST00000143496,ENSMUST00000138683,ENSMUST00000079205,ENSMUST00000094818
ENSMUSG00000025352	46.7766	0.58233	0.313325	0.00212207	0.0225557	10	Gdf11	protein_coding	ENSMUST00000026408
ENSMUSG00000024339	738.746	0.581855	0.287805	0.00147769	0.0178138	17	Tap2	protein_coding	ENSMUST00000145528,ENSMUST00000127543,ENSMUST00000131105,ENSMUST00000138491,ENSMUST00000025197
ENSMUSG00000026779	95.1871	0.581639	0.320872	0.00234766	0.0241782	2	Mastl	protein_coding	ENSMUST00000136207,ENSMUST00000028119
ENSMUSG00000023367	350.103	0.581484	0.327307	0.00253417	0.0254715	6	Tmem176a	protein_coding	ENSMUST00000203461,ENSMUST00000168406,ENSMUST00000204400,ENSMUST00000101426,ENSMUST00000204482,ENSMUST00000203639,ENSMUST00000204309
ENSMUSG00000036587	6.93811	0.581461	0.576783	0.00729227	0.0520861	2	Fut7	protein_coding	ENSMUST00000041654,ENSMUST00000142156,ENSMUST00000100320,ENSMUST00000114278,ENSMUST00000134259
ENSMUSG00000020897	158.331	0.580568	0.304887	0.00193582	0.0212697	11	Aurkb	protein_coding	ENSMUST00000139457,ENSMUST00000140531,ENSMUST00000021277,ENSMUST00000149018,ENSMUST00000108666,ENSMUST00000139594,ENSMUST00000126576,ENSMUST00000156373
ENSMUSG00000031255	60.9929	0.57976	0.223996	0.00035478	0.0065098	X	Sytl4	protein_coding	ENSMUST00000174091,ENSMUST00000033608,ENSMUST00000174542,ENSMUST00000113294,ENSMUST00000113297
ENSMUSG00000030924	51.4617	0.578093	0.22335	0.00035696	0.00651821	7	2610020H08Rik	protein_coding	ENSMUST00000033218,ENSMUST00000084644,ENSMUST00000151248,ENSMUST00000149132,ENSMUST00000138689,ENSMUST00000106520,ENSMUST00000137015,ENSMUST00000133758,ENSMUST00000155938,ENSMUST00000208789,ENSMUST00000207042
ENSMUSG00000006386	770.521	0.577801	0.212492	0.000247177	0.00511044	4	Tek	protein_coding	ENSMUST00000071168,ENSMUST00000073939,ENSMUST00000131958,ENSMUST00000102798
ENSMUSG00000020121	100.038	0.577382	0.222764	0.000354331	0.0065098	10	Srgap1	protein_coding	ENSMUST00000161996,ENSMUST00000081688,ENSMUST00000162710,ENSMUST00000161156,ENSMUST00000020322
ENSMUSG00000021624	20.9907	0.576915	0.559114	0.00753425	0.0532214	13	Cd180	protein_coding	ENSMUST00000022124,ENSMUST00000171267,ENSMUST00000170878,ENSMUST00000167144,ENSMUST00000172138
ENSMUSG00000014329	346.568	0.576653	0.299522	0.00187934	0.0208163	10	Bicc1	protein_coding	ENSMUST00000143791,ENSMUST00000014473,ENSMUST00000131445,ENSMUST00000144740
ENSMUSG00000056900	3320.08	0.576534	0.283615	0.00147312	0.0177801	3	Usp13	protein_coding	ENSMUST00000072312,ENSMUST00000108228,ENSMUST00000156769,ENSMUST00000172481
ENSMUSG00000075284	444.834	0.57646	0.264966	0.00104982	0.0140668	2	Wipf1	protein_coding	ENSMUST00000151939,ENSMUST00000102680,ENSMUST00000094681,ENSMUST00000143061,ENSMUST00000129594,ENSMUST00000102679,ENSMUST00000141264
ENSMUSG00000004655	5114.25	0.576436	0.206064	0.000197932	0.0043645	6	Aqp1	protein_coding	ENSMUST00000004774
ENSMUSG00000000753	1312.15	0.576343	0.299807	0.00189389	0.0209526	11	Serpinf1	protein_coding	ENSMUST00000168902,ENSMUST00000125982,ENSMUST00000000769,ENSMUST00000138661,ENSMUST00000137103,ENSMUST00000167281,ENSMUST00000139403,ENSMUST00000155009
ENSMUSG00000049307	18.7536	0.575902	0.379793	0.00430564	0.0363455	9	Fut4	protein_coding	ENSMUST00000061498
ENSMUSG00000039748	79.9525	0.575724	0.371041	0.00404305	0.0349235	1	Exo1	protein_coding	ENSMUST00000194636,ENSMUST00000194816,ENSMUST00000194306,ENSMUST00000192378,ENSMUST00000195196,ENSMUST00000193858,ENSMUST00000191680,ENSMUST00000039725,ENSMUST00000193822,ENSMUST00000193610
ENSMUSG00000045594	159.932	0.575701	0.212379	0.00025512	0.00524087	9	Glb1	protein_coding	ENSMUST00000063042
ENSMUSG00000025574	286.231	0.57471	0.2749	0.00129669	0.016255	11	Tk1	protein_coding	ENSMUST00000129852,ENSMUST00000154790,ENSMUST00000150027,ENSMUST00000153298,ENSMUST00000026661,ENSMUST00000141939,ENSMUST00000153872
ENSMUSG00000039521	31.1623	0.574227	0.582522	0.00754687	0.0532714	X	Foxp3	protein_coding	ENSMUST00000115738,ENSMUST00000115740,ENSMUST00000045566,ENSMUST00000115739
ENSMUSG00000031903	168.18	0.574055	0.189493	9.86751e-05	0.00267984	8	Pla2g15	protein_coding	ENSMUST00000212059,ENSMUST00000212963,ENSMUST00000034377,ENSMUST00000212116
ENSMUSG00000046591	93.2053	0.573958	0.368446	0.00403022	0.0348596	7	Ticrr	protein_coding	ENSMUST00000206591,ENSMUST00000206017,ENSMUST00000206677,ENSMUST00000206072,ENSMUST00000205750,ENSMUST00000035977,ENSMUST00000206622
ENSMUSG00000100594	13.3001	0.572895	0.433587	0.00599122	0.0455404	1	2810414N06Rik	lincRNA	ENSMUST00000186444
ENSMUSG00000035314	283.706	0.572521	0.203242	0.000189368	0.00421433	7	Gdpd5	protein_coding	ENSMUST00000037528,ENSMUST00000207238,ENSMUST00000208800,ENSMUST00000207530,ENSMUST00000207617,ENSMUST00000208947,ENSMUST00000208061
ENSMUSG00000074766	146.457	0.572162	0.300546	0.00200981	0.0217471	2	Ism1	protein_coding	ENSMUST00000184404,ENSMUST00000099307
ENSMUSG00000041301	1.99533	0.57141	0.91928	0.00153504	0.0182647	6	Cftr	protein_coding	ENSMUST00000115406,ENSMUST00000140532,ENSMUST00000115405,ENSMUST00000140407,ENSMUST00000129452,ENSMUST00000045706
ENSMUSG00000027009	151.749	0.571309	0.398016	0.00505707	0.0406511	2	Itga4	protein_coding	ENSMUST00000155105,ENSMUST00000099972,ENSMUST00000141094,ENSMUST00000126312,ENSMUST00000135919
ENSMUSG00000027676	17.884	0.57126	0.323557	0.002713	0.0265397	3	Ccdc39	protein_coding	ENSMUST00000200300,ENSMUST00000200551,ENSMUST00000200277,ENSMUST00000029222,ENSMUST00000197230,ENSMUST00000200536
ENSMUSG00000027661	45.2347	0.569688	0.255443	0.000943847	0.0130563	2	Slc2a10	protein_coding	ENSMUST00000029196,ENSMUST00000148463
ENSMUSG00000026051	6.11231	0.568944	0.618309	0.00727505	0.0520017	1	1500015O10Rik	protein_coding	ENSMUST00000027217
ENSMUSG00000023349	26.2486	0.568894	0.477454	0.00718606	0.0514613	6	Clec4n	protein_coding	ENSMUST00000117130,ENSMUST00000151714,ENSMUST00000144840,ENSMUST00000112554,ENSMUST00000024118,ENSMUST00000205129
ENSMUSG00000085208	469.761	0.568606	0.130246	6.72138e-07	6.49441e-05	11	Brip1os	antisense	ENSMUST00000128960,ENSMUST00000143819
ENSMUSG00000031662	30.5566	0.568308	0.502165	0.00760665	0.0534579	8	Snx20	protein_coding	ENSMUST00000034087,ENSMUST00000209806
ENSMUSG00000020092	363.43	0.567897	0.138329	2.03662e-06	0.000151783	10	Pald1	protein_coding	ENSMUST00000020289
ENSMUSG00000046280	261.673	0.567395	0.19286	0.000132166	0.00327336	3	She	protein_coding	ENSMUST00000050401,ENSMUST00000197454
ENSMUSG00000030268	68.9293	0.567339	0.385449	0.00484349	0.0394454	6	Bcat1	protein_coding	ENSMUST00000032402,ENSMUST00000149769,ENSMUST00000048252,ENSMUST00000204138,ENSMUST00000111742,ENSMUST00000145911,ENSMUST00000136819,ENSMUST00000154611,ENSMUST00000155693,ENSMUST00000123930
ENSMUSG00000094090	21.0694	0.56697	0.364268	0.00417205	0.0355901	5	Gm8494	processed_pseudogene	ENSMUST00000178171
ENSMUSG00000078521	20.4294	0.566856	0.443216	0.00654153	0.0482125	4	Aunip	protein_coding	ENSMUST00000105866
ENSMUSG00000046169	40.9881	0.566353	0.358824	0.00401721	0.0347628	13	Adamts6	protein_coding	ENSMUST00000065766
ENSMUSG00000063605	84.6703	0.566099	0.348882	0.00369777	0.032705	8	Ccdc102a	protein_coding	ENSMUST00000077955,ENSMUST00000162020
ENSMUSG00000016194	95.184	0.565195	0.425922	0.00616772	0.0464342	1	Hsd11b1	protein_coding	ENSMUST00000016338,ENSMUST00000161406,ENSMUST00000160929,ENSMUST00000159644,ENSMUST00000191977,ENSMUST00000161737,ENSMUST00000162842
ENSMUSG00000042284	331.513	0.564704	0.24929	0.000882397	0.0124664	13	Itga1	protein_coding	ENSMUST00000061673
ENSMUSG00000032294	22832.8	0.564682	0.151069	8.76434e-06	0.000468113	9	Pkm	protein_coding	ENSMUST00000163694,ENSMUST00000034834
ENSMUSG00000039911	639.534	0.564044	0.185517	9.83559e-05	0.0026795	4	Spsb1	protein_coding	ENSMUST00000167342,ENSMUST00000156897,ENSMUST00000038562,ENSMUST00000135896,ENSMUST00000125135,ENSMUST00000105685,ENSMUST00000105684,ENSMUST00000149360,ENSMUST00000156451,ENSMUST00000149743
ENSMUSG00000074497	3.46638	0.563871	0.6607	0.00642729	0.0477896	8	A430078G23Rik	protein_coding	ENSMUST00000208845,ENSMUST00000207059,ENSMUST00000208363,ENSMUST00000098966
ENSMUSG00000034906	156.315	0.563687	0.336676	0.00337945	0.0307817	2	Ncaph	protein_coding	ENSMUST00000110387,ENSMUST00000146142,ENSMUST00000175885,ENSMUST00000177191,ENSMUST00000156625,ENSMUST00000152806
ENSMUSG00000019122	125.284	0.563643	0.418858	0.00604533	0.0457945	11	Ccl9	protein_coding	ENSMUST00000019266,ENSMUST00000136131
ENSMUSG00000110010	12.0596	0.563457	0.417559	0.00601689	0.0456562	7	RP23-28A7.7	TEC	ENSMUST00000209629
ENSMUSG00000029710	1012.46	0.563357	0.184406	9.4114e-05	0.00260753	5	Ephb4	protein_coding	ENSMUST00000111055,ENSMUST00000166239,ENSMUST00000144296,ENSMUST00000061244,ENSMUST00000111054
ENSMUSG00000001588	87.0761	0.563325	0.444262	0.00675361	0.0490772	11	Acap1	protein_coding	ENSMUST00000001631,ENSMUST00000127238,ENSMUST00000148037,ENSMUST00000108622
ENSMUSG00000029591	371.753	0.56314	0.281471	0.00168011	0.0193444	5	Ung	protein_coding	ENSMUST00000112275,ENSMUST00000137402,ENSMUST00000102584,ENSMUST00000200479,ENSMUST00000143455,ENSMUST00000031587
ENSMUSG00000028527	530.282	0.562951	0.150979	9.10899e-06	0.000479857	4	Ak4	protein_coding	ENSMUST00000151561,ENSMUST00000131397,ENSMUST00000106946,ENSMUST00000106945,ENSMUST00000133055,ENSMUST00000102780,ENSMUST00000155749
ENSMUSG00000026938	35.2558	0.562574	0.47494	0.00747712	0.0529345	2	Fcna	protein_coding	ENSMUST00000028307,ENSMUST00000142371
ENSMUSG00000016637	164.577	0.562455	0.133427	1.29598e-06	0.000107875	15	Ift27	protein_coding	ENSMUST00000016781
ENSMUSG00000064267	58.1639	0.562419	0.480613	0.00759035	0.0534216	5	Hvcn1	protein_coding	ENSMUST00000100747,ENSMUST00000143560,ENSMUST00000145854,ENSMUST00000196187,ENSMUST00000072602
ENSMUSG00000041779	208.869	0.561349	0.203655	0.000235143	0.00494135	1	Tram2	protein_coding	ENSMUST00000187210,ENSMUST00000037998
ENSMUSG00000036553	185.619	0.560806	0.209448	0.000295844	0.00577705	5	Sh3tc1	protein_coding	ENSMUST00000151555,ENSMUST00000154118,ENSMUST00000129664,ENSMUST00000070203,ENSMUST00000201511,ENSMUST00000127288,ENSMUST00000127825
ENSMUSG00000026249	1130.13	0.560653	0.227249	0.000530304	0.00863394	1	Serpine2	protein_coding	ENSMUST00000190724,ENSMUST00000191529,ENSMUST00000189793,ENSMUST00000027467,ENSMUST00000153862,ENSMUST00000191026
ENSMUSG00000028884	329.287	0.559862	0.176929	6.68856e-05	0.00206433	4	Rpa2	protein_coding	ENSMUST00000156968,ENSMUST00000130444,ENSMUST00000153046,ENSMUST00000130090,ENSMUST00000133415,ENSMUST00000102561
ENSMUSG00000040699	93.0144	0.55969	0.394104	0.00547944	0.0429812	11	Limd2	protein_coding	ENSMUST00000138094,ENSMUST00000045923,ENSMUST00000064545,ENSMUST00000106875
ENSMUSG00000060802	7283.87	0.559658	0.365625	0.00452486	0.0375187	2	B2m	protein_coding	ENSMUST00000102476
ENSMUSG00000026335	2136.08	0.55933	0.168129	3.89297e-05	0.00143674	1	Pam	protein_coding	ENSMUST00000159585,ENSMUST00000159841,ENSMUST00000097625,ENSMUST00000160210,ENSMUST00000163007,ENSMUST00000161567,ENSMUST00000162681,ENSMUST00000186731,ENSMUST00000162803,ENSMUST00000159428,ENSMUST00000159131,ENSMUST00000162426,ENSMUST00000161071,ENSMUST00000058762,ENSMUST00000159041
ENSMUSG00000004707	19.3974	0.559255	0.531719	0.00833816	0.0568801	1	Ly9	protein_coding	ENSMUST00000143463,ENSMUST00000004827,ENSMUST00000068878,ENSMUST00000111277,ENSMUST00000146596
ENSMUSG00000029126	112.972	0.55857	0.277123	0.0016558	0.0192256	5	Nsg1	protein_coding	ENSMUST00000201415,ENSMUST00000201341,ENSMUST00000201134,ENSMUST00000201363,ENSMUST00000202831,ENSMUST00000202129,ENSMUST00000031009
ENSMUSG00000005470	134.574	0.558189	0.234542	0.000674788	0.0103637	8	Asf1b	protein_coding	ENSMUST00000005607,ENSMUST00000124174,ENSMUST00000124913
ENSMUSG00000020374	31.2766	0.558038	0.408304	0.00601556	0.0456562	11	Rasgef1c	protein_coding	ENSMUST00000063444,ENSMUST00000093142,ENSMUST00000109172,ENSMUST00000093141
ENSMUSG00000004267	111.337	0.5575	0.221051	0.000462527	0.00782187	6	Eno2	protein_coding	ENSMUST00000138770,ENSMUST00000128598,ENSMUST00000135626,ENSMUST00000146712,ENSMUST00000004378,ENSMUST00000125436,ENSMUST00000147004,ENSMUST00000128701,ENSMUST00000204896,ENSMUST00000147307,ENSMUST00000112476,ENSMUST00000139763,ENSMUST00000151214,ENSMUST00000127274,ENSMUST00000156033,ENSMUST00000149652
ENSMUSG00000001166	48.9035	0.557321	0.307021	0.0026011	0.025807	5	Oas1c	protein_coding	ENSMUST00000117193,ENSMUST00000130045,ENSMUST00000125547
ENSMUSG00000052921	825.883	0.557265	0.177836	7.44933e-05	0.00221043	11	Arhgef15	protein_coding	ENSMUST00000141747,ENSMUST00000151520,ENSMUST00000108671,ENSMUST00000108670,ENSMUST00000131686,ENSMUST00000065040
ENSMUSG00000026068	40.1618	0.556396	0.578117	0.00833914	0.0568801	1	Il18rap	protein_coding	ENSMUST00000160468,ENSMUST00000159724,ENSMUST00000027237,ENSMUST00000163057
ENSMUSG00000015745	385.635	0.556268	0.211654	0.000345975	0.00643367	3	Plekho1	protein_coding	ENSMUST00000130043,ENSMUST00000123006,ENSMUST00000015889,ENSMUST00000143485,ENSMUST00000157043
ENSMUSG00000049929	30.1438	0.556021	0.356444	0.0043624	0.036645	X	Lpar4	protein_coding	ENSMUST00000060576
ENSMUSG00000022032	670.348	0.555615	0.329869	0.00343715	0.0310863	14	Scara5	protein_coding	ENSMUST00000154373,ENSMUST00000069226,ENSMUST00000022610
ENSMUSG00000020432	622.236	0.55559	0.112052	4.23259e-08	9.1443e-06	11	Tcn2	protein_coding	ENSMUST00000109991,ENSMUST00000109990,ENSMUST00000109993,ENSMUST00000109992,ENSMUST00000020710,ENSMUST00000109988,ENSMUST00000109989
ENSMUSG00000045573	202.344	0.554777	0.326663	0.00335487	0.0306868	4	Penk	protein_coding	ENSMUST00000133567,ENSMUST00000070375
ENSMUSG00000026475	59.2909	0.554517	0.30915	0.00275782	0.0268086	1	Rgs16	protein_coding	ENSMUST00000027748
ENSMUSG00000034773	44.0754	0.554077	0.425057	0.00673618	0.0489876	11	BC030867	protein_coding	ENSMUST00000100392,ENSMUST00000152897,ENSMUST00000140040,ENSMUST00000148867,ENSMUST00000133930
ENSMUSG00000030149	44.1157	0.55402	0.504303	0.00840996	0.0571584	6	Klrk1	protein_coding	ENSMUST00000152256,ENSMUST00000032252,ENSMUST00000137660,ENSMUST00000204694,ENSMUST00000168919,ENSMUST00000095412
ENSMUSG00000031387	58.0262	0.553636	0.325723	0.00336304	0.0307195	X	Renbp	protein_coding	ENSMUST00000116578,ENSMUST00000149130,ENSMUST00000155597,ENSMUST00000135711,ENSMUST00000135213,ENSMUST00000150241,ENSMUST00000165359,ENSMUST00000146371,ENSMUST00000114379,ENSMUST00000144771
ENSMUSG00000061411	141.068	0.553154	0.194068	0.000183024	0.00410128	2	Nol4l	protein_coding	ENSMUST00000035346,ENSMUST00000137553,ENSMUST00000109784,ENSMUST00000132770,ENSMUST00000129385,ENSMUST00000156786
ENSMUSG00000047898	3.88095	0.552682	0.696375	0.00553976	0.0432299	9	Ccr4	protein_coding	ENSMUST00000054414
ENSMUSG00000039607	300.752	0.552373	0.23418	0.000729817	0.0109718	9	Rbms3	protein_coding	ENSMUST00000172469,ENSMUST00000044901,ENSMUST00000174868,ENSMUST00000172564,ENSMUST00000068962,ENSMUST00000174276,ENSMUST00000069095,ENSMUST00000173429,ENSMUST00000111772,ENSMUST00000111773,ENSMUST00000164018,ENSMUST00000084824
ENSMUSG00000062937	292.293	0.552317	0.191201	0.000163404	0.00378545	4	Mtap	protein_coding	ENSMUST00000204571,ENSMUST00000058030
ENSMUSG00000049115	21.797	0.551558	0.455152	0.00768133	0.0538253	13	Agtr1a	protein_coding	ENSMUST00000066412,ENSMUST00000143181
ENSMUSG00000031616	166.601	0.551467	0.224552	0.000566378	0.00908284	8	Ednra	protein_coding	ENSMUST00000146561,ENSMUST00000034029
ENSMUSG00000053965	293.127	0.551381	0.131673	1.48207e-06	0.000119235	3	Pde5a	protein_coding	ENSMUST00000198314,ENSMUST00000066728,ENSMUST00000200389,ENSMUST00000199253
ENSMUSG00000028005	286.884	0.551248	0.235312	0.000764533	0.0113167	3	Gucy1b3	protein_coding	ENSMUST00000193597,ENSMUST00000192508,ENSMUST00000029635,ENSMUST00000193085
ENSMUSG00000030411	92.7131	0.550588	0.276985	0.00182809	0.0204008	7	Nova2	protein_coding	ENSMUST00000032571
ENSMUSG00000056486	68.7017	0.550495	0.323423	0.00339579	0.030872	2	Chn1	protein_coding	ENSMUST00000124450,ENSMUST00000154258,ENSMUST00000136953,ENSMUST00000166199,ENSMUST00000180045,ENSMUST00000139252,ENSMUST00000112024,ENSMUST00000135904,ENSMUST00000070579,ENSMUST00000102677
ENSMUSG00000110301	11.7876	0.550031	0.398371	0.00611882	0.0461745	7	RP23-194H4.3	lincRNA	ENSMUST00000209330
ENSMUSG00000020357	366.55	0.549927	0.282035	0.00199921	0.0217055	11	Flt4	protein_coding	ENSMUST00000152253,ENSMUST00000020617
ENSMUSG00000039943	634.909	0.549721	0.26039	0.00137281	0.0168883	2	Plcb4	protein_coding	ENSMUST00000035646,ENSMUST00000141025,ENSMUST00000127729,ENSMUST00000137969,ENSMUST00000134310,ENSMUST00000184371,ENSMUST00000139480,ENSMUST00000147744,ENSMUST00000150072,ENSMUST00000127044,ENSMUST00000110109,ENSMUST00000146018,ENSMUST00000144931,ENSMUST00000147122,ENSMUST00000132686
ENSMUSG00000026683	115.346	0.549592	0.326663	0.0035477	0.031728	1	Nuf2	protein_coding	ENSMUST00000028000,ENSMUST00000192248,ENSMUST00000111368,ENSMUST00000194831,ENSMUST00000195342
ENSMUSG00000092167	2.0287	0.54931	0.796938	0.00294811	0.0280348	14	Gm3696	protein_coding	ENSMUST00000179898,ENSMUST00000167923
ENSMUSG00000050192	88.4668	0.548658	0.232701	0.000742635	0.0110863	3	Eif5a2	protein_coding	ENSMUST00000060500
ENSMUSG00000019876	20.1196	0.548623	0.492385	0.00857117	0.0579016	10	Pkib	protein_coding	ENSMUST00000176741,ENSMUST00000177438,ENSMUST00000177473,ENSMUST00000095668,ENSMUST00000175852,ENSMUST00000177299,ENSMUST00000176354,ENSMUST00000176225,ENSMUST00000066028,ENSMUST00000177325,ENSMUST00000075992
ENSMUSG00000020689	132.758	0.548619	0.329638	0.00369508	0.0326963	11	Itgb3	protein_coding	ENSMUST00000021028,ENSMUST00000127140
ENSMUSG00000085887	18.3288	0.548616	0.605589	0.00823702	0.0563395	11	Arhgap27os3	antisense	ENSMUST00000124462
ENSMUSG00000028926	114.357	0.548439	0.2603	0.00139437	0.0170869	5	Cdk14	protein_coding	ENSMUST00000137554,ENSMUST00000030763,ENSMUST00000199623,ENSMUST00000131392,ENSMUST00000156660,ENSMUST00000200637,ENSMUST00000171119,ENSMUST00000134867,ENSMUST00000153331,ENSMUST00000167567,ENSMUST00000115451,ENSMUST00000115450,ENSMUST00000115452,ENSMUST00000132390,ENSMUST00000133465
ENSMUSG00000039697	170.472	0.548425	0.190271	0.000168736	0.00386623	10	Ncoa7	protein_coding	ENSMUST00000092610,ENSMUST00000068567
ENSMUSG00000002006	126.217	0.548142	0.156774	2.21265e-05	0.000935051	X	Pdzd4	protein_coding	ENSMUST00000114438,ENSMUST00000002080
ENSMUSG00000074158	51.5911	0.547743	0.254803	0.00126103	0.0159311	7	Zfp976	protein_coding	ENSMUST00000187616,ENSMUST00000098503,ENSMUST00000107994
ENSMUSG00000057530	2731.43	0.547658	0.101273	4.06226e-09	1.37034e-06	4	Ece1	protein_coding	ENSMUST00000102518,ENSMUST00000151110,ENSMUST00000130407,ENSMUST00000129607
ENSMUSG00000029231	684.747	0.546508	0.337529	0.00407721	0.0350455	5	Pdgfra	protein_coding	ENSMUST00000202161,ENSMUST00000202992,ENSMUST00000202681,ENSMUST00000201711,ENSMUST00000200822,ENSMUST00000202186,ENSMUST00000201241,ENSMUST00000168162,ENSMUST00000000476
ENSMUSG00000027670	4.85734	0.545335	0.621129	0.00799488	0.0552524	2	Ocstamp	protein_coding	ENSMUST00000029213
ENSMUSG00000049565	383.256	0.54473	0.335478	0.00407505	0.0350425	3	Aknad1	protein_coding	ENSMUST00000147916,ENSMUST00000150998,ENSMUST00000123556,ENSMUST00000133931
ENSMUSG00000038670	1967.43	0.544249	0.613258	0.0082277	0.0563197	7	Mybpc2	protein_coding	ENSMUST00000207516,ENSMUST00000165208
ENSMUSG00000079018	1304.97	0.543915	0.279242	0.00206284	0.0221033	15	Ly6c1	protein_coding	ENSMUST00000065408,ENSMUST00000185372,ENSMUST00000191216,ENSMUST00000187347,ENSMUST00000185200,ENSMUST00000179762,ENSMUST00000188845
ENSMUSG00000046768	352.319	0.543753	0.245858	0.00110051	0.0144639	12	Rhoj	protein_coding	ENSMUST00000118966,ENSMUST00000118602,ENSMUST00000146096,ENSMUST00000172981,ENSMUST00000055390
ENSMUSG00000003865	7021.68	0.543378	0.273519	0.00189222	0.0209463	7	Gys1	protein_coding	ENSMUST00000210715,ENSMUST00000209640,ENSMUST00000211150,ENSMUST00000210563,ENSMUST00000003964,ENSMUST00000209230
ENSMUSG00000037752	45.1842	0.543029	0.242721	0.00103519	0.0139388	4	Xkr8	protein_coding	ENSMUST00000150104,ENSMUST00000143642,ENSMUST00000045550
ENSMUSG00000059970	326.797	0.542822	0.158514	2.89391e-05	0.00115444	12	Hspa2	protein_coding	ENSMUST00000080449
ENSMUSG00000038252	823.386	0.542674	0.157402	2.66638e-05	0.00108852	6	Ncapd2	protein_coding	ENSMUST00000043848,ENSMUST00000186210,ENSMUST00000188665,ENSMUST00000188410,ENSMUST00000189706,ENSMUST00000188119,ENSMUST00000189959,ENSMUST00000186667,ENSMUST00000188306,ENSMUST00000188762,ENSMUST00000186561,ENSMUST00000191080,ENSMUST00000185624
ENSMUSG00000002688	76.9012	0.542486	0.24269	0.00104266	0.0140002	12	Prkd1	protein_coding	ENSMUST00000002765
ENSMUSG00000027435	1165.17	0.541688	0.2107	0.000428867	0.00745159	2	Cd93	protein_coding	ENSMUST00000099269
ENSMUSG00000025366	877.092	0.541483	0.174065	8.40204e-05	0.00240408	10	Esyt1	protein_coding	ENSMUST00000026427
ENSMUSG00000037544	162.526	0.54109	0.299166	0.00284009	0.0273183	14	Dlgap5	protein_coding	ENSMUST00000178661,ENSMUST00000180299,ENSMUST00000178773,ENSMUST00000179465,ENSMUST00000179392,ENSMUST00000111778,ENSMUST00000177822,ENSMUST00000043296
ENSMUSG00000064262	220.164	0.540369	0.207267	0.000389261	0.0069111	6	Gimap8	protein_coding	ENSMUST00000203509,ENSMUST00000078223,ENSMUST00000203083
ENSMUSG00000049303	40.1093	0.540135	0.346972	0.00473153	0.038714	19	Syt12	protein_coding	ENSMUST00000133222,ENSMUST00000166191,ENSMUST00000128114,ENSMUST00000059295
ENSMUSG00000002233	409.764	0.539834	0.173402	8.37735e-05	0.00240408	3	Rhoc	protein_coding	ENSMUST00000176347,ENSMUST00000002303,ENSMUST00000196817,ENSMUST00000199824,ENSMUST00000106787,ENSMUST00000132721
ENSMUSG00000082292	40.0202	0.539194	0.610353	0.00848294	0.0575151	11	Gm12250	processed_pseudogene	ENSMUST00000119467
ENSMUSG00000024696	29.639	0.538952	0.413932	0.00728046	0.0520211	19	Lpxn	protein_coding	ENSMUST00000025601
ENSMUSG00000024910	39.1435	0.538813	0.570541	0.00924766	0.0611676	19	Ctsw	protein_coding	ENSMUST00000025844
ENSMUSG00000036452	320.672	0.538801	0.181396	0.000132635	0.00327382	18	Arhgap26	protein_coding	ENSMUST00000137497,ENSMUST00000148850,ENSMUST00000145090,ENSMUST00000133247,ENSMUST00000148399,ENSMUST00000151757,ENSMUST00000134388,ENSMUST00000187912,ENSMUST00000156167,ENSMUST00000141058,ENSMUST00000123820,ENSMUST00000115580,ENSMUST00000155576,ENSMUST00000097593,ENSMUST00000127448,ENSMUST00000154551,ENSMUST00000115574,ENSMUST00000149112
ENSMUSG00000003420	864.949	0.538743	0.268388	0.001841	0.0205091	7	Fcgrt	protein_coding	ENSMUST00000003512,ENSMUST00000209830,ENSMUST00000211668,ENSMUST00000211535,ENSMUST00000211085,ENSMUST00000210642
ENSMUSG00000108068	6.91308	0.538467	0.633983	0.00784672	0.0546061	6	Gm44075	processed_pseudogene	ENSMUST00000204208
ENSMUSG00000024238	726.959	0.53831	0.200412	0.000312941	0.00601366	18	Zeb1	protein_coding	ENSMUST00000177030,ENSMUST00000161295,ENSMUST00000025081,ENSMUST00000175925,ENSMUST00000175739,ENSMUST00000159390,ENSMUST00000159477,ENSMUST00000160522,ENSMUST00000162892,ENSMUST00000177070,ENSMUST00000160910
ENSMUSG00000064065	18.5988	0.53816	0.558393	0.00940709	0.0616284	10	Ipcef1	protein_coding	ENSMUST00000086896,ENSMUST00000149708,ENSMUST00000145156,ENSMUST00000151960,ENSMUST00000105617,ENSMUST00000078070,ENSMUST00000154998,ENSMUST00000144622,ENSMUST00000170680
ENSMUSG00000040283	361.93	0.53807	0.287354	0.00250661	0.0253397	11	Btnl9	protein_coding	ENSMUST00000046522,ENSMUST00000128462,ENSMUST00000131363,ENSMUST00000066531,ENSMUST00000153999
ENSMUSG00000006678	251.75	0.537233	0.19158	0.000221771	0.00475385	X	Pola1	protein_coding	ENSMUST00000124236,ENSMUST00000127718,ENSMUST00000006856,ENSMUST00000142479
ENSMUSG00000029560	278.211	0.536536	0.247206	0.00125695	0.01589	5	Snx8	protein_coding	ENSMUST00000195982,ENSMUST00000196566,ENSMUST00000197880,ENSMUST00000196020,ENSMUST00000198945,ENSMUST00000031539,ENSMUST00000196130
ENSMUSG00000030283	24.2098	0.536339	0.418737	0.00760112	0.0534385	6	St8sia1	protein_coding	ENSMUST00000205149,ENSMUST00000032421,ENSMUST00000147058
ENSMUSG00000027583	192.805	0.535844	0.287785	0.00259162	0.0257797	2	Zbtb46	protein_coding	ENSMUST00000180222,ENSMUST00000087409,ENSMUST00000146446,ENSMUST00000029106,ENSMUST00000155535
ENSMUSG00000002108	146.629	0.535619	0.231933	0.000887881	0.0125254	2	Nr1h3	protein_coding	ENSMUST00000150654,ENSMUST00000136234,ENSMUST00000133261,ENSMUST00000002177,ENSMUST00000111355,ENSMUST00000111356,ENSMUST00000111354,ENSMUST00000130031
ENSMUSG00000029622	1252.04	0.535497	0.2329	0.000911818	0.0127509	5	Arpc1b	protein_coding	ENSMUST00000141602,ENSMUST00000138235,ENSMUST00000126343,ENSMUST00000085679,ENSMUST00000138900,ENSMUST00000144375,ENSMUST00000196111,ENSMUST00000138922,ENSMUST00000128229,ENSMUST00000136074,ENSMUST00000129033
ENSMUSG00000021115	252.059	0.535443	0.139903	6.58027e-06	0.000380073	12	Vrk1	protein_coding	ENSMUST00000085026,ENSMUST00000072040,ENSMUST00000021539
ENSMUSG00000027422	2307.01	0.535419	0.171955	8.47187e-05	0.00241329	2	Rrbp1	protein_coding	ENSMUST00000135367,ENSMUST00000132434,ENSMUST00000016072,ENSMUST00000154649,ENSMUST00000155539,ENSMUST00000136068,ENSMUST00000037875,ENSMUST00000140511
ENSMUSG00000004562	593.99	0.535396	0.209458	0.000457646	0.00777351	14	Arhgef40	protein_coding	ENSMUST00000182909,ENSMUST00000182667,ENSMUST00000093813,ENSMUST00000182961,ENSMUST00000182905,ENSMUST00000182931,ENSMUST00000182193,ENSMUST00000183213,ENSMUST00000100639,ENSMUST00000183022,ENSMUST00000182338,ENSMUST00000182412,ENSMUST00000182061,ENSMUST00000182777,ENSMUST00000182649,ENSMUST00000182760,ENSMUST00000182480,ENSMUST00000182828,ENSMUST00000182644,ENSMUST00000182019,ENSMUST00000183167,…
ENSMUSG00000053644	548.832	0.534233	0.135752	4.29741e-06	0.000267413	18	Aldh7a1	protein_coding	ENSMUST00000066208,ENSMUST00000170309,ENSMUST00000174518,ENSMUST00000172902,ENSMUST00000174704,ENSMUST00000168517,ENSMUST00000172734,ENSMUST00000171844,ENSMUST00000171851
ENSMUSG00000038112	142.046	0.533912	0.38314	0.00648898	0.048081	9	AW551984	protein_coding	ENSMUST00000119722,ENSMUST00000147753,ENSMUST00000042485,ENSMUST00000128054,ENSMUST00000130829,ENSMUST00000141370,ENSMUST00000136814
ENSMUSG00000024660	432.079	0.533651	0.253695	0.00149857	0.0179641	19	Incenp	protein_coding	ENSMUST00000025562
ENSMUSG00000018986	50.751	0.533273	0.243709	0.00121962	0.0156026	11	Slfn3	protein_coding	ENSMUST00000019130
ENSMUSG00000023411	302.333	0.533256	0.197703	0.000308398	0.00595369	14	Nfatc4	protein_coding	ENSMUST00000024179,ENSMUST00000172271
ENSMUSG00000040618	252.271	0.533157	0.167065	6.60125e-05	0.00205652	14	Pck2	protein_coding	ENSMUST00000048781
ENSMUSG00000041540	28.0307	0.532888	0.347072	0.00509705	0.0409212	6	Sox5	protein_coding	ENSMUST00000111749,ENSMUST00000111748,ENSMUST00000129050,ENSMUST00000149451,ENSMUST00000038815,ENSMUST00000111746,ENSMUST00000077160,ENSMUST00000139478,ENSMUST00000124233,ENSMUST00000144289,ENSMUST00000141102,ENSMUST00000170367,ENSMUST00000150087,ENSMUST00000142294
ENSMUSG00000024222	582.781	0.53279	0.439927	0.00847397	0.0575141	17	Fkbp5	protein_coding	ENSMUST00000079413,ENSMUST00000143685,ENSMUST00000114792,ENSMUST00000147716,ENSMUST00000153744,ENSMUST00000177939
ENSMUSG00000023011	6.98154	0.532742	0.633994	0.00801337	0.0553081	15	Faim2	protein_coding	ENSMUST00000023750
ENSMUSG00000022816	1788.55	0.532379	0.299863	0.00317378	0.0296096	16	Fstl1	protein_coding	ENSMUST00000127495,ENSMUST00000135668,ENSMUST00000123077,ENSMUST00000152579,ENSMUST00000114763,ENSMUST00000125279
ENSMUSG00000020695	519.932	0.532023	0.226826	0.000820023	0.0118552	11	Mrc2	protein_coding	ENSMUST00000126931,ENSMUST00000142905,ENSMUST00000100335,ENSMUST00000151135,ENSMUST00000021038
ENSMUSG00000027242	128.117	0.531263	0.211432	0.000524425	0.00856724	2	Wdr76	protein_coding	ENSMUST00000132373,ENSMUST00000110602,ENSMUST00000110603,ENSMUST00000028676,ENSMUST00000099473
ENSMUSG00000055022	13.5948	0.531231	0.604607	0.00893397	0.0596053	15	Cntn1	protein_coding	ENSMUST00000141187,ENSMUST00000000109,ENSMUST00000068378,ENSMUST00000169825
ENSMUSG00000034707	1065.23	0.531106	0.133475	3.62017e-06	0.000239205	10	Gns	protein_coding	ENSMUST00000040344
ENSMUSG00000001435	1359.14	0.530253	0.274581	0.00227817	0.0236398	10	Col18a1	protein_coding	ENSMUST00000149744,ENSMUST00000081654,ENSMUST00000105409,ENSMUST00000156009,ENSMUST00000072755
ENSMUSG00000026829	26.6302	0.530194	0.405311	0.00754381	0.0532693	2	Gbgt1	protein_coding	ENSMUST00000028172,ENSMUST00000127958,ENSMUST00000163121
ENSMUSG00000106424	2.4839	0.528946	0.798132	0.00296592	0.0281207	3	Gm34866	antisense	ENSMUST00000196146
ENSMUSG00000022191	1045.6	0.528925	0.14752	1.67081e-05	0.000755915	15	Drosha	protein_coding	ENSMUST00000169061,ENSMUST00000141010,ENSMUST00000150211,ENSMUST00000147647,ENSMUST00000141706,ENSMUST00000129031,ENSMUST00000090292,ENSMUST00000156594
ENSMUSG00000035258	897.244	0.52854	0.256984	0.00171457	0.0196285	16	Abi3bp	protein_coding	ENSMUST00000171000,ENSMUST00000096013,ENSMUST00000096012,ENSMUST00000048471
ENSMUSG00000031523	837.852	0.528108	0.186632	0.000211827	0.00460226	8	Dlc1	protein_coding	ENSMUST00000179501,ENSMUST00000098826,ENSMUST00000036104,ENSMUST00000178717,ENSMUST00000163663,ENSMUST00000156312,ENSMUST00000179652,ENSMUST00000145245,ENSMUST00000033923
ENSMUSG00000050379	156.876	0.527769	0.275941	0.00240249	0.0246009	X	Sept6	protein_coding	ENSMUST00000115239,ENSMUST00000152291,ENSMUST00000060474,ENSMUST00000053456,ENSMUST00000128766
ENSMUSG00000109729	3.42444	0.5277	0.645328	0.00775707	0.054198	8	RP23-385F3.2	bidirectional_promoter_lncRNA	ENSMUST00000210376,ENSMUST00000210693
ENSMUSG00000078920	150.937	0.527678	0.482041	0.00976481	0.0633675	11	Ifi47	protein_coding	ENSMUST00000046704,ENSMUST00000109202,ENSMUST00000152914
ENSMUSG00000030443	15.2437	0.52755	0.405214	0.00771556	0.0539864	7	Zfp583	protein_coding	ENSMUST00000123868,ENSMUST00000108560,ENSMUST00000127658,ENSMUST00000135435,ENSMUST00000062765,ENSMUST00000165705
ENSMUSG00000022887	422.119	0.52753	0.292024	0.00303837	0.0286241	16	Masp1	protein_coding	ENSMUST00000089883
ENSMUSG00000032899	19.1034	0.527078	0.520755	0.0101707	0.065144	6	Styk1	protein_coding	ENSMUST00000204371,ENSMUST00000121078,ENSMUST00000135859,ENSMUST00000049150,ENSMUST00000145390
ENSMUSG00000078349	128.31	0.526644	0.271202	0.00225984	0.0234877	4	AW011738	protein_coding	ENSMUST00000105140
ENSMUSG00000062510	62.8954	0.525877	0.315866	0.00410979	0.0352466	1	Nsl1	protein_coding	ENSMUST00000078259,ENSMUST00000076952,ENSMUST00000139340
ENSMUSG00000030541	6043.38	0.525681	0.294167	0.00319508	0.0297218	7	Idh2	protein_coding	ENSMUST00000139178,ENSMUST00000107384,ENSMUST00000125542,ENSMUST00000206714,ENSMUST00000134328,ENSMUST00000156761,ENSMUST00000134070
ENSMUSG00000005233	86.4077	0.525231	0.32466	0.00452463	0.0375187	2	Spc25	protein_coding	ENSMUST00000112320,ENSMUST00000167875,ENSMUST00000149401,ENSMUST00000005365,ENSMUST00000149045,ENSMUST00000127243,ENSMUST00000150505,ENSMUST00000126638,ENSMUST00000149643
ENSMUSG00000002668	73.9314	0.523966	0.430044	0.00879728	0.0589387	17	Dennd1c	protein_coding	ENSMUST00000011623
ENSMUSG00000007080	291.637	0.523742	0.207889	0.000529905	0.00863394	5	Pole	protein_coding	ENSMUST00000182442,ENSMUST00000141506,ENSMUST00000152495,ENSMUST00000112482,ENSMUST00000112481,ENSMUST00000007296,ENSMUST00000131887
ENSMUSG00000036661	176.102	0.522913	0.21026	0.000581351	0.00926116	15	Dennd3	protein_coding	ENSMUST00000160727,ENSMUST00000162824,ENSMUST00000173292,ENSMUST00000162488,ENSMUST00000159322,ENSMUST00000160267,ENSMUST00000043414
ENSMUSG00000022037	1459.34	0.52219	0.221868	0.000835442	0.0120149	14	Clu	protein_coding	ENSMUST00000146990,ENSMUST00000138665,ENSMUST00000138191,ENSMUST00000022616,ENSMUST00000128539,ENSMUST00000144619,ENSMUST00000152903,ENSMUST00000153460,ENSMUST00000127387
ENSMUSG00000022994	1891.45	0.521851	0.146794	1.8981e-05	0.000829468	15	Adcy6	protein_coding	ENSMUST00000096224
ENSMUSG00000050410	239.584	0.521685	0.252457	0.00172671	0.0197392	17	Tcf19	protein_coding	ENSMUST00000161012,ENSMUST00000162683,ENSMUST00000159009,ENSMUST00000160885
ENSMUSG00000019916	587.345	0.521629	0.228109	0.000997287	0.0135902	10	P4ha1	protein_coding	ENSMUST00000092512,ENSMUST00000009789,ENSMUST00000105466
ENSMUSG00000030247	391.001	0.521418	0.27202	0.00244991	0.0249111	6	Kcnj8	protein_coding	ENSMUST00000032374,ENSMUST00000203945
ENSMUSG00000028494	1108.62	0.521373	0.216579	0.000726416	0.0109378	4	Plin2	protein_coding	ENSMUST00000140382,ENSMUST00000134094,ENSMUST00000149700,ENSMUST00000134437,ENSMUST00000154999,ENSMUST00000147097,ENSMUST00000138605,ENSMUST00000000466
ENSMUSG00000079197	959.383	0.520949	0.199763	0.000417355	0.00730865	14	Psme2	protein_coding	ENSMUST00000162700,ENSMUST00000161573,ENSMUST00000159845,ENSMUST00000161027,ENSMUST00000161807,ENSMUST00000162496,ENSMUST00000159297,ENSMUST00000111378,ENSMUST00000159282,ENSMUST00000159687
ENSMUSG00000006715	151.035	0.520209	0.213291	0.000669949	0.0103302	13	Gmnn	protein_coding	ENSMUST00000177253,ENSMUST00000110382,ENSMUST00000176890,ENSMUST00000006898,ENSMUST00000175689
ENSMUSG00000053318	19.4221	0.520083	0.570595	0.0102066	0.0652868	1	Slamf8	protein_coding	ENSMUST00000065679,ENSMUST00000193843
ENSMUSG00000063229	15206.5	0.519774	0.134895	6.1063e-06	0.000359058	7	Ldha	protein_coding	ENSMUST00000210631,ENSMUST00000147535,ENSMUST00000210198,ENSMUST00000124696,ENSMUST00000133062,ENSMUST00000125862,ENSMUST00000132157,ENSMUST00000005051,ENSMUST00000092621,ENSMUST00000209984,ENSMUST00000210467,ENSMUST00000210815,ENSMUST00000209548,ENSMUST00000048209,ENSMUST00000210968
ENSMUSG00000000031	14315.1	0.519488	0.307697	0.00404204	0.0349235	7	H19	lincRNA	ENSMUST00000132294,ENSMUST00000152754,ENSMUST00000136359,ENSMUST00000140716,ENSMUST00000149974
ENSMUSG00000029650	156.7	0.519158	0.30317	0.00385336	0.033709	5	Slc46a3	protein_coding	ENSMUST00000118527,ENSMUST00000031655,ENSMUST00000138244,ENSMUST00000152064
ENSMUSG00000006014	260.191	0.51911	0.365322	0.00667714	0.0487982	1	Prg4	protein_coding	ENSMUST00000164600,ENSMUST00000111902,ENSMUST00000162367,ENSMUST00000161320,ENSMUST00000111901,ENSMUST00000161611,ENSMUST00000006171,ENSMUST00000159035
ENSMUSG00000026011	55.0063	0.518834	0.498801	0.0106033	0.0669339	1	Ctla4	protein_coding	ENSMUST00000027164,ENSMUST00000097720,ENSMUST00000124816
ENSMUSG00000072082	188.434	0.518303	0.31775	0.00455814	0.0376966	17	Ccnf	protein_coding	ENSMUST00000115390
ENSMUSG00000041120	1175.74	0.518008	0.224268	0.000953586	0.0131663	4	Nbl1	protein_coding	ENSMUST00000132940,ENSMUST00000132900,ENSMUST00000042844
ENSMUSG00000038456	191.825	0.518003	0.323854	0.00485587	0.0395127	6	Dennd2a	protein_coding	ENSMUST00000036877,ENSMUST00000154149,ENSMUST00000145541,ENSMUST00000202707,ENSMUST00000149162
ENSMUSG00000097328	106.128	0.517669	0.263736	0.00224358	0.0233754	11	Tnfsf12	protein_coding	ENSMUST00000181810,ENSMUST00000181261
ENSMUSG00000000628	6580.17	0.517607	0.246616	0.0016258	0.0190062	6	Hk2	protein_coding	ENSMUST00000170833,ENSMUST00000168725,ENSMUST00000000642,ENSMUST00000169270
ENSMUSG00000089991	3.58964	0.517448	0.710833	0.00537577	0.0424847	1	Gm16332	unprocessed_pseudogene	ENSMUST00000134229
ENSMUSG00000021186	293.124	0.517372	0.187715	0.000274133	0.00549638	12	Fbln5	protein_coding	ENSMUST00000021603
ENSMUSG00000022607	839.133	0.517309	0.111218	1.91675e-07	2.73002e-05	15	Ptk2	protein_coding	ENSMUST00000170939,ENSMUST00000110036
ENSMUSG00000051504	21.7013	0.51686	0.542408	0.0107667	0.0677107	7	Siglech	protein_coding	ENSMUST00000173835,ENSMUST00000165045,ENSMUST00000171077,ENSMUST00000060416,ENSMUST00000121492,ENSMUST00000094360,ENSMUST00000172988,ENSMUST00000154933
ENSMUSG00000034872	7.39822	0.516734	0.509951	0.0108305	0.0679	10	Gipc3	protein_coding	ENSMUST00000045102
ENSMUSG00000021311	297.577	0.516558	0.24441	0.00157602	0.0186079	13	Mtr	protein_coding	ENSMUST00000099856
ENSMUSG00000050541	6.20481	0.516226	0.657009	0.00755892	0.0533368	11	Adra1b	protein_coding	ENSMUST00000067258,ENSMUST00000139906,ENSMUST00000167574,ENSMUST00000124306
ENSMUSG00000051855	159.467	0.515656	0.334252	0.00547152	0.0429495	6	Mest	protein_coding	ENSMUST00000130751,ENSMUST00000124665,ENSMUST00000149496,ENSMUST00000115127,ENSMUST00000137521,ENSMUST00000147400,ENSMUST00000141130,ENSMUST00000131465,ENSMUST00000163949,ENSMUST00000151777,ENSMUST00000157040
ENSMUSG00000039959	904.806	0.515078	0.180316	0.000203835	0.00447413	5	Hip1	protein_coding	ENSMUST00000202643,ENSMUST00000202044,ENSMUST00000201998,ENSMUST00000202095,ENSMUST00000200898,ENSMUST00000201479,ENSMUST00000200808,ENSMUST00000212301,ENSMUST00000060311,ENSMUST00000202236
ENSMUSG00000026980	98.3199	0.514956	0.376365	0.00743607	0.0527653	2	Ly75	protein_coding	ENSMUST00000112533,ENSMUST00000028362
ENSMUSG00000032332	389.256	0.514949	0.317305	0.00470943	0.0385988	9	Col12a1	protein_coding	ENSMUST00000141667,ENSMUST00000121227,ENSMUST00000150289,ENSMUST00000135009,ENSMUST00000071750,ENSMUST00000122827
ENSMUSG00000053063	26.3944	0.514731	0.533217	0.0109645	0.0684944	6	Clec12a	protein_coding	ENSMUST00000133756,ENSMUST00000065289,ENSMUST00000151671,ENSMUST00000147106
ENSMUSG00000026458	112.219	0.51466	0.270942	0.00262828	0.0260122	1	Ppfia4	protein_coding	ENSMUST00000186553,ENSMUST00000186730,ENSMUST00000168515,ENSMUST00000186964,ENSMUST00000189361,ENSMUST00000189862
ENSMUSG00000024349	122.176	0.514383	0.30653	0.00422985	0.0358605	18	Tmem173	protein_coding	ENSMUST00000115728
ENSMUSG00000042807	195.05	0.513835	0.256863	0.00209175	0.022295	1	Hecw2	protein_coding	ENSMUST00000120904,ENSMUST00000146850,ENSMUST00000152870,ENSMUST00000087659,ENSMUST00000097741,ENSMUST00000150677
ENSMUSG00000005410	524.171	0.513741	0.318965	0.00485217	0.0394994	8	Mcm5	protein_coding	ENSMUST00000212811,ENSMUST00000212426,ENSMUST00000212648,ENSMUST00000164309,ENSMUST00000211912
ENSMUSG00000021318	146.989	0.513677	0.275622	0.00286056	0.0274055	13	Gli3	protein_coding	ENSMUST00000141194,ENSMUST00000130065,ENSMUST00000130535,ENSMUST00000110510
ENSMUSG00000024670	36.6998	0.513484	0.598213	0.00984906	0.0637421	19	Cd6	protein_coding	ENSMUST00000080292,ENSMUST00000039043,ENSMUST00000173613,ENSMUST00000025572,ENSMUST00000174176
ENSMUSG00000034271	125.73	0.512623	0.302351	0.00411776	0.0352567	12	Jdp2	protein_coding	ENSMUST00000171754,ENSMUST00000177587,ENSMUST00000050687
ENSMUSG00000066643	384.047	0.512398	0.117053	6.77375e-07	6.51228e-05	12	Wdr35	protein_coding	ENSMUST00000161019,ENSMUST00000085745,ENSMUST00000160873,ENSMUST00000111113,ENSMUST00000159735,ENSMUST00000159126,ENSMUST00000160329
ENSMUSG00000030786	43.4152	0.512266	0.388729	0.00815358	0.0559718	7	Itgam	protein_coding	ENSMUST00000064821,ENSMUST00000120355,ENSMUST00000106240,ENSMUST00000119696,ENSMUST00000106242,ENSMUST00000156593
ENSMUSG00000051124	108.094	0.511773	0.175067	0.000167465	0.0038563	6	Gimap9	protein_coding	ENSMUST00000147936,ENSMUST00000054050
ENSMUSG00000038807	527.249	0.511578	0.225561	0.00109168	0.0144267	11	Rap1gap2	protein_coding	ENSMUST00000145524,ENSMUST00000208896,ENSMUST00000102521,ENSMUST00000047488,ENSMUST00000123440
ENSMUSG00000041329	297.827	0.511482	0.315744	0.00481812	0.0392721	11	Atp1b2	protein_coding	ENSMUST00000144425,ENSMUST00000047889,ENSMUST00000153198,ENSMUST00000138694,ENSMUST00000130394
ENSMUSG00000074141	50.5534	0.511153	0.456937	0.010505	0.0665757	7	Il4i1	protein_coding	ENSMUST00000133279,ENSMUST00000124695,ENSMUST00000149686,ENSMUST00000149779,ENSMUST00000118125,ENSMUST00000033015
ENSMUSG00000054435	257.325	0.510637	0.278932	0.00312087	0.0291731	6	Gimap4	protein_coding	ENSMUST00000067506,ENSMUST00000118802,ENSMUST00000119575,ENSMUST00000121957,ENSMUST00000156770,ENSMUST00000090070
ENSMUSG00000030681	1711.12	0.510564	0.184672	0.000273594	0.0054913	7	Mvp	protein_coding	ENSMUST00000165096,ENSMUST00000133172,ENSMUST00000206511
ENSMUSG00000047419	18467.8	0.510296	0.328485	0.00550696	0.0430789	13	Cmya5	protein_coding	ENSMUST00000062122
ENSMUSG00000015468	381.013	0.510266	0.176698	0.000188022	0.00418921	17	Notch4	protein_coding	ENSMUST00000156724,ENSMUST00000015612,ENSMUST00000126702,ENSMUST00000141768,ENSMUST00000151654,ENSMUST00000128314,ENSMUST00000152714,ENSMUST00000150441,ENSMUST00000126950,ENSMUST00000151867,ENSMUST00000174707,ENSMUST00000173389
ENSMUSG00000044317	102.909	0.509778	0.220353	0.000977163	0.0133824	7	Gpr4	protein_coding	ENSMUST00000060225
ENSMUSG00000075592	211.146	0.509667	0.225416	0.00112065	0.0146186	14	Nynrin	protein_coding	ENSMUST00000100529,ENSMUST00000168479
ENSMUSG00000020766	74.2704	0.508485	0.314282	0.00490897	0.0398581	11	Galk1	protein_coding	ENSMUST00000021114
ENSMUSG00000037548	44.304	0.508041	0.402088	0.00901711	0.0599893	17	H2-DMb2	protein_coding	ENSMUST00000173262,ENSMUST00000041982,ENSMUST00000171231
ENSMUSG00000024899	252.412	0.507848	0.236105	0.00149287	0.0179069	19	Papss2	protein_coding	ENSMUST00000025833
ENSMUSG00000052889	46.3457	0.507842	0.376876	0.00797075	0.0551896	7	Prkcb	protein_coding	ENSMUST00000131167,ENSMUST00000064989,ENSMUST00000143692,ENSMUST00000149583,ENSMUST00000064921,ENSMUST00000205550,ENSMUST00000127910,ENSMUST00000206495
ENSMUSG00000027994	62.4586	0.507673	0.296435	0.00407159	0.0350425	3	Ccdc109b	protein_coding	ENSMUST00000122961,ENSMUST00000146340,ENSMUST00000029624,ENSMUST00000153506
ENSMUSG00000073412	19.1458	0.507082	0.431477	0.0101381	0.0650432	17	Lst1	protein_coding	ENSMUST00000097336
ENSMUSG00000034641	27.6264	0.507052	0.43651	0.0102946	0.0656967	11	Cd300ld	protein_coding	ENSMUST00000045075
ENSMUSG00000035455	113.566	0.506485	0.312809	0.00494588	0.0400418	11	Fignl1	protein_coding	ENSMUST00000150714,ENSMUST00000171938,ENSMUST00000152345,ENSMUST00000047689,ENSMUST00000171080,ENSMUST00000123815,ENSMUST00000109664
ENSMUSG00000031628	207.228	0.506281	0.229162	0.001298	0.016255	8	Casp3	protein_coding	ENSMUST00000211115,ENSMUST00000093517,ENSMUST00000210534,ENSMUST00000209668
ENSMUSG00000035929	1149.77	0.505833	0.371749	0.00788811	0.0548148	17	H2-Q4	protein_coding	ENSMUST00000081435,ENSMUST00000173975
ENSMUSG00000000686	21.9472	0.505805	0.420863	0.00989278	0.0639604	11	Abhd15	protein_coding	ENSMUST00000094004,ENSMUST00000147386,ENSMUST00000145676
ENSMUSG00000039109	452.095	0.50447	0.364646	0.00765722	0.0537347	13	F13a1	protein_coding	ENSMUST00000164727,ENSMUST00000037491
ENSMUSG00000024737	73.8411	0.504165	0.407202	0.00952807	0.0621669	19	Slc15a3	protein_coding	ENSMUST00000138263,ENSMUST00000025646,ENSMUST00000138380,ENSMUST00000131010
ENSMUSG00000038213	198.095	0.504128	0.22828	0.0013131	0.0164163	6	Tapbpl	protein_coding	ENSMUST00000043422
ENSMUSG00000038291	203.963	0.503995	0.139358	1.56751e-05	0.000722784	8	Snx25	protein_coding	ENSMUST00000110378,ENSMUST00000170416,ENSMUST00000110377,ENSMUST00000144244,ENSMUST00000176410,ENSMUST00000150645,ENSMUST00000041582,ENSMUST00000177186,ENSMUST00000136097
ENSMUSG00000020422	781.81	0.503541	0.236661	0.00161176	0.0188854	11	Tns3	protein_coding	ENSMUST00000129074,ENSMUST00000134823,ENSMUST00000131941,ENSMUST00000020695
ENSMUSG00000021190	1705.62	0.503243	0.189016	0.000380353	0.00679599	12	Lgmn	protein_coding	ENSMUST00000021607,ENSMUST00000146499,ENSMUST00000110020
ENSMUSG00000030263	199.886	0.502556	0.44047	0.0107868	0.0677141	6	Lrmp	protein_coding	ENSMUST00000132948,ENSMUST00000125029,ENSMUST00000149244,ENSMUST00000132937,ENSMUST00000135191,ENSMUST00000032396,ENSMUST00000135984,ENSMUST00000152571,ENSMUST00000156849,ENSMUST00000143631
ENSMUSG00000018340	3262.43	0.502304	0.279735	0.00350473	0.0314608	11	Anxa6	protein_coding	ENSMUST00000102727,ENSMUST00000148298,ENSMUST00000108883
ENSMUSG00000029270	273.196	0.502082	0.138915	1.58702e-05	0.00073003	5	Fam69a	protein_coding	ENSMUST00000031198,ENSMUST00000153172,ENSMUST00000145239
ENSMUSG00000029119	439.614	0.501878	0.170833	0.000165126	0.00381158	5	Man2b2	protein_coding	ENSMUST00000147893,ENSMUST00000031002,ENSMUST00000124711
ENSMUSG00000042182	15.2434	0.501247	0.379121	0.00858	0.0579067	1	Bend6	protein_coding	ENSMUST00000129464,ENSMUST00000115161,ENSMUST00000126724,ENSMUST00000195350,ENSMUST00000139700,ENSMUST00000062289
ENSMUSG00000030148	20.7257	0.500644	0.463546	0.0115163	0.0708367	6	Clec4a2	protein_coding	ENSMUST00000159891,ENSMUST00000161636,ENSMUST00000041779,ENSMUST00000161365,ENSMUST00000032248
ENSMUSG00000034023	77.8034	0.500047	0.259769	0.00265535	0.0261589	6	Fancd2	protein_coding	ENSMUST00000143535,ENSMUST00000129462,ENSMUST00000142453,ENSMUST00000124262,ENSMUST00000123738,ENSMUST00000204827,ENSMUST00000101051,ENSMUST00000036340
ENSMUSG00000024130	732.535	0.4999	0.111425	4.1768e-07	4.48667e-05	17	Abca3	protein_coding	ENSMUST00000117337,ENSMUST00000039013,ENSMUST00000136295,ENSMUST00000148557,ENSMUST00000149233,ENSMUST00000079594,ENSMUST00000133816,ENSMUST00000155889
ENSMUSG00000043017	66.8028	0.499664	0.258486	0.00261126	0.025881	7	Ptgir	protein_coding	ENSMUST00000144408,ENSMUST00000086101
ENSMUSG00000032796	8.2305	0.499661	0.684627	0.00659009	0.0484196	17	Lama1	protein_coding	ENSMUST00000035471
ENSMUSG00000025232	698.21	0.499608	0.184099	0.000331123	0.0062387	9	Hexa	protein_coding	ENSMUST00000026262
ENSMUSG00000026482	322.338	0.498514	0.182652	0.00031738	0.0060765	1	Rgl1	protein_coding	ENSMUST00000188395,ENSMUST00000111859,ENSMUST00000111857,ENSMUST00000027760,ENSMUST00000128251,ENSMUST00000149536
ENSMUSG00000020009	820.914	0.498446	0.214443	0.000995283	0.0135726	10	Ifngr1	protein_coding	ENSMUST00000172253,ENSMUST00000110989,ENSMUST00000020188,ENSMUST00000168074,ENSMUST00000171772,ENSMUST00000164591
ENSMUSG00000021939	6078.78	0.498386	0.145526	3.21583e-05	0.00125424	14	Ctsb	protein_coding	ENSMUST00000006235
ENSMUSG00000025877	23.2173	0.498102	0.436304	0.0110506	0.0687627	13	Hk3	protein_coding	ENSMUST00000052949,ENSMUST00000148221,ENSMUST00000126234,ENSMUST00000135983,ENSMUST00000149644,ENSMUST00000132309,ENSMUST00000153665,ENSMUST00000123097
ENSMUSG00000021003	227.033	0.497931	0.139259	1.85128e-05	0.000816686	12	Galc	protein_coding	ENSMUST00000021390
ENSMUSG00000026483	856.441	0.49761	0.255644	0.00255582	0.0256155	1	Fam129a	protein_coding	ENSMUST00000134499,ENSMUST00000097541,ENSMUST00000086267,ENSMUST00000111875,ENSMUST00000148810
ENSMUSG00000035239	83.3559	0.497329	0.205277	0.000767204	0.0113301	7	Neu3	protein_coding	ENSMUST00000036331
ENSMUSG00000037242	2773.35	0.497323	0.156382	7.57198e-05	0.00222962	4	Clic4	protein_coding	ENSMUST00000143370,ENSMUST00000037099
ENSMUSG00000019889	421.024	0.497194	0.184579	0.000354609	0.0065098	10	Ptprk	protein_coding	ENSMUST00000166468
ENSMUSG00000033585	171.623	0.497172	0.314385	0.00557644	0.0434618	7	Ndn	protein_coding	ENSMUST00000038775
ENSMUSG00000020932	4.46363	0.497076	0.581345	0.0111546	0.069165	11	Gfap	protein_coding	ENSMUST00000067444,ENSMUST00000127909,ENSMUST00000077902
ENSMUSG00000030218	820.335	0.496955	0.238363	0.00184409	0.0205317	6	Mgp	protein_coding	ENSMUST00000032342,ENSMUST00000203103
ENSMUSG00000004933	24.7591	0.496845	0.375278	0.00875718	0.0587519	10	Matk	protein_coding	ENSMUST00000117488,ENSMUST00000128576,ENSMUST00000151660,ENSMUST00000126720,ENSMUST00000105328,ENSMUST00000120265,ENSMUST00000119547,ENSMUST00000150605,ENSMUST00000121205,ENSMUST00000148735,ENSMUST00000130282
ENSMUSG00000029428	324.594	0.496541	0.157672	8.42377e-05	0.00240672	5	Stx2	protein_coding	ENSMUST00000151712,ENSMUST00000031378,ENSMUST00000128448,ENSMUST00000195906,ENSMUST00000141492,ENSMUST00000199813,ENSMUST00000100680,ENSMUST00000149877,ENSMUST00000144846
ENSMUSG00000048578	3862.74	0.495953	0.0817024	8.42397e-11	5.56395e-08	5	Mlec	protein_coding	ENSMUST00000112121,ENSMUST00000124678
ENSMUSG00000009621	292.84	0.495724	0.185675	0.000382522	0.00681661	2	Vav2	protein_coding	ENSMUST00000056176,ENSMUST00000146843,ENSMUST00000149758,ENSMUST00000148067,ENSMUST00000135584,ENSMUST00000185188,ENSMUST00000132642
ENSMUSG00000098112	58.1712	0.49544	0.392032	0.00963988	0.0626837	15	Bin2	protein_coding	ENSMUST00000182494,ENSMUST00000183193,ENSMUST00000182814,ENSMUST00000182574,ENSMUST00000183211,ENSMUST00000182068,ENSMUST00000182775
ENSMUSG00000004266	289.751	0.495357	0.25669	0.00268449	0.0263374	6	Ptpn6	protein_coding	ENSMUST00000172690,ENSMUST00000004377,ENSMUST00000172613,ENSMUST00000173647,ENSMUST00000173315,ENSMUST00000172770,ENSMUST00000173228,ENSMUST00000112484,ENSMUST00000174787,ENSMUST00000171549,ENSMUST00000174265
ENSMUSG00000031749	671.313	0.495189	0.199821	0.000663979	0.0102877	8	St3gal2	protein_coding	ENSMUST00000117534,ENSMUST00000034197,ENSMUST00000138332,ENSMUST00000129639,ENSMUST00000141464
ENSMUSG00000022221	214.854	0.494971	0.312978	0.0056379	0.0437295	14	Ripk3	protein_coding	ENSMUST00000168716,ENSMUST00000022830,ENSMUST00000178399
ENSMUSG00000022211	67.442	0.494959	0.449563	0.0116975	0.0717444	14	Lrrc16b	protein_coding	ENSMUST00000076236
ENSMUSG00000026602	5.07955	0.494927	0.601923	0.0105123	0.0666001	1	Nphs2	protein_coding	ENSMUST00000027896,ENSMUST00000193020
ENSMUSG00000079484	36.4735	0.494873	0.271042	0.00340082	0.0308739	2	Phyhd1	protein_coding	ENSMUST00000154647,ENSMUST00000139719,ENSMUST00000113643,ENSMUST00000129512,ENSMUST00000127689,ENSMUST00000150695,ENSMUST00000113645,ENSMUST00000138254,ENSMUST00000085290,ENSMUST00000147204,ENSMUST00000133877,ENSMUST00000154988,ENSMUST00000091132
ENSMUSG00000025804	55.9363	0.494793	0.452463	0.0117838	0.0721357	9	Ccr1	protein_coding	ENSMUST00000026911
ENSMUSG00000029672	312.122	0.494701	0.177493	0.000270087	0.00544364	6	Fam3c	protein_coding	ENSMUST00000163963,ENSMUST00000168965,ENSMUST00000164669,ENSMUST00000081288,ENSMUST00000163371,ENSMUST00000165576
ENSMUSG00000028475	59.9797	0.494535	0.32846	0.00651765	0.0481534	4	5430416O09Rik	protein_coding	ENSMUST00000142309,ENSMUST00000131248
ENSMUSG00000004837	121.266	0.494417	0.254793	0.00263072	0.0260203	11	Grap	protein_coding	ENSMUST00000004959,ENSMUST00000155380
ENSMUSG00000023019	1426.94	0.494098	0.344608	0.00742365	0.0527502	15	Gpd1	protein_coding	ENSMUST00000162194,ENSMUST00000161768,ENSMUST00000023760
ENSMUSG00000082791	7.53922	0.493992	0.55097	0.0121261	0.0734132	6	Gm4875	processed_pseudogene	ENSMUST00000118257
ENSMUSG00000032925	164.239	0.493964	0.383926	0.00940346	0.0616284	14	Itgbl1	protein_coding	ENSMUST00000142161,ENSMUST00000132026,ENSMUST00000049681
ENSMUSG00000015396	61.5061	0.493541	0.432636	0.0113471	0.0700876	13	Cd83	protein_coding	ENSMUST00000015540
ENSMUSG00000035877	653.705	0.493089	0.137958	1.88036e-05	0.000823587	2	Zhx3	protein_coding	ENSMUST00000127201,ENSMUST00000103112,ENSMUST00000103111,ENSMUST00000133937,ENSMUST00000109460,ENSMUST00000176141
ENSMUSG00000056130	6.84754	0.492749	0.50762	0.0126491	0.0754138	18	Ticam2	protein_coding	ENSMUST00000070084,ENSMUST00000149929
ENSMUSG00000041797	232.011	0.492589	0.365598	0.00863543	0.0581991	11	Abca9	protein_coding	ENSMUST00000044850,ENSMUST00000126499
ENSMUSG00000002847	35.2099	0.492396	0.445877	0.0118353	0.0723132	16	Pla1a	protein_coding	ENSMUST00000002926
ENSMUSG00000037949	754.506	0.492315	0.138986	2.12219e-05	0.000904777	9	Ano10	protein_coding	ENSMUST00000042546
ENSMUSG00000040717	231.58	0.49218	0.207377	0.000896015	0.0126032	14	Il17rd	protein_coding	ENSMUST00000035336
ENSMUSG00000034205	300.462	0.492177	0.287585	0.0044037	0.0368901	14	Loxl2	protein_coding	ENSMUST00000022660,ENSMUST00000100420
ENSMUSG00000032946	448.06	0.491613	0.331105	0.00687211	0.0497504	19	Rasgrp2	protein_coding	ENSMUST00000146831,ENSMUST00000139522,ENSMUST00000135532,ENSMUST00000113475,ENSMUST00000113476,ENSMUST00000113471,ENSMUST00000148906,ENSMUST00000145611,ENSMUST00000123661,ENSMUST00000149205,ENSMUST00000167240,ENSMUST00000152022,ENSMUST00000113468,ENSMUST00000113469,ENSMUST00000113467,ENSMUST00000130480,ENSMUST00000122930,ENSMUST00000150713,ENSMUST00000133968,ENSMUST00000113472,ENSMUST00000035716,…
ENSMUSG00000023279	5.8758	0.491412	0.568829	0.011849	0.072351	X	Bmp15	protein_coding	ENSMUST00000024049
ENSMUSG00000020901	87.2793	0.491082	0.399953	0.0103664	0.0659931	11	Pik3r5	protein_coding	ENSMUST00000126876,ENSMUST00000141716,ENSMUST00000021283,ENSMUST00000154220,ENSMUST00000155887
ENSMUSG00000001943	104.599	0.490686	0.20553	0.000867847	0.0123242	9	Vsig2	protein_coding	ENSMUST00000002008
ENSMUSG00000052384	132.374	0.490507	0.2887	0.00455623	0.0376966	16	Nrros	protein_coding	ENSMUST00000144345,ENSMUST00000115165,ENSMUST00000143682,ENSMUST00000115163,ENSMUST00000136809,ENSMUST00000099991,ENSMUST00000127287,ENSMUST00000126869,ENSMUST00000150250,ENSMUST00000130410
ENSMUSG00000040747	133.634	0.490193	0.41437	0.0110247	0.0687113	3	Cd53	protein_coding	ENSMUST00000038845
ENSMUSG00000020227	186.211	0.49	0.164698	0.000152251	0.00360527	10	Irak3	protein_coding	ENSMUST00000143100,ENSMUST00000020448,ENSMUST00000135106,ENSMUST00000140237,ENSMUST00000145665
ENSMUSG00000024892	811.552	0.489412	0.186741	0.000452098	0.00770651	19	Pcx	protein_coding	ENSMUST00000068004,ENSMUST00000113825
ENSMUSG00000030717	402.2	0.488905	0.180874	0.000355378	0.0065098	7	Nupr1	protein_coding	ENSMUST00000032961,ENSMUST00000191192,ENSMUST00000131174,ENSMUST00000187609,ENSMUST00000191413,ENSMUST00000151105
ENSMUSG00000050711	25.6126	0.488762	0.712999	0.00543947	0.0428472	1	Scg2	protein_coding	ENSMUST00000049972,ENSMUST00000185234
ENSMUSG00000016918	267.097	0.48854	0.287461	0.00459642	0.037925	1	Sulf1	protein_coding	ENSMUST00000177608,ENSMUST00000180062,ENSMUST00000186051,ENSMUST00000185780,ENSMUST00000189541,ENSMUST00000187376,ENSMUST00000186405,ENSMUST00000088585,ENSMUST00000189447,ENSMUST00000186674
ENSMUSG00000039304	301.852	0.488367	0.265527	0.0034066	0.0309118	3	Tnfsf10	protein_coding	ENSMUST00000046383,ENSMUST00000174840
ENSMUSG00000022912	621.114	0.488288	0.230636	0.00177085	0.0200648	16	Pros1	protein_coding	ENSMUST00000155940,ENSMUST00000127502,ENSMUST00000023629
ENSMUSG00000036377	28.2502	0.488196	0.405902	0.0108794	0.0681399	5	C530008M17Rik	protein_coding	ENSMUST00000187287,ENSMUST00000128112,ENSMUST00000151567,ENSMUST00000121851,ENSMUST00000125922,ENSMUST00000086909,ENSMUST00000121160,ENSMUST00000149216,ENSMUST00000152373,ENSMUST00000120639,ENSMUST00000120818,ENSMUST00000163347
ENSMUSG00000042029	286.053	0.488107	0.256494	0.00295424	0.0280555	12	Ncapg2	protein_coding	ENSMUST00000084828
ENSMUSG00000038379	109.221	0.487506	0.328107	0.00700646	0.0505327	9	Ttk	protein_coding	ENSMUST00000186277,ENSMUST00000070326,ENSMUST00000189727,ENSMUST00000191484,ENSMUST00000188445,ENSMUST00000185913
ENSMUSG00000022177	133.864	0.487498	0.142845	3.44667e-05	0.00132134	14	Haus4	protein_coding	ENSMUST00000022784
ENSMUSG00000005580	302.613	0.487129	0.26101	0.00322555	0.0298959	16	Adcy9	protein_coding	ENSMUST00000005719,ENSMUST00000117801,ENSMUST00000120080
ENSMUSG00000040605	157.022	0.487082	0.36402	0.00902295	0.0599908	16	Bace2	protein_coding	ENSMUST00000047275
ENSMUSG00000028763	5435.66	0.486456	0.195485	0.000667855	0.0103094	4	Hspg2	protein_coding	ENSMUST00000155648,ENSMUST00000171332,ENSMUST00000030547
ENSMUSG00000041577	822.581	0.485488	0.298487	0.00541502	0.0426896	1	Prelp	protein_coding	ENSMUST00000048432,ENSMUST00000127583
ENSMUSG00000024210	303.827	0.484993	0.341971	0.00799706	0.0552524	17	Ip6k3	protein_coding	ENSMUST00000025046
ENSMUSG00000028212	156.837	0.484773	0.24293	0.00241863	0.0246975	4	Ccne2	protein_coding	ENSMUST00000170901,ENSMUST00000144438,ENSMUST00000029866,ENSMUST00000149075,ENSMUST00000108324,ENSMUST00000147725,ENSMUST00000145430
ENSMUSG00000019214	80.4849	0.484756	0.259057	0.00322666	0.0298959	17	Chtf18	protein_coding	ENSMUST00000168914,ENSMUST00000167940,ENSMUST00000169767,ENSMUST00000170070,ENSMUST00000048054,ENSMUST00000168060,ENSMUST00000170575
ENSMUSG00000005125	3219.46	0.484681	0.228718	0.00179097	0.0202094	15	Ndrg1	protein_coding	ENSMUST00000172447,ENSMUST00000168979,ENSMUST00000165966,ENSMUST00000168542,ENSMUST00000171266,ENSMUST00000170903,ENSMUST00000166420,ENSMUST00000005256,ENSMUST00000171569,ENSMUST00000167817,ENSMUST00000164070,ENSMUST00000164675,ENSMUST00000163496
ENSMUSG00000019303	248.218	0.484436	0.108568	4.72719e-07	4.96691e-05	11	Psmc3ip	protein_coding	ENSMUST00000134520,ENSMUST00000126386,ENSMUST00000142545,ENSMUST00000019447
ENSMUSG00000022673	618.876	0.484275	0.209783	0.001102	0.0144735	16	Mcm4	protein_coding	ENSMUST00000023353
ENSMUSG00000026307	234.967	0.484215	0.152462	7.97129e-05	0.0023223	1	Scly	protein_coding	ENSMUST00000147523,ENSMUST00000027532,ENSMUST00000154045,ENSMUST00000124832,ENSMUST00000142488,ENSMUST00000153621,ENSMUST00000142802,ENSMUST00000145843,ENSMUST00000137074,ENSMUST00000123651
ENSMUSG00000023050	176.599	0.484123	0.232216	0.0019547	0.0213916	15	Map3k12	protein_coding	ENSMUST00000165174,ENSMUST00000169162,ENSMUST00000164343,ENSMUST00000167677,ENSMUST00000023812,ENSMUST00000169377,ENSMUST00000171565,ENSMUST00000169367
ENSMUSG00000090215	43.6564	0.483748	0.590121	0.0115027	0.0707757	7	Trim34b	protein_coding	ENSMUST00000106847,ENSMUST00000180136
ENSMUSG00000022034	106.472	0.48364	0.32461	0.00709572	0.0510043	14	Esco2	protein_coding	ENSMUST00000131729,ENSMUST00000022613,ENSMUST00000136920
ENSMUSG00000058761	492.778	0.483032	0.104167	2.08743e-07	2.87704e-05	7	Rnf169	protein_coding	ENSMUST00000080817,ENSMUST00000174264
ENSMUSG00000001120	109.302	0.482571	0.197935	0.0007808	0.0114605	10	Pcbp3	protein_coding	ENSMUST00000001148,ENSMUST00000092393,ENSMUST00000173854,ENSMUST00000168240,ENSMUST00000168505,ENSMUST00000168465,ENSMUST00000105411,ENSMUST00000165571,ENSMUST00000171437
ENSMUSG00000058013	1332.63	0.48237	0.174573	0.000303456	0.00589378	5	Sept11	protein_coding	ENSMUST00000201700,ENSMUST00000202308,ENSMUST00000202217,ENSMUST00000201695,ENSMUST00000202196,ENSMUST00000201421,ENSMUST00000201377,ENSMUST00000202415,ENSMUST00000074733
ENSMUSG00000034833	12.5048	0.482002	0.473675	0.013377	0.0785701	10	Tespa1	protein_coding	ENSMUST00000042586
ENSMUSG00000026039	118.043	0.481923	0.304286	0.00599852	0.0455707	1	Sgol2a	protein_coding	ENSMUST00000027202,ENSMUST00000190746
ENSMUSG00000032359	712.37	0.481846	0.259265	0.00336754	0.0307314	9	Ctsh	protein_coding	ENSMUST00000185459,ENSMUST00000187437,ENSMUST00000123320,ENSMUST00000034915,ENSMUST00000127842,ENSMUST00000186126,ENSMUST00000190338,ENSMUST00000151219,ENSMUST00000143172,ENSMUST00000132718,ENSMUST00000142750
ENSMUSG00000056310	212.842	0.481633	0.152271	8.39242e-05	0.00240408	5	Tyw1	protein_coding	ENSMUST00000040213,ENSMUST00000147619,ENSMUST00000100662,ENSMUST00000173375,ENSMUST00000044204
ENSMUSG00000015027	69.1542	0.481539	0.221179	0.00156938	0.0185471	8	Galns	protein_coding	ENSMUST00000211906,ENSMUST00000015171,ENSMUST00000212319
ENSMUSG00000000567	146.342	0.481268	0.43689	0.0126522	0.0754138	11	Sox9	protein_coding	ENSMUST00000000579
ENSMUSG00000005947	118.408	0.481011	0.503748	0.0136503	0.0797289	11	Itgae	protein_coding	ENSMUST00000102537,ENSMUST00000006101
ENSMUSG00000020315	8381.63	0.48075	0.148807	6.67239e-05	0.00206433	11	Sptbn1	protein_coding	ENSMUST00000127209,ENSMUST00000133466,ENSMUST00000006629,ENSMUST00000145315,ENSMUST00000124231,ENSMUST00000149117,ENSMUST00000102838,ENSMUST00000011877
ENSMUSG00000062257	55.4739	0.480527	0.354737	0.00910245	0.0603969	9	Opcml	protein_coding	ENSMUST00000073822,ENSMUST00000126845,ENSMUST00000115243,ENSMUST00000123779,ENSMUST00000133142,ENSMUST00000150098,ENSMUST00000134002,ENSMUST00000126673
ENSMUSG00000022094	339.525	0.480455	0.145544	5.2241e-05	0.00177104	14	Slc39a14	protein_coding	ENSMUST00000155825,ENSMUST00000151011,ENSMUST00000146453,ENSMUST00000152202,ENSMUST00000142598,ENSMUST00000068044,ENSMUST00000145040,ENSMUST00000152442,ENSMUST00000022688,ENSMUST00000152067,ENSMUST00000127000,ENSMUST00000143153,ENSMUST00000139284
ENSMUSG00000030835	1532.23	0.480233	0.154045	9.82694e-05	0.0026795	7	Nomo1	protein_coding	ENSMUST00000182305,ENSMUST00000033121,ENSMUST00000182842,ENSMUST00000182564,ENSMUST00000182531
ENSMUSG00000029007	403.701	0.479618	0.180989	0.000430506	0.00745159	4	Agtrap	protein_coding	ENSMUST00000137393,ENSMUST00000152323,ENSMUST00000030865
ENSMUSG00000082361	138.622	0.479444	0.297093	0.00572739	0.0443081	5	Btc	protein_coding	ENSMUST00000201252,ENSMUST00000201090,ENSMUST00000121044,ENSMUST00000200860
ENSMUSG00000075010	162.887	0.479427	0.358901	0.00943452	0.0617031	19	AW112010	lincRNA	ENSMUST00000099676
ENSMUSG00000041119	61.5825	0.47919	0.213718	0.00134114	0.0166478	17	Pde9a	protein_coding	ENSMUST00000130547,ENSMUST00000155395,ENSMUST00000143549,ENSMUST00000154567,ENSMUST00000137927,ENSMUST00000124902,ENSMUST00000155113,ENSMUST00000131417,ENSMUST00000127929,ENSMUST00000136384,ENSMUST00000154392,ENSMUST00000141314,ENSMUST00000134525,ENSMUST00000047168
ENSMUSG00000039126	201.889	0.478551	0.310628	0.00663165	0.0485581	19	Prune2	protein_coding	ENSMUST00000087689
ENSMUSG00000025784	732.457	0.478476	0.354652	0.00928433	0.0612771	9	Clec3b	protein_coding	ENSMUST00000026890
ENSMUSG00000022033	120.557	0.477664	0.346694	0.00890047	0.059485	14	Pbk	protein_coding	ENSMUST00000152130,ENSMUST00000022612,ENSMUST00000139644
ENSMUSG00000036304	195.805	0.477637	0.392505	0.0113263	0.070004	16	Zdhhc23	protein_coding	ENSMUST00000036321,ENSMUST00000165648
ENSMUSG00000060183	97.4646	0.476894	0.367706	0.0101554	0.0650891	5	Cxcl11	polymorphic_pseudogene	ENSMUST00000122808,ENSMUST00000077820
ENSMUSG00000097208	3.01695	0.476001	0.724454	0.00502369	0.0404165	12	Gm26698	lincRNA	ENSMUST00000181290
ENSMUSG00000022146	572.986	0.475982	0.198155	0.000885902	0.0125067	15	Osmr	protein_coding	ENSMUST00000177478,ENSMUST00000175862,ENSMUST00000176554,ENSMUST00000176826,ENSMUST00000177263,ENSMUST00000022746
ENSMUSG00000057967	18.6169	0.475841	0.41593	0.0125014	0.0749264	11	Fgf18	protein_coding	ENSMUST00000109363,ENSMUST00000020507
ENSMUSG00000106847	656.508	0.47581	0.211649	0.00134006	0.0166451	15	Peg13	sense_intronic	ENSMUST00000202826
ENSMUSG00000026564	573.667	0.475532	0.341987	0.00881403	0.0590304	1	Dusp27	protein_coding	ENSMUST00000085992,ENSMUST00000192369
ENSMUSG00000060594	30.8252	0.475386	0.334756	0.0083879	0.057087	9	Layn	protein_coding	ENSMUST00000098782
ENSMUSG00000049537	10.858	0.474977	0.481918	0.0141461	0.0815838	5	Tecrl	protein_coding	ENSMUST00000053543,ENSMUST00000146669
ENSMUSG00000016024	180.316	0.474561	0.359585	0.00993323	0.0641573	2	Lbp	protein_coding	ENSMUST00000109491,ENSMUST00000129811,ENSMUST00000152541,ENSMUST00000146600,ENSMUST00000016168
ENSMUSG00000039976	496.288	0.473844	0.104371	3.32263e-07	3.95125e-05	11	Tbc1d16	protein_coding	ENSMUST00000125856,ENSMUST00000207655,ENSMUST00000036113
ENSMUSG00000074207	299.202	0.473817	0.411727	0.0125517	0.0751384	3	Adh1	protein_coding	ENSMUST00000159159,ENSMUST00000004232,ENSMUST00000162032,ENSMUST00000161799
ENSMUSG00000030336	15.5493	0.473521	0.49747	0.0143422	0.0822464	6	Cd27	protein_coding	ENSMUST00000152650,ENSMUST00000112281,ENSMUST00000112282,ENSMUST00000151527,ENSMUST00000135205,ENSMUST00000032486
ENSMUSG00000040260	235.508	0.473425	0.221254	0.00178944	0.0202094	17	Daam2	protein_coding	ENSMUST00000057610
ENSMUSG00000027848	204.882	0.473044	0.235243	0.00246306	0.0250183	3	Olfml3	protein_coding	ENSMUST00000029440,ENSMUST00000169286,ENSMUST00000157042,ENSMUST00000154145
ENSMUSG00000046607	22.4059	0.472176	0.414809	0.012848	0.0762473	5	Hrk	protein_coding	ENSMUST00000184679,ENSMUST00000054836
ENSMUSG00000043557	142.056	0.471769	0.327076	0.00822547	0.0563197	17	Mdga1	protein_coding	ENSMUST00000165211,ENSMUST00000167102,ENSMUST00000171691,ENSMUST00000073556,ENSMUST00000168044,ENSMUST00000165528,ENSMUST00000167190,ENSMUST00000170786
ENSMUSG00000059013	263.302	0.471729	0.254355	0.00356893	0.0318438	2	Sh2d3c	protein_coding	ENSMUST00000141670,ENSMUST00000124133,ENSMUST00000074248,ENSMUST00000131101,ENSMUST00000139563,ENSMUST00000113242
ENSMUSG00000043496	120.384	0.471407	0.232442	0.00238112	0.0244574	6	Tril	protein_coding	ENSMUST00000127748
ENSMUSG00000033576	511.898	0.471263	0.291173	0.0059176	0.0451523	15	Apol6	protein_coding	ENSMUST00000149569,ENSMUST00000127957,ENSMUST00000139304,ENSMUST00000148197,ENSMUST00000129468,ENSMUST00000152949,ENSMUST00000142405
ENSMUSG00000027636	9.54471	0.470996	0.546034	0.0138552	0.0805394	2	Sla2	protein_coding	ENSMUST00000029164,ENSMUST00000109561
ENSMUSG00000030551	412.585	0.470885	0.225636	0.00206608	0.0221178	7	Nr2f2	protein_coding	ENSMUST00000208474,ENSMUST00000208681,ENSMUST00000032768,ENSMUST00000208081,ENSMUST00000089565,ENSMUST00000207153
ENSMUSG00000070576	1182.41	0.47079	0.296709	0.00631755	0.0471927	5	Mn1	protein_coding	ENSMUST00000094463,ENSMUST00000138784
ENSMUSG00000059173	88.8288	0.470139	0.283382	0.0054833	0.0429812	2	Pde1a	protein_coding	ENSMUST00000146076,ENSMUST00000102655,ENSMUST00000102654,ENSMUST00000090756,ENSMUST00000102652,ENSMUST00000102651,ENSMUST00000134739,ENSMUST00000125887,ENSMUST00000183775,ENSMUST00000102653
ENSMUSG00000040732	287.469	0.470099	0.213707	0.00155841	0.0184401	16	Erg	protein_coding	ENSMUST00000122199,ENSMUST00000077773,ENSMUST00000177450,ENSMUST00000171646,ENSMUST00000113848,ENSMUST00000176345,ENSMUST00000118113,ENSMUST00000113846,ENSMUST00000121809
ENSMUSG00000028702	87.7778	0.469962	0.324608	0.00822641	0.0563197	4	Rad54l	protein_coding	ENSMUST00000139147,ENSMUST00000152741,ENSMUST00000138320,ENSMUST00000143089,ENSMUST00000102705,ENSMUST00000102704
ENSMUSG00000110151	11.7835	0.469761	0.4873	0.0146933	0.0836896	8	RP24-82M4.2	lincRNA	ENSMUST00000209648,ENSMUST00000212223
ENSMUSG00000029309	5096.74	0.469701	0.237592	0.00271415	0.0265397	5	Sparcl1	protein_coding	ENSMUST00000031249,ENSMUST00000199947
ENSMUSG00000037095	161.068	0.469598	0.315298	0.00764689	0.0536818	17	Lrg1	protein_coding	ENSMUST00000041357
ENSMUSG00000078439	37.9906	0.469495	0.324098	0.00823474	0.0563395	10	Smim24	protein_coding	ENSMUST00000105322,ENSMUST00000118206,ENSMUST00000129083
ENSMUSG00000073555	33.9101	0.469131	0.517771	0.0146018	0.0834115	18	Gm4951	protein_coding	ENSMUST00000031549
ENSMUSG00000021990	259.411	0.468652	0.159448	0.000183222	0.00410128	14	Spata13	protein_coding	ENSMUST00000160973,ENSMUST00000162939,ENSMUST00000162945,ENSMUST00000160095,ENSMUST00000162131,ENSMUST00000022566,ENSMUST00000159169,ENSMUST00000159476,ENSMUST00000159135,ENSMUST00000159729
ENSMUSG00000022489	52.2688	0.468108	0.324382	0.0083779	0.0570635	15	Pde1b	protein_coding	ENSMUST00000023132
ENSMUSG00000044951	3815.73	0.46793	0.442716	0.0142199	0.0818871	13	Mylk4	protein_coding	ENSMUST00000134352,ENSMUST00000057428,ENSMUST00000132206
ENSMUSG00000025006	1915.03	0.467906	0.235917	0.00269579	0.0264058	19	Sorbs1	protein_coding	ENSMUST00000165212,ENSMUST00000099467,ENSMUST00000099466,ENSMUST00000165469
ENSMUSG00000028464	45623.2	0.467865	0.292512	0.00625512	0.0469085	4	Tpm2	protein_coding	ENSMUST00000133355,ENSMUST00000150592,ENSMUST00000150262,ENSMUST00000107913,ENSMUST00000030184,ENSMUST00000107914
ENSMUSG00000018417	691.165	0.467724	0.205077	0.00127379	0.0160501	1	Myo1b	protein_coding	ENSMUST00000114541,ENSMUST00000140930,ENSMUST00000140731,ENSMUST00000151525,ENSMUST00000046390,ENSMUST00000135125,ENSMUST00000144694,ENSMUST00000136701,ENSMUST00000126952,ENSMUST00000126657,ENSMUST00000136273,ENSMUST00000114537,ENSMUST00000123299,ENSMUST00000018561,ENSMUST00000145367
ENSMUSG00000041219	217.469	0.467472	0.245984	0.00328217	0.0302684	2	Arhgap11a	protein_coding	ENSMUST00000110948,ENSMUST00000110949,ENSMUST00000102545,ENSMUST00000110947
ENSMUSG00000022586	10.5053	0.467414	0.648253	0.00890665	0.0595056	15	Ly6i	protein_coding	ENSMUST00000023250,ENSMUST00000166694
ENSMUSG00000032495	729.243	0.467129	0.245891	0.00329281	0.0303229	9	Lrrc2	protein_coding	ENSMUST00000035076,ENSMUST00000196598,ENSMUST00000196834
ENSMUSG00000024897	120.408	0.46704	0.255764	0.00389412	0.0339728	19	Apba1	protein_coding	ENSMUST00000025830
ENSMUSG00000047238	60.1383	0.466451	0.218509	0.00187079	0.0207568	X	Mageh1	protein_coding	ENSMUST00000051484
ENSMUSG00000019966	1203.79	0.465915	0.167619	0.000306024	0.00592571	10	Kitl	protein_coding	ENSMUST00000130190,ENSMUST00000105283,ENSMUST00000020129
ENSMUSG00000023944	25916.1	0.465782	0.142962	6.32754e-05	0.00199676	17	Hsp90ab1	protein_coding	ENSMUST00000146770,ENSMUST00000130406,ENSMUST00000163966,ENSMUST00000151306,ENSMUST00000024739,ENSMUST00000165127,ENSMUST00000145205,ENSMUST00000166469
ENSMUSG00000049871	106.049	0.464921	0.270336	0.00496124	0.0401145	16	Nlrc3	protein_coding	ENSMUST00000177551,ENSMUST00000163478,ENSMUST00000096308,ENSMUST00000180200
ENSMUSG00000039097	5.60041	0.464612	0.511517	0.0150936	0.0850387	19	Rln1	protein_coding	ENSMUST00000182039,ENSMUST00000044143
ENSMUSG00000033082	98.1364	0.464291	0.311135	0.00782465	0.054491	6	Clec1a	protein_coding	ENSMUST00000204012,ENSMUST00000203162,ENSMUST00000037481,ENSMUST00000204952
ENSMUSG00000070291	8.60271	0.463975	0.419817	0.0139511	0.0808474	9	Ddx43	protein_coding	ENSMUST00000113367
ENSMUSG00000026712	262.823	0.463781	0.375542	0.0119447	0.0727044	2	Mrc1	protein_coding	ENSMUST00000028045,ENSMUST00000146168
ENSMUSG00000022814	320.358	0.463732	0.148326	0.000100231	0.00269922	16	Umps	protein_coding	ENSMUST00000023510,ENSMUST00000131990
ENSMUSG00000020676	468.985	0.463646	0.27221	0.00517128	0.0413125	11	Ccl11	protein_coding	ENSMUST00000000342
ENSMUSG00000040212	196.004	0.463633	0.290542	0.00644217	0.0478633	7	Emp3	protein_coding	ENSMUST00000164119,ENSMUST00000210937,ENSMUST00000210939,ENSMUST00000210297,ENSMUST00000038876
ENSMUSG00000047496	456.822	0.46359	0.289621	0.00638101	0.0475558	1	Rnf152	protein_coding	ENSMUST00000058688,ENSMUST00000172299
ENSMUSG00000047293	12.0562	0.463366	0.564314	0.0137407	0.0799895	16	Gpr15	protein_coding	ENSMUST00000089318
ENSMUSG00000020486	205.116	0.46335	0.26407	0.0046411	0.0381363	11	Sept4	protein_coding	ENSMUST00000136229,ENSMUST00000133202,ENSMUST00000018544,ENSMUST00000107960,ENSMUST00000127414,ENSMUST00000143950,ENSMUST00000122945,ENSMUST00000140398,ENSMUST00000133638,ENSMUST00000148216,ENSMUST00000132723,ENSMUST00000063156,ENSMUST00000135175,ENSMUST00000134923,ENSMUST00000107962,ENSMUST00000122067,ENSMUST00000123081,ENSMUST00000107961
ENSMUSG00000020253	236.596	0.463242	0.218486	0.00196912	0.0214882	9	Ppm1m	protein_coding	ENSMUST00000140761,ENSMUST00000136431,ENSMUST00000152359,ENSMUST00000150731,ENSMUST00000076258
ENSMUSG00000052302	45.5036	0.463155	0.261508	0.00448272	0.0373137	10	Tbc1d30	protein_coding	ENSMUST00000064107
ENSMUSG00000046572	118.436	0.462682	0.161684	0.00023955	0.00498066	5	Zfp518b	protein_coding	ENSMUST00000180214,ENSMUST00000179555,ENSMUST00000178760,ENSMUST00000057258
ENSMUSG00000055172	422.572	0.462582	0.360104	0.0111953	0.0693291	6	C1ra	protein_coding	ENSMUST00000068593
ENSMUSG00000054293	20.0525	0.461901	0.353561	0.0108712	0.0681104	X	A630033H20Rik	protein_coding	ENSMUST00000067249,ENSMUST00000125676,ENSMUST00000167673,ENSMUST00000180182,ENSMUST00000147521,ENSMUST00000137107
ENSMUSG00000074342	40.0069	0.46189	0.406813	0.0136811	0.079812	3	I830077J02Rik	protein_coding	ENSMUST00000098758,ENSMUST00000196099,ENSMUST00000126230
ENSMUSG00000020395	23.8333	0.461755	0.490431	0.0155122	0.0863547	11	Itk	protein_coding	ENSMUST00000155991,ENSMUST00000109237,ENSMUST00000020664,ENSMUST00000101306
ENSMUSG00000031996	3883.08	0.461672	0.129125	2.00937e-05	0.000868229	9	Aplp2	protein_coding	ENSMUST00000072634,ENSMUST00000079758
ENSMUSG00000105403	5.82835	0.461525	0.596602	0.0122113	0.0737899	3	Gm43618	TEC	ENSMUST00000197392
ENSMUSG00000051811	33.9392	0.461212	0.306922	0.00780205	0.0543937	7	Cox6b2	protein_coding	ENSMUST00000183971,ENSMUST00000182738,ENSMUST00000182272,ENSMUST00000182111,ENSMUST00000182048,ENSMUST00000183334,ENSMUST00000063324,ENSMUST00000184143,ENSMUST00000182173
ENSMUSG00000097310	5.66037	0.461094	0.55382	0.0143199	0.0821917	14	A930038B10Rik	lincRNA	ENSMUST00000181044,ENSMUST00000180412
ENSMUSG00000022620	264.47	0.460918	0.186655	0.000781398	0.0114605	15	Arsa	protein_coding	ENSMUST00000168270,ENSMUST00000165199,ENSMUST00000168052,ENSMUST00000023292
ENSMUSG00000026170	902.811	0.460562	0.249527	0.00384748	0.0336882	1	Cyp27a1	protein_coding	ENSMUST00000189083,ENSMUST00000190781,ENSMUST00000027356
ENSMUSG00000032492	53.2881	0.460457	0.305586	0.00777397	0.0542766	9	Pth1r	protein_coding	ENSMUST00000196057,ENSMUST00000198865,ENSMUST00000199791,ENSMUST00000199862,ENSMUST00000166716,ENSMUST00000006005
ENSMUSG00000074151	858.699	0.460449	0.375453	0.0123166	0.0740999	8	Nlrc5	protein_coding	ENSMUST00000182409,ENSMUST00000212220,ENSMUST00000098489,ENSMUST00000137032,ENSMUST00000053085,ENSMUST00000211816,ENSMUST00000183132,ENSMUST00000183287,ENSMUST00000212382
ENSMUSG00000043943	139.104	0.460199	0.329707	0.00949198	0.0619734	9	Naalad2	protein_coding	ENSMUST00000172116,ENSMUST00000001826,ENSMUST00000168934,ENSMUST00000101453,ENSMUST00000172171,ENSMUST00000166825,ENSMUST00000164081,ENSMUST00000172200
ENSMUSG00000029455	3271.41	0.460119	0.213456	0.00182619	0.0204008	5	Aldh2	protein_coding	ENSMUST00000196694,ENSMUST00000152945,ENSMUST00000129753,ENSMUST00000200541,ENSMUST00000031411,ENSMUST00000199369,ENSMUST00000133033
ENSMUSG00000045875	11.2341	0.459749	0.501293	0.0156683	0.0868465	14	Adra1a	protein_coding	ENSMUST00000159068,ENSMUST00000159365,ENSMUST00000160647,ENSMUST00000161339,ENSMUST00000054661
ENSMUSG00000028497	103.069	0.459529	0.319667	0.00886125	0.0592795	4	Hacd4	protein_coding	ENSMUST00000151280,ENSMUST00000132493,ENSMUST00000030221
ENSMUSG00000037225	311.699	0.459358	0.24023	0.00332309	0.030446	3	Fgf2	protein_coding	ENSMUST00000200585,ENSMUST00000150021,ENSMUST00000138563,ENSMUST00000038885,ENSMUST00000145228,ENSMUST00000091203,ENSMUST00000199938,ENSMUST00000108120
ENSMUSG00000052013	31.612	0.459265	0.497715	0.015743	0.0870594	16	Btla	protein_coding	ENSMUST00000102802,ENSMUST00000063654
ENSMUSG00000074361	12.1838	0.459179	0.447819	0.0153385	0.0859687	7	C5ar2	protein_coding	ENSMUST00000171425,ENSMUST00000098792
ENSMUSG00000027843	43.2801	0.458621	0.445025	0.0153401	0.0859687	3	Ptpn22	protein_coding	ENSMUST00000198530,ENSMUST00000146071,ENSMUST00000197997,ENSMUST00000134373,ENSMUST00000029433,ENSMUST00000198701,ENSMUST00000196385,ENSMUST00000126548
ENSMUSG00000079414	16.6913	0.458441	0.350464	0.011054	0.0687627	17	Gm11110	protein_coding	ENSMUST00000112915
ENSMUSG00000013974	10.8287	0.458237	0.550795	0.0146443	0.0835621	8	Mcemp1	protein_coding	ENSMUST00000014118
ENSMUSG00000044258	363.505	0.458234	0.264777	0.00501623	0.0403903	13	Ctla2a	protein_coding	ENSMUST00000021880
ENSMUSG00000061780	45.7	0.45809	0.677945	0.00724534	0.0518279	10	Cfd	protein_coding	ENSMUST00000061653
ENSMUSG00000021319	424.071	0.457978	0.400293	0.0138603	0.0805397	13	Sfrp4	protein_coding	ENSMUST00000002883
ENSMUSG00000021903	754.563	0.457856	0.245363	0.00372373	0.032844	14	Galnt15	protein_coding	ENSMUST00000022460,ENSMUST00000164208
ENSMUSG00000032118	187.776	0.457651	0.20332	0.00144124	0.017473	9	Fez1	protein_coding	ENSMUST00000034630,ENSMUST00000161500,ENSMUST00000161978,ENSMUST00000163816,ENSMUST00000159137,ENSMUST00000162633,ENSMUST00000162235,ENSMUST00000160041
ENSMUSG00000028068	203.435	0.457322	0.281511	0.00628639	0.0470696	3	Iqgap3	protein_coding	ENSMUST00000195465,ENSMUST00000194772,ENSMUST00000193861,ENSMUST00000193940,ENSMUST00000194440,ENSMUST00000071812
ENSMUSG00000024451	778.64	0.457188	0.181883	0.000699354	0.010617	18	Arap3	protein_coding	ENSMUST00000042944
ENSMUSG00000022661	853.808	0.456781	0.244243	0.00370818	0.032767	16	Cd200	protein_coding	ENSMUST00000167355,ENSMUST00000172297,ENSMUST00000165910,ENSMUST00000166630,ENSMUST00000023341,ENSMUST00000172091,ENSMUST00000163230,ENSMUST00000171855,ENSMUST00000167552,ENSMUST00000166512,ENSMUST00000171328
ENSMUSG00000024795	156.337	0.456468	0.300361	0.00775137	0.0541779	19	Kif20b	protein_coding	ENSMUST00000087341
ENSMUSG00000005465	40.1947	0.456074	0.40415	0.0142639	0.082042	8	Il27ra	protein_coding	ENSMUST00000210790,ENSMUST00000210245,ENSMUST00000005601
ENSMUSG00000019978	1331.74	0.456038	0.183529	0.000763048	0.0113122	10	Epb41l2	protein_coding	ENSMUST00000092645,ENSMUST00000053748
ENSMUSG00000034595	484.732	0.455819	0.16655	0.000362352	0.00656674	17	Ppp1r18	protein_coding	ENSMUST00000144382,ENSMUST00000113814,ENSMUST00000187690,ENSMUST00000127442,ENSMUST00000190496,ENSMUST00000122899
ENSMUSG00000056592	49.3123	0.455781	0.240009	0.003487	0.031362	7	Zfp658	protein_coding	ENSMUST00000005597,ENSMUST00000107972
ENSMUSG00000028071	28.7155	0.455217	0.527035	0.0156619	0.0868465	3	Sh2d2a	protein_coding	ENSMUST00000107581,ENSMUST00000029709,ENSMUST00000194639
ENSMUSG00000022799	1057.63	0.45516	0.221807	0.00242407	0.0247268	16	Arhgap31	protein_coding	ENSMUST00000132697,ENSMUST00000124866,ENSMUST00000023487
ENSMUSG00000037679	1390.17	0.45505	0.151814	0.000158662	0.00369788	12	Inf2	protein_coding	ENSMUST00000101029
ENSMUSG00000037664	578.079	0.454951	0.383949	0.0134262	0.0787792	7	Cdkn1c	protein_coding	ENSMUST00000207910,ENSMUST00000208118,ENSMUST00000037287,ENSMUST00000208137,ENSMUST00000167912
ENSMUSG00000024277	946.051	0.454946	0.125349	1.66071e-05	0.000754221	18	Mapre2	protein_coding	ENSMUST00000132286,ENSMUST00000155708,ENSMUST00000118826,ENSMUST00000141853,ENSMUST00000165387,ENSMUST00000115830,ENSMUST00000149943,ENSMUST00000170802,ENSMUST00000025127
ENSMUSG00000037872	95.2172	0.454707	0.232804	0.00308677	0.0289242	1	Ackr1	protein_coding	ENSMUST00000038227,ENSMUST00000194298,ENSMUST00000194046
ENSMUSG00000028859	42.2407	0.454672	0.552427	0.0148426	0.0842114	4	Csf3r	protein_coding	ENSMUST00000030673,ENSMUST00000106162,ENSMUST00000140426,ENSMUST00000153968
ENSMUSG00000079442	210.482	0.454416	0.160532	0.000272073	0.00547792	2	St6galnac4	protein_coding	ENSMUST00000102818,ENSMUST00000192934,ENSMUST00000179989,ENSMUST00000146557,ENSMUST00000123080
ENSMUSG00000079547	115.498	0.454396	0.438787	0.0156926	0.0869059	17	H2-DMb1	protein_coding	ENSMUST00000114232,ENSMUST00000174765
ENSMUSG00000037148	648.899	0.454225	0.172406	0.000496616	0.00824605	8	Arhgap10	protein_coding	ENSMUST00000076316,ENSMUST00000210922,ENSMUST00000210519
ENSMUSG00000107092	13.8306	0.454082	0.750294	0.00416139	0.035515	5	Gm7993	processed_pseudogene	ENSMUST00000200970
ENSMUSG00000021751	298.764	0.453667	0.355868	0.0119426	0.0727044	14	Acox2	protein_coding	ENSMUST00000022271,ENSMUST00000170534,ENSMUST00000171175,ENSMUST00000116361,ENSMUST00000164598,ENSMUST00000171567,ENSMUST00000164412,ENSMUST00000165169
ENSMUSG00000020423	1254.16	0.453582	0.221003	0.00244032	0.0248661	1	Btg2	protein_coding	ENSMUST00000020692
ENSMUSG00000031461	11858.5	0.453518	0.33416	0.0105047	0.0665757	8	Myom2	protein_coding	ENSMUST00000135393,ENSMUST00000033842,ENSMUST00000131251,ENSMUST00000135908,ENSMUST00000140033
ENSMUSG00000017466	2982.27	0.453489	0.200631	0.00143202	0.0173941	11	Timp2	protein_coding	ENSMUST00000017610,ENSMUST00000155707
ENSMUSG00000027811	44.1849	0.45231	0.276427	0.0063021	0.0471405	3	4930579G24Rik	protein_coding	ENSMUST00000029388
ENSMUSG00000103472	24.62	0.451959	0.36617	0.0127863	0.076022	18	Pcdhga7	protein_coding	ENSMUST00000192511,ENSMUST00000193476
ENSMUSG00000062070	2217.44	0.451617	0.109907	2.36636e-06	0.000172248	X	Pgk1	protein_coding	ENSMUST00000135949,ENSMUST00000081593,ENSMUST00000133559
ENSMUSG00000017707	4956.51	0.451248	0.144097	0.000102449	0.00273217	2	Serinc3	protein_coding	ENSMUST00000017851,ENSMUST00000129854
ENSMUSG00000021569	77.9777	0.450815	0.283869	0.00699856	0.0504947	13	Trip13	protein_coding	ENSMUST00000022053
ENSMUSG00000020493	89.157	0.450387	0.297469	0.00809561	0.0556828	11	Prr11	protein_coding	ENSMUST00000051395
ENSMUSG00000026832	121.563	0.449638	0.396558	0.0147279	0.0837587	2	Cytip	protein_coding	ENSMUST00000151785,ENSMUST00000144117,ENSMUST00000028175,ENSMUST00000153052,ENSMUST00000148764,ENSMUST00000146545,ENSMUST00000131443,ENSMUST00000151169
ENSMUSG00000026196	62.935	0.449323	0.259849	0.00526838	0.0418079	1	Bard1	protein_coding	ENSMUST00000027393
ENSMUSG00000085479	52.3798	0.448837	0.465034	0.0168538	0.0909953	11	9430073C21Rik	antisense	ENSMUST00000145346
ENSMUSG00000000751	1183.82	0.448784	0.140865	8.56369e-05	0.00242944	11	Rpa1	protein_coding	ENSMUST00000000767,ENSMUST00000092907,ENSMUST00000149365,ENSMUST00000154894,ENSMUST00000135770
ENSMUSG00000043079	2210.39	0.448599	0.237175	0.00367762	0.0325868	18	Synpo	protein_coding	ENSMUST00000155195,ENSMUST00000160395,ENSMUST00000154857,ENSMUST00000139236,ENSMUST00000128528,ENSMUST00000115318,ENSMUST00000097566,ENSMUST00000123288,ENSMUST00000130360,ENSMUST00000143275,ENSMUST00000137894,ENSMUST00000130044
ENSMUSG00000024066	3017.83	0.448551	0.276754	0.00663453	0.0485606	17	Xdh	protein_coding	ENSMUST00000024866
ENSMUSG00000057789	591.175	0.448505	0.14592	0.000125813	0.00315815	17	Bak1	protein_coding	ENSMUST00000078691,ENSMUST00000025034,ENSMUST00000133448,ENSMUST00000143158
ENSMUSG00000039982	129.898	0.448275	0.229408	0.00317876	0.0296417	19	Dtx4	protein_coding	ENSMUST00000045521
ENSMUSG00000025747	186.172	0.44803	0.229057	0.00316798	0.0295698	5	Tyms	protein_coding	ENSMUST00000196872,ENSMUST00000141630,ENSMUST00000026846,ENSMUST00000146520,ENSMUST00000196095,ENSMUST00000138520,ENSMUST00000134298,ENSMUST00000198095,ENSMUST00000154751
ENSMUSG00000107215	20.9575	0.447951	0.378644	0.014017	0.0811315	6	Gm43197	TEC	ENSMUST00000201493
ENSMUSG00000031779	109.419	0.447232	0.403214	0.0153491	0.085969	8	Ccl22	protein_coding	ENSMUST00000156137,ENSMUST00000034231
ENSMUSG00000036249	159.351	0.447119	0.151193	0.00018602	0.00414941	2	Rbm43	protein_coding	ENSMUST00000152800,ENSMUST00000126090,ENSMUST00000132703,ENSMUST00000102768,ENSMUST00000102767,ENSMUST00000165313
ENSMUSG00000022091	1288.23	0.446964	0.1992	0.00154087	0.0182888	14	Sorbs3	protein_coding	ENSMUST00000022682
ENSMUSG00000037692	1089.14	0.44642	0.171211	0.000555484	0.00895338	4	Ahdc1	protein_coding	ENSMUST00000154646,ENSMUST00000135548,ENSMUST00000156677,ENSMUST00000044521,ENSMUST00000154482,ENSMUST00000105915,ENSMUST00000105914,ENSMUST00000105916,ENSMUST00000142524,ENSMUST00000148518,ENSMUST00000145682
ENSMUSG00000033174	1585.07	0.446361	0.14221	0.000101553	0.00271958	6	Mgll	protein_coding	ENSMUST00000113585,ENSMUST00000150180,ENSMUST00000151699,ENSMUST00000113581,ENSMUST00000089449,ENSMUST00000113582,ENSMUST00000163271,ENSMUST00000203608,ENSMUST00000205045,ENSMUST00000203824
ENSMUSG00000020658	248.306	0.4463	0.255701	0.00516695	0.0413099	12	Efr3b	protein_coding	ENSMUST00000111178
ENSMUSG00000042228	269.456	0.445752	0.273691	0.00662642	0.0485382	4	Lyn	protein_coding	ENSMUST00000145083,ENSMUST00000041377,ENSMUST00000103010,ENSMUST00000137943
ENSMUSG00000086056	9.90166	0.445482	0.715171	0.00541072	0.0426732	1	Gm4846	protein_coding	ENSMUST00000143922
ENSMUSG00000027962	124.755	0.445347	0.299235	0.00873209	0.0586361	3	Vcam1	protein_coding	ENSMUST00000197031,ENSMUST00000196309,ENSMUST00000196449,ENSMUST00000029574
ENSMUSG00000060188	3.41602	0.44528	0.822652	0.00266513	0.0262138	7	Cxcl17	protein_coding	ENSMUST00000200880,ENSMUST00000074040
ENSMUSG00000028883	97.8573	0.445151	0.29439	0.00835983	0.057001	5	Sema3a	protein_coding	ENSMUST00000125629,ENSMUST00000137798,ENSMUST00000141968,ENSMUST00000195907,ENSMUST00000196514,ENSMUST00000200073,ENSMUST00000095012,ENSMUST00000030714,ENSMUST00000197582
ENSMUSG00000076490	19.8265	0.445091	0.481369	0.0173693	0.0928933	6	Trbc1	TR_C_gene	ENSMUST00000192856,ENSMUST00000103291
ENSMUSG00000016496	260.169	0.444912	0.373044	0.0140915	0.0814359	19	Cd274	protein_coding	ENSMUST00000016640
ENSMUSG00000027075	61.1125	0.444902	0.327995	0.0110367	0.0687443	2	Slc43a1	protein_coding	ENSMUST00000145004,ENSMUST00000028469,ENSMUST00000121114,ENSMUST00000111624,ENSMUST00000111625,ENSMUST00000146816
ENSMUSG00000024544	151.86	0.444648	0.247283	0.00463976	0.0381363	18	Ldlrad4	protein_coding	ENSMUST00000063775
ENSMUSG00000031389	87.0359	0.444187	0.339618	0.0119814	0.0728127	X	Arhgap4	protein_coding	ENSMUST00000143696,ENSMUST00000127163,ENSMUST00000124798,ENSMUST00000147510,ENSMUST00000145159,ENSMUST00000149135,ENSMUST00000143536,ENSMUST00000142925,ENSMUST00000114404,ENSMUST00000130976,ENSMUST00000128329,ENSMUST00000140393,ENSMUST00000114405,ENSMUST00000064376,ENSMUST00000114407,ENSMUST00000114406,ENSMUST00000151600,ENSMUST00000149774,ENSMUST00000123283,ENSMUST00000148319
ENSMUSG00000039230	714.886	0.443431	0.173146	0.00064483	0.010027	11	Tbcd	protein_coding	ENSMUST00000151666,ENSMUST00000147470,ENSMUST00000106093,ENSMUST00000125167,ENSMUST00000147560,ENSMUST00000155666,ENSMUST00000103013,ENSMUST00000139414
ENSMUSG00000024334	11.7591	0.443372	0.551874	0.0157126	0.0869417	17	H2-Oa	protein_coding	ENSMUST00000174670,ENSMUST00000025192
ENSMUSG00000060961	100.574	0.443359	0.258898	0.00563248	0.0437295	5	Slc4a4	protein_coding	ENSMUST00000134303,ENSMUST00000135283,ENSMUST00000113216,ENSMUST00000156238,ENSMUST00000148750,ENSMUST00000144713,ENSMUST00000113218,ENSMUST00000130041
ENSMUSG00000021583	727.779	0.44331	0.197826	0.00157874	0.0186158	13	Erap1	protein_coding	ENSMUST00000169114
ENSMUSG00000028614	365.421	0.443263	0.152314	0.000219806	0.00472226	4	Ndc1	protein_coding	ENSMUST00000030357,ENSMUST00000149366,ENSMUST00000125342,ENSMUST00000150800,ENSMUST00000139560,ENSMUST00000132950
ENSMUSG00000031327	36.3032	0.443067	0.280483	0.00741841	0.0527324	X	Chic1	protein_coding	ENSMUST00000116547
ENSMUSG00000009687	611.426	0.442816	0.219814	0.00282089	0.027229	7	Fxyd5	protein_coding	ENSMUST00000159753,ENSMUST00000161684,ENSMUST00000162116,ENSMUST00000162250,ENSMUST00000205301,ENSMUST00000162733,ENSMUST00000160006,ENSMUST00000160689,ENSMUST00000161259,ENSMUST00000009831,ENSMUST00000161805,ENSMUST00000202395,ENSMUST00000162087,ENSMUST00000159924
ENSMUSG00000051735	75.1102	0.442737	0.379365	0.0147474	0.0838446	7	Rinl	protein_coding	ENSMUST00000207345,ENSMUST00000059857,ENSMUST00000207462,ENSMUST00000207201,ENSMUST00000208149,ENSMUST00000209035
ENSMUSG00000052477	2.61383	0.442712	0.636553	0.0100831	0.0648206	1	C130026I21Rik	protein_coding	ENSMUST00000161685,ENSMUST00000159582,ENSMUST00000159114,ENSMUST00000064341,ENSMUST00000093506,ENSMUST00000161267,ENSMUST00000162421
ENSMUSG00000037432	2.85035	0.442667	0.707464	0.0057496	0.0443287	1	Fer1l5	protein_coding	ENSMUST00000179162,ENSMUST00000202030,ENSMUST00000140452
ENSMUSG00000062593	65.4093	0.442372	0.422847	0.0167727	0.0907753	10	Lilrb4a	protein_coding	ENSMUST00000105482,ENSMUST00000105481,ENSMUST00000078778
ENSMUSG00000000555	497.778	0.442305	0.164974	0.000452632	0.00770878	15	Itga5	protein_coding	ENSMUST00000023128
ENSMUSG00000038393	5696.75	0.442153	0.23594	0.00395492	0.0343319	3	Txnip	protein_coding	ENSMUST00000196871,ENSMUST00000151832,ENSMUST00000128221,ENSMUST00000144639,ENSMUST00000049093,ENSMUST00000074519
ENSMUSG00000022899	487.871	0.441892	0.53146	0.0167261	0.0906222	16	Slc15a2	protein_coding	ENSMUST00000164770,ENSMUST00000168279,ENSMUST00000167941,ENSMUST00000163964,ENSMUST00000100308,ENSMUST00000172382,ENSMUST00000167909,ENSMUST00000164579,ENSMUST00000163471,ENSMUST00000166399,ENSMUST00000165380,ENSMUST00000023616,ENSMUST00000165531,ENSMUST00000169644
ENSMUSG00000016349	9005.96	0.441693	0.296883	0.00891739	0.0595567	2	Eef1a2	protein_coding	ENSMUST00000055990
ENSMUSG00000073207	3.62757	0.441473	0.625404	0.0109316	0.0683778	X	Ccdc160	protein_coding	ENSMUST00000101588
ENSMUSG00000028312	357.095	0.440788	0.241063	0.00441978	0.0369815	4	Smc2	protein_coding	ENSMUST00000102915,ENSMUST00000146787,ENSMUST00000131163,ENSMUST00000142227,ENSMUST00000117280
ENSMUSG00000008193	13.6492	0.440568	0.516525	0.0173456	0.0928254	7	Spib	protein_coding	ENSMUST00000035323,ENSMUST00000098483,ENSMUST00000205506
ENSMUSG00000074591	2.25315	0.440417	0.705978	0.00581702	0.0446327	3	Ankub1	protein_coding	ENSMUST00000197088,ENSMUST00000099091,ENSMUST00000200665
ENSMUSG00000018486	6.84222	0.43994	0.558756	0.0156007	0.086635	11	Wnt9b	protein_coding	ENSMUST00000018630
ENSMUSG00000024070	586.105	0.439472	0.155751	0.000295943	0.00577705	17	Prkd3	protein_coding	ENSMUST00000003191,ENSMUST00000119284,ENSMUST00000118991,ENSMUST00000130070,ENSMUST00000118768,ENSMUST00000146917,ENSMUST00000168887,ENSMUST00000124229
ENSMUSG00000012428	576.482	0.439299	0.294934	0.00900688	0.0599668	5	Steap4	protein_coding	ENSMUST00000115421
ENSMUSG00000049409	19.5955	0.43922	0.426999	0.0173411	0.0928254	6	Prokr1	protein_coding	ENSMUST00000204682,ENSMUST00000203636,ENSMUST00000050887
ENSMUSG00000029601	12.768	0.438717	0.464312	0.0181188	0.095332	5	Iqcd	protein_coding	ENSMUST00000069259,ENSMUST00000094391
ENSMUSG00000039546	63.9593	0.4381	0.555999	0.0158876	0.0874612	4	Ajap1	protein_coding	ENSMUST00000105646,ENSMUST00000149177
ENSMUSG00000037474	191.123	0.438006	0.317963	0.0110757	0.0688537	1	Dtl	protein_coding	ENSMUST00000192014,ENSMUST00000195765,ENSMUST00000027933,ENSMUST00000195650,ENSMUST00000194064,ENSMUST00000193977
ENSMUSG00000022421	92.8662	0.4375	0.267706	0.00684613	0.0495809	15	Nptxr	protein_coding	ENSMUST00000023057,ENSMUST00000125283,ENSMUST00000175858
ENSMUSG00000052087	44.3657	0.437056	0.334593	0.0125123	0.074949	13	Rgs14	protein_coding	ENSMUST00000063771,ENSMUST00000149858,ENSMUST00000135851
ENSMUSG00000014599	398.815	0.436986	0.215865	0.00283289	0.0272763	3	Csf1	protein_coding	ENSMUST00000153114,ENSMUST00000014743,ENSMUST00000155557,ENSMUST00000118593,ENSMUST00000120243,ENSMUST00000156820,ENSMUST00000120654
ENSMUSG00000054057	55.0584	0.436915	0.204984	0.00216449	0.0228424	2	A930004D18Rik	protein_coding	ENSMUST00000151857,ENSMUST00000066163,ENSMUST00000135980
ENSMUSG00000074825	237.911	0.436848	0.196152	0.00168712	0.0194135	2	Itpripl1	protein_coding	ENSMUST00000110386,ENSMUST00000132773,ENSMUST00000154021
ENSMUSG00000010751	78.213	0.436583	0.252325	0.00561732	0.0436832	7	Tnfrsf22	protein_coding	ENSMUST00000171066,ENSMUST00000146692,ENSMUST00000075588,ENSMUST00000084396
ENSMUSG00000020363	158.022	0.436357	0.394609	0.0164498	0.0895012	11	Gfpt2	protein_coding	ENSMUST00000130129,ENSMUST00000020629
ENSMUSG00000040035	18.7651	0.436038	0.565658	0.0154539	0.0861923	2	Disp2	protein_coding	ENSMUST00000142072,ENSMUST00000110843,ENSMUST00000110846,ENSMUST00000063975,ENSMUST00000037547
ENSMUSG00000079330	22.7644	0.436017	0.379418	0.0156886	0.0869059	1	Lemd1	protein_coding	ENSMUST00000188175,ENSMUST00000188169,ENSMUST00000189062,ENSMUST00000185436,ENSMUST00000189086,ENSMUST00000112357,ENSMUST00000187339,ENSMUST00000191418,ENSMUST00000185223
ENSMUSG00000031740	1925.14	0.435812	0.197748	0.00180252	0.0202683	8	Mmp2	protein_coding	ENSMUST00000034187,ENSMUST00000211691,ENSMUST00000211308,ENSMUST00000211567
ENSMUSG00000043635	4.64879	0.435672	0.572305	0.0150441	0.0849237	5	Adamts3	protein_coding	ENSMUST00000196507,ENSMUST00000061427,ENSMUST00000163159,ENSMUST00000198151
ENSMUSG00000049410	3.2863	0.435419	0.662992	0.00827431	0.0564872	4	Zfp683	protein_coding	ENSMUST00000105884
ENSMUSG00000020674	804.021	0.435151	0.251006	0.0056183	0.0436832	12	Pxdn	protein_coding	ENSMUST00000155190,ENSMUST00000137316,ENSMUST00000155318,ENSMUST00000118321,ENSMUST00000122328,ENSMUST00000126233
ENSMUSG00000030867	143.226	0.434783	0.276426	0.0078639	0.0546994	7	Plk1	protein_coding	ENSMUST00000033154,ENSMUST00000205901,ENSMUST00000206470
ENSMUSG00000020473	909.913	0.434697	0.3043	0.010327	0.0657947	11	Aebp1	protein_coding	ENSMUST00000109829,ENSMUST00000102923,ENSMUST00000138103
ENSMUSG00000110235	1.89474	0.434629	0.637019	0.0101665	0.0651388	13	RP23-116E3.2	lincRNA	ENSMUST00000210897,ENSMUST00000210827,ENSMUST00000210022
ENSMUSG00000026573	6.59214	0.434586	0.658641	0.00857649	0.0579033	1	Xcl1	protein_coding	ENSMUST00000027860
ENSMUSG00000019997	1419.44	0.434583	0.277903	0.00801509	0.0553081	10	Ctgf	protein_coding	ENSMUST00000020171,ENSMUST00000129142,ENSMUST00000176228
ENSMUSG00000030110	99.5811	0.434521	0.370844	0.0153931	0.0860155	6	Ret	protein_coding	ENSMUST00000088790,ENSMUST00000032201
ENSMUSG00000050234	129.89	0.434436	0.254122	0.00594045	0.0452906	4	Gja4	protein_coding	ENSMUST00000053753
ENSMUSG00000000732	490.289	0.434119	0.224464	0.00357699	0.0319009	10	Icosl	protein_coding	ENSMUST00000105393
ENSMUSG00000040829	58.0038	0.433768	0.393867	0.0167916	0.0907753	11	Zmynd15	protein_coding	ENSMUST00000126105,ENSMUST00000136029,ENSMUST00000039093,ENSMUST00000108563,ENSMUST00000092958,ENSMUST00000147289
ENSMUSG00000015355	54.7232	0.433756	0.407284	0.0174091	0.0930077	1	Cd48	protein_coding	ENSMUST00000015499,ENSMUST00000068584
ENSMUSG00000001642	1069.27	0.433616	0.161544	0.00046426	0.00784294	6	Akr1b3	protein_coding	ENSMUST00000154655,ENSMUST00000136559,ENSMUST00000126991,ENSMUST00000201392,ENSMUST00000142761,ENSMUST00000102980
ENSMUSG00000005950	213.915	0.43332	0.245609	0.00530423	0.0420458	11	P2rx5	protein_coding	ENSMUST00000006104,ENSMUST00000135202,ENSMUST00000136894
ENSMUSG00000071722	34.867	0.432784	0.229998	0.00407408	0.0350425	X	Spin4	protein_coding	ENSMUST00000096367
ENSMUSG00000050989	442.299	0.432523	0.181646	0.0011313	0.0147077	4	Sepn1	protein_coding	ENSMUST00000060435,ENSMUST00000127585
ENSMUSG00000109715	9.5578	0.432516	0.456975	0.0188896	0.0980852	11	RP23-384C18.12	antisense	ENSMUST00000209836
ENSMUSG00000003617	471.733	0.432277	0.263911	0.00698742	0.0504332	3	Cp	protein_coding	ENSMUST00000091309,ENSMUST00000131811,ENSMUST00000172860,ENSMUST00000128615,ENSMUST00000125994,ENSMUST00000129135,ENSMUST00000173779,ENSMUST00000173848,ENSMUST00000150264,ENSMUST00000003714,ENSMUST00000108329,ENSMUST00000108328,ENSMUST00000108325,ENSMUST00000174803,ENSMUST00000172605,ENSMUST00000131454
ENSMUSG00000033717	43.0194	0.431776	0.300132	0.0103097	0.0657496	19	Adra2a	protein_coding	ENSMUST00000036700
ENSMUSG00000023047	47.5853	0.431109	0.366425	0.015613	0.0866399	15	Amhr2	protein_coding	ENSMUST00000162893,ENSMUST00000161376,ENSMUST00000023809
ENSMUSG00000043439	127.529	0.431068	0.364141	0.0154697	0.0861927	11	E130012A19Rik	protein_coding	ENSMUST00000052281
ENSMUSG00000015656	16694.5	0.430853	0.144777	0.000185513	0.0041429	9	Hspa8	protein_coding	ENSMUST00000117557,ENSMUST00000015800,ENSMUST00000153847,ENSMUST00000138895,ENSMUST00000127699,ENSMUST00000133964,ENSMUST00000149936,ENSMUST00000140984,ENSMUST00000117870
ENSMUSG00000081665	3.40663	0.43072	0.670944	0.00776078	0.0542042	7	Gm15922	polymorphic_pseudogene	ENSMUST00000118068
ENSMUSG00000073889	891.618	0.43042	0.228598	0.0041121	0.0352507	4	Il11ra1	protein_coding	ENSMUST00000142059,ENSMUST00000140894,ENSMUST00000098132,ENSMUST00000146608,ENSMUST00000152748,ENSMUST00000108040,ENSMUST00000108041,ENSMUST00000108042,ENSMUST00000155538,ENSMUST00000145445
ENSMUSG00000026536	36.4015	0.430318	0.398835	0.0175491	0.0934363	1	Mnda	protein_coding	ENSMUST00000009340
ENSMUSG00000044229	200.192	0.430242	0.222119	0.00362179	0.032181	9	Nxpe4	protein_coding	ENSMUST00000093853
ENSMUSG00000050345	13.3004	0.430046	0.377518	0.0164595	0.0895288	13	4930486L24Rik	protein_coding	ENSMUST00000091569
ENSMUSG00000039899	665.017	0.429943	0.368743	0.0159359	0.0875975	5	Fgl2	protein_coding	ENSMUST00000035799
ENSMUSG00000050022	93.209	0.429841	0.401194	0.0177307	0.0941004	5	Amz1	protein_coding	ENSMUST00000156006,ENSMUST00000176035,ENSMUST00000155644,ENSMUST00000126975,ENSMUST00000177057,ENSMUST00000060918,ENSMUST00000120630
ENSMUSG00000072941	643.613	0.429585	0.265953	0.0074283	0.0527637	5	Sod3	protein_coding	ENSMUST00000101208
ENSMUSG00000037014	8.1635	0.428829	0.480131	0.019396	0.0997055	2	Sstr4	protein_coding	ENSMUST00000109962
ENSMUSG00000029020	7553.86	0.428753	0.264903	0.00741241	0.0527324	4	Mfn2	protein_coding	ENSMUST00000150881,ENSMUST00000105716,ENSMUST00000105715,ENSMUST00000105714,ENSMUST00000134172,ENSMUST00000030884,ENSMUST00000124646
ENSMUSG00000040987	172.294	0.428438	0.264925	0.0074452	0.0527653	7	Mill2	protein_coding	ENSMUST00000072415,ENSMUST00000207014,ENSMUST00000206487,ENSMUST00000072386
ENSMUSG00000071714	245.193	0.428099	0.320183	0.0125386	0.0750834	15	Csf2rb2	protein_coding	ENSMUST00000096356
ENSMUSG00000064057	8.79726	0.427953	0.443801	0.0193655	0.099588	11	Scgb3a1	protein_coding	ENSMUST00000043873,ENSMUST00000076006
ENSMUSG00000031538	200.267	0.427916	0.282998	0.00919269	0.0608877	8	Plat	protein_coding	ENSMUST00000033941,ENSMUST00000211033,ENSMUST00000210960
ENSMUSG00000002500	3888.34	0.427877	0.277062	0.00863943	0.0582056	17	Rpl3l	protein_coding	ENSMUST00000183214,ENSMUST00000045186,ENSMUST00000170239
ENSMUSG00000090222	116.716	0.42779	0.283991	0.00930016	0.0613249	1	Gm16340	unprocessed_pseudogene	ENSMUST00000155076
ENSMUSG00000058793	1601.63	0.427437	0.167459	0.000707392	0.01071	2	Cds2	protein_coding	ENSMUST00000089461,ENSMUST00000147456,ENSMUST00000110158,ENSMUST00000103181,ENSMUST00000125060,ENSMUST00000138194
ENSMUSG00000040441	561.555	0.427361	0.310889	0.0118252	0.0722745	10	Slc26a10	protein_coding	ENSMUST00000095270
ENSMUSG00000107017	13.8286	0.427242	0.319236	0.0125744	0.0752055	6	Gm43196	TEC	ENSMUST00000201762
ENSMUSG00000094910	37.3283	0.427235	0.375629	0.0167776	0.0907753	12	D430019H16Rik	protein_coding	ENSMUST00000178224
ENSMUSG00000000889	13.6227	0.427084	0.725163	0.00498589	0.0402303	2	Dbh	protein_coding	ENSMUST00000000910,ENSMUST00000155290
ENSMUSG00000002835	411.19	0.426719	0.233453	0.00475934	0.0388259	17	Chaf1a	protein_coding	ENSMUST00000002914
ENSMUSG00000034652	43.1254	0.426048	0.385851	0.0175521	0.0934363	11	Cd300a	protein_coding	ENSMUST00000106582,ENSMUST00000045151,ENSMUST00000153245
ENSMUSG00000024907	9.45462	0.425906	0.771517	0.00360013	0.0320478	19	Gal	protein_coding	ENSMUST00000025842
ENSMUSG00000043719	36.0025	0.425343	0.573794	0.0155397	0.0864649	9	Col6a6	protein_coding	ENSMUST00000166431,ENSMUST00000060896,ENSMUST00000098441
ENSMUSG00000025474	488.915	0.425243	0.104305	2.87224e-06	0.00019866	7	Tubgcp2	protein_coding	ENSMUST00000210224,ENSMUST00000211186,ENSMUST00000026547,ENSMUST00000209574,ENSMUST00000211638,ENSMUST00000209930,ENSMUST00000211261
ENSMUSG00000022971	167.064	0.425158	0.196946	0.0021338	0.0226303	16	Ifnar2	protein_coding	ENSMUST00000134491,ENSMUST00000023693,ENSMUST00000089042,ENSMUST00000139503,ENSMUST00000117836
ENSMUSG00000038943	467.168	0.424927	0.282256	0.00946594	0.0618454	7	Prc1	protein_coding	ENSMUST00000174111,ENSMUST00000174172,ENSMUST00000174199,ENSMUST00000174254,ENSMUST00000172911,ENSMUST00000174599,ENSMUST00000173824,ENSMUST00000206178,ENSMUST00000163812,ENSMUST00000173914,ENSMUST00000047558,ENSMUST00000174051,ENSMUST00000173170,ENSMUST00000172781
ENSMUSG00000009876	62.6537	0.424884	0.239687	0.0054426	0.0428543	2	Cox4i2	protein_coding	ENSMUST00000109821,ENSMUST00000010020
ENSMUSG00000024664	231.596	0.424837	0.320894	0.0130539	0.0771122	19	Fads3	protein_coding	ENSMUST00000115995
ENSMUSG00000028066	320.592	0.424653	0.148574	0.000278995	0.00557642	3	Pmf1	protein_coding	ENSMUST00000056370,ENSMUST00000198774,ENSMUST00000195899,ENSMUST00000193338,ENSMUST00000192365,ENSMUST00000191622,ENSMUST00000192909
ENSMUSG00000021557	1265.23	0.424318	0.187869	0.00164433	0.0191387	13	Agtpbp1	protein_coding	ENSMUST00000170520,ENSMUST00000165477,ENSMUST00000163149,ENSMUST00000171606,ENSMUST00000168821,ENSMUST00000170378,ENSMUST00000167096,ENSMUST00000167593,ENSMUST00000165370,ENSMUST00000169745,ENSMUST00000163284,ENSMUST00000166585,ENSMUST00000165851,ENSMUST00000164215,ENSMUST00000168141,ENSMUST00000151827,ENSMUST00000109830,ENSMUST00000169434,ENSMUST00000022040,ENSMUST00000166276,ENSMUST00000170555,…
ENSMUSG00000055322	7785.31	0.424224	0.217938	0.00364931	0.0323957	1	Tns1	protein_coding	ENSMUST00000186381,ENSMUST00000185264,ENSMUST00000212888,ENSMUST00000190389,ENSMUST00000189571,ENSMUST00000188208,ENSMUST00000169786,ENSMUST00000187281,ENSMUST00000190599,ENSMUST00000191104,ENSMUST00000187584,ENSMUST00000185331,ENSMUST00000185702,ENSMUST00000189228,ENSMUST00000191527,ENSMUST00000191204,ENSMUST00000191264,ENSMUST00000188942,ENSMUST00000191367,ENSMUST00000187691,ENSMUST00000185529,…
ENSMUSG00000026208	26336	0.423911	0.26022	0.00744774	0.0527653	1	Des	protein_coding	ENSMUST00000125948,ENSMUST00000027409,ENSMUST00000144894
ENSMUSG00000026587	12.1436	0.423591	0.54126	0.0178947	0.0946315	1	Astn1	protein_coding	ENSMUST00000192619,ENSMUST00000046110,ENSMUST00000194658,ENSMUST00000194217,ENSMUST00000194041,ENSMUST00000194369,ENSMUST00000195311,ENSMUST00000192821,ENSMUST00000193599,ENSMUST00000170718,ENSMUST00000193042
ENSMUSG00000008393	838.62	0.423439	0.135829	0.000118279	0.00304454	16	Carhsp1	protein_coding	ENSMUST00000008537
ENSMUSG00000027102	95.5364	0.423303	0.333047	0.0143124	0.0821735	2	Hoxd8	protein_coding	ENSMUST00000151380,ENSMUST00000019749,ENSMUST00000074721
ENSMUSG00000028479	245.786	0.423025	0.275396	0.00901961	0.0599893	4	Gne	protein_coding	ENSMUST00000133709,ENSMUST00000173976,ENSMUST00000172533,ENSMUST00000174522,ENSMUST00000140724,ENSMUST00000128439,ENSMUST00000030201,ENSMUST00000102936,ENSMUST00000172514,ENSMUST00000173569,ENSMUST00000173383,ENSMUST00000173274,ENSMUST00000144985,ENSMUST00000173234
ENSMUSG00000026589	96.7819	0.422892	0.211931	0.00326226	0.0301571	1	Sec16b	protein_coding	ENSMUST00000086130,ENSMUST00000146873,ENSMUST00000155665,ENSMUST00000111700,ENSMUST00000027881
ENSMUSG00000020593	2915.62	0.42256	0.347685	0.0155937	0.086635	12	Lpin1	protein_coding	ENSMUST00000111067,ENSMUST00000067124
ENSMUSG00000044447	298.796	0.422549	0.173817	0.00102792	0.0138798	14	Dock5	protein_coding	ENSMUST00000039135
ENSMUSG00000022261	408.959	0.422413	0.186561	0.00163415	0.0190664	15	Sdc2	protein_coding	ENSMUST00000147013,ENSMUST00000022871
ENSMUSG00000064294	162.185	0.422271	0.305355	0.0120053	0.0729118	1	Aox3	protein_coding	ENSMUST00000161549,ENSMUST00000162011,ENSMUST00000160815,ENSMUST00000040999,ENSMUST00000159014
ENSMUSG00000045629	89.6399	0.422164	0.278577	0.00943197	0.0617031	18	Sh3tc2	protein_coding	ENSMUST00000051720
ENSMUSG00000005716	3047.92	0.422075	0.52903	0.0187122	0.097499	15	Pvalb	protein_coding	ENSMUST00000005860,ENSMUST00000120592
ENSMUSG00000022021	123.136	0.421965	0.290326	0.0106083	0.0669433	14	Diaph3	protein_coding	ENSMUST00000168889,ENSMUST00000022599
ENSMUSG00000036053	453.039	0.421827	0.211732	0.00330531	0.0303798	2	Fmnl2	protein_coding	ENSMUST00000134459,ENSMUST00000090952,ENSMUST00000155586,ENSMUST00000127122,ENSMUST00000049483,ENSMUST00000050719
ENSMUSG00000034898	947.162	0.421679	0.303091	0.0118731	0.0724673	9	Filip1	protein_coding	ENSMUST00000172740,ENSMUST00000172973,ENSMUST00000093811
ENSMUSG00000040345	88.8335	0.421111	0.342504	0.0154166	0.0860967	10	Arhgap9	protein_coding	ENSMUST00000069548
ENSMUSG00000073375	835.847	0.420761	0.398301	0.0190382	0.0985623	17	Lrrc30	protein_coding	ENSMUST00000097290
ENSMUSG00000035439	175.461	0.420405	0.195083	0.00220491	0.0231041	8	Haus8	protein_coding	ENSMUST00000123495,ENSMUST00000157039,ENSMUST00000134361,ENSMUST00000144726,ENSMUST00000035960,ENSMUST00000129455,ENSMUST00000128833,ENSMUST00000110071
ENSMUSG00000039092	569.728	0.420275	0.261286	0.00792535	0.0549742	2	Sptlc3	protein_coding	ENSMUST00000047370,ENSMUST00000110083
ENSMUSG00000092277	7.66566	0.42018	0.468173	0.0206638	0.103443	17	Gm19684	protein_coding	ENSMUST00000173128
ENSMUSG00000008398	723.091	0.419929	0.174573	0.00111844	0.0145997	10	Elk3	protein_coding	ENSMUST00000008542,ENSMUST00000129827,ENSMUST00000151153,ENSMUST00000133365
ENSMUSG00000040613	301.289	0.419639	0.22985	0.00496321	0.0401145	6	Apobec1	protein_coding	ENSMUST00000203197,ENSMUST00000203204,ENSMUST00000112586,ENSMUST00000112587,ENSMUST00000112585,ENSMUST00000204035,ENSMUST00000143356,ENSMUST00000147760,ENSMUST00000203309
ENSMUSG00000024076	160.892	0.419523	0.395679	0.0191186	0.0987938	17	Vit	protein_coding	ENSMUST00000024880
ENSMUSG00000000028	122.1	0.418867	0.246473	0.00659839	0.0484342	16	Cdc45	protein_coding	ENSMUST00000000028,ENSMUST00000096990,ENSMUST00000115585
ENSMUSG00000025810	963.864	0.418861	0.238822	0.00585912	0.0448305	8	Nrp1	protein_coding	ENSMUST00000026917,ENSMUST00000212746,ENSMUST00000212833,ENSMUST00000212933
ENSMUSG00000063193	16.0604	0.418742	0.409398	0.0198496	0.101119	11	Cd300lb	protein_coding	ENSMUST00000126655,ENSMUST00000106581,ENSMUST00000149663
ENSMUSG00000024063	487.913	0.418513	0.131623	9.70569e-05	0.00266781	17	Lbh	protein_coding	ENSMUST00000148556,ENSMUST00000024857
ENSMUSG00000037035	87.8663	0.418443	0.395067	0.0192696	0.0992686	1	Inhbb	protein_coding	ENSMUST00000038765
ENSMUSG00000037706	2218.74	0.418332	0.14372	0.000241314	0.00499999	7	Cd81	protein_coding	ENSMUST00000141954,ENSMUST00000128762,ENSMUST00000207448,ENSMUST00000132303,ENSMUST00000208278,ENSMUST00000037941
ENSMUSG00000043004	256.786	0.418011	0.284642	0.0105504	0.0667312	14	Gng2	protein_coding	ENSMUST00000055100,ENSMUST00000161247,ENSMUST00000159073,ENSMUST00000160013,ENSMUST00000162425,ENSMUST00000159028
ENSMUSG00000038239	7683.7	0.417988	0.31651	0.0136594	0.079734	7	Hrc	protein_coding	ENSMUST00000085351,ENSMUST00000211327
ENSMUSG00000032194	836.673	0.417377	0.217742	0.0040583	0.0349924	9	Kank2	protein_coding	ENSMUST00000034717
ENSMUSG00000045404	11.2555	0.416995	0.409915	0.0201622	0.10194	12	Kcnk13	protein_coding	ENSMUST00000162221,ENSMUST00000177549,ENSMUST00000160413,ENSMUST00000049788
ENSMUSG00000019699	395.103	0.416711	0.20668	0.00319716	0.0297268	1	Akt3	protein_coding	ENSMUST00000111160,ENSMUST00000111159,ENSMUST00000019843,ENSMUST00000211158
ENSMUSG00000021589	496.201	0.416705	0.222188	0.00449114	0.0373511	13	Rhobtb3	protein_coding	ENSMUST00000109606,ENSMUST00000123353,ENSMUST00000022078
ENSMUSG00000057137	325.759	0.416628	0.248188	0.00698291	0.0504267	6	Tmem140	protein_coding	ENSMUST00000202999,ENSMUST00000123019,ENSMUST00000202764,ENSMUST00000201749,ENSMUST00000202010,ENSMUST00000074949
ENSMUSG00000005043	254.578	0.416467	0.189847	0.00203037	0.0219449	11	Sgsh	protein_coding	ENSMUST00000126132,ENSMUST00000141540,ENSMUST00000005173,ENSMUST00000100172,ENSMUST00000136523,ENSMUST00000133507
ENSMUSG00000045281	15.6576	0.41609	0.415623	0.0205222	0.103056	15	Gpr20	protein_coding	ENSMUST00000064166
ENSMUSG00000054640	85.4039	0.416088	0.215543	0.00395484	0.0343319	17	Slc8a1	protein_coding	ENSMUST00000163123,ENSMUST00000163680,ENSMUST00000086538
ENSMUSG00000038388	848.53	0.416045	0.189071	0.00199832	0.0217055	6	Mpp6	protein_coding	ENSMUST00000036236,ENSMUST00000036225,ENSMUST00000167628,ENSMUST00000166318,ENSMUST00000204545,ENSMUST00000167319,ENSMUST00000171601,ENSMUST00000203415,ENSMUST00000167063
ENSMUSG00000000244	17.3322	0.415825	0.453788	0.0213157	0.105688	7	Tspan32	protein_coding	ENSMUST00000082008,ENSMUST00000105923,ENSMUST00000105924,ENSMUST00000105925,ENSMUST00000141186,ENSMUST00000143512,ENSMUST00000154264,ENSMUST00000145212,ENSMUST00000207449,ENSMUST00000009396,ENSMUST00000207211,ENSMUST00000075172
ENSMUSG00000045725	51.0334	0.41572	0.307094	0.0131052	0.0773439	6	Prr15	protein_coding	ENSMUST00000059138,ENSMUST00000204057
ENSMUSG00000034883	15.9935	0.415664	0.385754	0.0192598	0.0992632	12	Lrr1	protein_coding	ENSMUST00000110621
ENSMUSG00000041737	946.67	0.41547	0.362371	0.01783	0.094393	9	Tmem45b	protein_coding	ENSMUST00000048050
ENSMUSG00000028150	1098.66	0.415453	0.278535	0.0102522	0.0654843	3	Rorc	protein_coding	ENSMUST00000197040,ENSMUST00000200009,ENSMUST00000198793,ENSMUST00000029795
ENSMUSG00000037108	31.7485	0.415433	0.271861	0.00955831	0.0623092	5	Zcwpw1	protein_coding	ENSMUST00000200505,ENSMUST00000035852,ENSMUST00000127541,ENSMUST00000128946,ENSMUST00000141642
ENSMUSG00000110618	5.95832	0.415402	0.443809	0.0212968	0.105631	11	RP23-263C23.7	lincRNA	ENSMUST00000212253
ENSMUSG00000084401	27.3453	0.41538	0.344515	0.0165026	0.0896615	11	Gm12586	unprocessed_pseudogene	ENSMUST00000117328
ENSMUSG00000031227	75.0825	0.415347	0.226908	0.00502162	0.0404165	X	Magee1	protein_coding	ENSMUST00000033578
ENSMUSG00000026311	328.147	0.415344	0.247865	0.00707696	0.0509266	1	Asb1	protein_coding	ENSMUST00000086843,ENSMUST00000186068,ENSMUST00000185718,ENSMUST00000027538,ENSMUST00000190484,ENSMUST00000188879,ENSMUST00000188081
ENSMUSG00000060985	3.84969	0.415263	0.558373	0.0173778	0.0928939	1	Tdrd5	protein_coding	ENSMUST00000148277,ENSMUST00000193755,ENSMUST00000141760,ENSMUST00000167528,ENSMUST00000121146
ENSMUSG00000044156	34.487	0.415128	0.369311	0.0183593	0.0962621	6	Hepacam2	protein_coding	ENSMUST00000200854,ENSMUST00000201607,ENSMUST00000049985,ENSMUST00000200972,ENSMUST00000201276
ENSMUSG00000109398	5.86402	0.414054	0.449651	0.0215702	0.106579	7	Gm3854	protein_coding	ENSMUST00000208865,ENSMUST00000207173
ENSMUSG00000048126	935.023	0.413865	0.292769	0.0119411	0.0727044	1	Col6a3	protein_coding	ENSMUST00000097653,ENSMUST00000150769,ENSMUST00000136916,ENSMUST00000130846,ENSMUST00000188587,ENSMUST00000056925,ENSMUST00000187753,ENSMUST00000145750
ENSMUSG00000071005	8.51241	0.413751	0.609903	0.0128476	0.0762473	4	Ccl19	protein_coding	ENSMUST00000140546,ENSMUST00000134240,ENSMUST00000102957
ENSMUSG00000030528	108.416	0.413203	0.266746	0.00928971	0.0612771	7	Blm	protein_coding	ENSMUST00000206948,ENSMUST00000205584,ENSMUST00000205713,ENSMUST00000170315,ENSMUST00000206901,ENSMUST00000205730,ENSMUST00000205263,ENSMUST00000206518,ENSMUST00000206989,ENSMUST00000081314
ENSMUSG00000051527	8.1708	0.413092	0.561876	0.017245	0.0925447	7	Usp29	protein_coding	ENSMUST00000197117,ENSMUST00000208952,ENSMUST00000208662,ENSMUST00000208642,ENSMUST00000207899,ENSMUST00000054055,ENSMUST00000208195,ENSMUST00000198068,ENSMUST00000200535
ENSMUSG00000040405	1.83869	0.412901	0.751386	0.00410577	NA	11	Havcr1	protein_coding	ENSMUST00000109223,ENSMUST00000047568,ENSMUST00000081819,ENSMUST00000109224
ENSMUSG00000020620	657.191	0.412896	0.28037	0.0107792	0.067711	11	Abca8b	protein_coding	ENSMUST00000106669,ENSMUST00000020948
ENSMUSG00000000791	18.3457	0.41236	0.41663	0.021194	0.105302	8	Il12rb1	protein_coding	ENSMUST00000212657,ENSMUST00000211936,ENSMUST00000212251,ENSMUST00000000808,ENSMUST00000212146,ENSMUST00000212826
ENSMUSG00000086866	64.96	0.41215	0.429148	0.0215766	0.106579	8	4930512H18Rik	antisense	ENSMUST00000133752,ENSMUST00000211790
ENSMUSG00000004207	11433.4	0.411284	0.161286	0.000765321	0.0113197	10	Psap	protein_coding	ENSMUST00000105465,ENSMUST00000177779,ENSMUST00000165878,ENSMUST00000004316,ENSMUST00000179238
ENSMUSG00000017897	288.416	0.411154	0.38089	0.0197776	0.100871	2	Eya2	protein_coding	ENSMUST00000150638,ENSMUST00000150669,ENSMUST00000063433,ENSMUST00000128696,ENSMUST00000128280,ENSMUST00000088132
ENSMUSG00000054072	675.215	0.410375	0.454714	0.022181	0.108743	18	Iigp1	protein_coding	ENSMUST00000066912,ENSMUST00000032473
ENSMUSG00000020279	5.95818	0.410314	0.537345	0.019338	0.0994732	11	Il9r	protein_coding	ENSMUST00000142396,ENSMUST00000131979,ENSMUST00000020518,ENSMUST00000145401,ENSMUST00000128311
ENSMUSG00000022442	98.5378	0.41002	0.182303	0.00180642	0.0202884	15	Ttll1	protein_coding	ENSMUST00000016897,ENSMUST00000154401,ENSMUST00000109479,ENSMUST00000131380,ENSMUST00000109480
ENSMUSG00000033016	784.33	0.409989	0.19756	0.00285148	0.027373	18	Nfatc1	protein_coding	ENSMUST00000078049,ENSMUST00000035800,ENSMUST00000167977,ENSMUST00000170905
ENSMUSG00000032064	115.696	0.409465	0.237708	0.00660399	0.0484342	9	Dixdc1	protein_coding	ENSMUST00000034566,ENSMUST00000117093,ENSMUST00000141919,ENSMUST00000118707,ENSMUST00000119449,ENSMUST00000117646,ENSMUST00000154315,ENSMUST00000149717,ENSMUST00000124424,ENSMUST00000121634,ENSMUST00000151109,ENSMUST00000120622
ENSMUSG00000024691	377.944	0.409412	0.187265	0.00214352	0.0226737	19	Fam111a	protein_coding	ENSMUST00000025595,ENSMUST00000144662,ENSMUST00000151307,ENSMUST00000139270
ENSMUSG00000068270	449.893	0.409095	0.216478	0.00451903	0.0375181	X	Shroom4	protein_coding	ENSMUST00000089520,ENSMUST00000103005,ENSMUST00000143641
ENSMUSG00000057982	193.015	0.408961	0.164336	0.000926668	0.0128929	9	Zfp809	protein_coding	ENSMUST00000072465
ENSMUSG00000041734	429.887	0.408749	0.181401	0.00179725	0.0202243	3	Kirrel	protein_coding	ENSMUST00000159976,ENSMUST00000041732,ENSMUST00000107618
ENSMUSG00000020890	2.84467	0.408609	0.591463	0.0147719	0.0839097	11	Gucy2e	protein_coding	ENSMUST00000021259,ENSMUST00000108664,ENSMUST00000108665,ENSMUST00000155457
ENSMUSG00000033436	139.256	0.40828	0.22874	0.00578537	0.0444787	X	Armcx2	protein_coding	ENSMUST00000141322,ENSMUST00000119010,ENSMUST00000168264,ENSMUST00000035559,ENSMUST00000113193,ENSMUST00000149902,ENSMUST00000150814
ENSMUSG00000044966	13.3145	0.407994	0.367085	0.0194794	0.0999414	11	Fbxo48	protein_coding	ENSMUST00000061327,ENSMUST00000109635
ENSMUSG00000045980	235.452	0.407698	0.130208	0.00011983	0.0030652	11	Tmem104	protein_coding	ENSMUST00000156230,ENSMUST00000100235,ENSMUST00000061450,ENSMUST00000135536
ENSMUSG00000110120	1.97095	0.407501	0.689915	0.00657342	0.0483157	8	RP23-60P23.7	TEC	ENSMUST00000209486
ENSMUSG00000068744	169.205	0.407093	0.265519	0.00992126	0.0641015	3	Psrc1	protein_coding	ENSMUST00000143309,ENSMUST00000145141,ENSMUST00000090561,ENSMUST00000126461,ENSMUST00000130906,ENSMUST00000128962,ENSMUST00000196430,ENSMUST00000133405,ENSMUST00000102629,ENSMUST00000148509,ENSMUST00000128089
ENSMUSG00000027694	10.4616	0.407073	0.370118	0.0198525	0.101119	3	Gm8325	transcribed_processed_pseudogene	ENSMUST00000193411,ENSMUST00000099086
ENSMUSG00000034457	224.671	0.407063	0.220758	0.00508642	0.0408682	X	Eda2r	protein_coding	ENSMUST00000126609,ENSMUST00000126283,ENSMUST00000037353,ENSMUST00000113832
ENSMUSG00000001829	1108.68	0.40696	0.184229	0.00204257	0.0220388	7	Clpb	protein_coding	ENSMUST00000209579,ENSMUST00000136193,ENSMUST00000123870,ENSMUST00000150355,ENSMUST00000106998,ENSMUST00000142803,ENSMUST00000001884,ENSMUST00000147439,ENSMUST00000137214,ENSMUST00000153473,ENSMUST00000150832
ENSMUSG00000034028	13.0722	0.406641	0.501442	0.0217721	0.107205	18	Cd226	protein_coding	ENSMUST00000097496,ENSMUST00000037142
ENSMUSG00000057666	29412	0.406565	0.168185	0.00115075	0.0148901	6	Gapdh	protein_coding	ENSMUST00000182464,ENSMUST00000182670,ENSMUST00000147954,ENSMUST00000182115,ENSMUST00000144588,ENSMUST00000182052,ENSMUST00000182277,ENSMUST00000073605,ENSMUST00000144205,ENSMUST00000183272,ENSMUST00000117757,ENSMUST00000118875,ENSMUST00000192506
ENSMUSG00000071713	308.816	0.40656	0.326133	0.0164101	0.0893608	15	Csf2rb	protein_coding	ENSMUST00000096355
ENSMUSG00000049109	7.68418	0.406119	0.515947	0.0211191	0.105038	10	Themis	protein_coding	ENSMUST00000060409,ENSMUST00000056097,ENSMUST00000162343,ENSMUST00000162202,ENSMUST00000105516,ENSMUST00000161345,ENSMUST00000159927
ENSMUSG00000062960	1494.7	0.405908	0.229435	0.0060716	0.0459263	5	Kdr	protein_coding	ENSMUST00000113516,ENSMUST00000202473,ENSMUST00000149573
ENSMUSG00000033327	3227.37	0.405724	0.334325	0.0173082	0.0927542	17	Tnxb	protein_coding	ENSMUST00000168533,ENSMUST00000087399
ENSMUSG00000056917	474.773	0.405612	0.169277	0.00122793	0.0156465	19	Sipa1	protein_coding	ENSMUST00000164304,ENSMUST00000169854,ENSMUST00000080824,ENSMUST00000071857
ENSMUSG00000022443	5689.74	0.405502	0.211249	0.00428972	0.036304	15	Myh9	protein_coding	ENSMUST00000016771,ENSMUST00000124844,ENSMUST00000139729,ENSMUST00000134878,ENSMUST00000126796,ENSMUST00000129453,ENSMUST00000123101
ENSMUSG00000023104	501.226	0.405346	0.13441	0.00017958	0.00404802	5	Rfc2	protein_coding	ENSMUST00000201464,ENSMUST00000201674,ENSMUST00000200767,ENSMUST00000202761,ENSMUST00000023867,ENSMUST00000201258
ENSMUSG00000053158	284.414	0.405326	0.300718	0.0140701	0.0813654	7	Fes	protein_coding	ENSMUST00000205617,ENSMUST00000206735,ENSMUST00000206698,ENSMUST00000206002,ENSMUST00000206539,ENSMUST00000206271,ENSMUST00000206728,ENSMUST00000206479,ENSMUST00000206744,ENSMUST00000080932
ENSMUSG00000029802	708.506	0.405183	0.207326	0.00395027	0.0343225	6	Abcg2	protein_coding	ENSMUST00000148008,ENSMUST00000031822,ENSMUST00000124542,ENSMUST00000147213,ENSMUST00000204924,ENSMUST00000204948,ENSMUST00000145685,ENSMUST00000134426,ENSMUST00000145161,ENSMUST00000114294,ENSMUST00000143752,ENSMUST00000143447,ENSMUST00000203146
ENSMUSG00000022945	155.867	0.404674	0.299524	0.0140486	0.0812898	16	Chaf1b	protein_coding	ENSMUST00000124313,ENSMUST00000152980,ENSMUST00000128316,ENSMUST00000023666,ENSMUST00000142316,ENSMUST00000143006,ENSMUST00000120586,ENSMUST00000117099
ENSMUSG00000027834	61.9352	0.404615	0.258082	0.00939386	0.0616258	3	Serpini1	protein_coding	ENSMUST00000029423,ENSMUST00000161776,ENSMUST00000161695,ENSMUST00000195285
ENSMUSG00000032443	3.30202	0.404496	0.579451	0.0161264	0.0881655	9	Zcwpw2	transcribed_unprocessed_pseudogene	ENSMUST00000187329,ENSMUST00000187803,ENSMUST00000111769,ENSMUST00000191100
ENSMUSG00000054150	274.425	0.404454	0.181257	0.00194751	0.0213372	12	Syne3	protein_coding	ENSMUST00000067005,ENSMUST00000109927,ENSMUST00000095439
ENSMUSG00000036353	22.1809	0.404443	0.308326	0.0150153	0.0849142	3	P2ry12	protein_coding	ENSMUST00000170388,ENSMUST00000199609,ENSMUST00000050360,ENSMUST00000199675,ENSMUST00000196583
ENSMUSG00000029659	126.317	0.404441	0.312615	0.0154562	0.0861923	5	Medag	protein_coding	ENSMUST00000093110,ENSMUST00000201083,ENSMUST00000201588
ENSMUSG00000028864	14.7975	0.404412	0.375665	0.0207081	0.103584	5	Hgf	protein_coding	ENSMUST00000196645,ENSMUST00000030683,ENSMUST00000200189,ENSMUST00000199581,ENSMUST00000195957,ENSMUST00000199900
ENSMUSG00000043857	39.7627	0.404125	0.423853	0.0228659	0.110942	11	Mgat5b	protein_coding	ENSMUST00000136584,ENSMUST00000139905,ENSMUST00000103027,ENSMUST00000126757
ENSMUSG00000037470	1389.86	0.40412	0.0979403	2.46097e-06	0.000177227	1	Uggt1	protein_coding	ENSMUST00000172592,ENSMUST00000174224,ENSMUST00000046875,ENSMUST00000173082,ENSMUST00000173250,ENSMUST00000173999,ENSMUST00000174716,ENSMUST00000192159,ENSMUST00000174142,ENSMUST00000173166,ENSMUST00000174266
ENSMUSG00000042213	6.673	0.403515	0.452477	0.0233131	0.112094	6	Zfand4	protein_coding	ENSMUST00000112900
ENSMUSG00000028834	1204.9	0.403114	0.227302	0.00610501	0.0461065	4	Trim63	protein_coding	ENSMUST00000030638,ENSMUST00000134164,ENSMUST00000135576,ENSMUST00000105875
ENSMUSG00000038302	388.69	0.402857	0.153704	0.000642892	0.0100093	10	Lace1	protein_coding	ENSMUST00000133326,ENSMUST00000041024,ENSMUST00000149832,ENSMUST00000151747
ENSMUSG00000031402	816.72	0.402845	0.122414	6.93721e-05	0.00211058	X	Mpp1	protein_coding	ENSMUST00000114092,ENSMUST00000132501,ENSMUST00000114091,ENSMUST00000132935,ENSMUST00000127023,ENSMUST00000033775,ENSMUST00000135285,ENSMUST00000156975,ENSMUST00000155742,ENSMUST00000153318
ENSMUSG00000024299	591.945	0.402748	0.248422	0.00851004	0.0576411	17	Adamts10	protein_coding	ENSMUST00000174104,ENSMUST00000173931,ENSMUST00000172922,ENSMUST00000087623,ENSMUST00000174348,ENSMUST00000174666,ENSMUST00000173013,ENSMUST00000174170,ENSMUST00000173241,ENSMUST00000173972,ENSMUST00000173813,ENSMUST00000173030
ENSMUSG00000022614	682.135	0.402622	0.112111	2.25005e-05	0.000944627	15	Lmf2	protein_coding	ENSMUST00000023283
ENSMUSG00000026344	4.79573	0.402617	0.561747	0.0179472	0.0948046	1	Lypd1	protein_coding	ENSMUST00000161361,ENSMUST00000159417,ENSMUST00000159529,ENSMUST00000162899,ENSMUST00000027582
ENSMUSG00000032036	5.13514	0.402235	0.487628	0.0229068	0.111038	9	Kirrel3	protein_coding	ENSMUST00000045091,ENSMUST00000183580,ENSMUST00000187625,ENSMUST00000188658,ENSMUST00000184203,ENSMUST00000188933,ENSMUST00000190549,ENSMUST00000187182,ENSMUST00000115148
ENSMUSG00000029671	25.5266	0.402104	0.533702	0.0203799	0.102644	6	Wnt16	protein_coding	ENSMUST00000031681,ENSMUST00000176681,ENSMUST00000128245,ENSMUST00000148639
ENSMUSG00000038400	915.183	0.40206	0.249637	0.00873382	0.0586361	2	Pmepa1	protein_coding	ENSMUST00000036248,ENSMUST00000139306,ENSMUST00000124124
ENSMUSG00000048978	12.451	0.401833	0.617659	0.0123006	0.0740502	13	Nrsn1	protein_coding	ENSMUST00000167305,ENSMUST00000057866,ENSMUST00000126348,ENSMUST00000156448
ENSMUSG00000034959	15.448	0.401503	0.427451	0.0234271	0.112448	14	5031414D18Rik	protein_coding	ENSMUST00000036072
ENSMUSG00000027425	501.967	0.400913	0.117101	4.2897e-05	0.00153599	2	Csrp2bp	protein_coding	ENSMUST00000137611,ENSMUST00000171261,ENSMUST00000147747,ENSMUST00000143318,ENSMUST00000028911,ENSMUST00000125398,ENSMUST00000130654,ENSMUST00000131836,ENSMUST00000156410,ENSMUST00000139812,ENSMUST00000148500
ENSMUSG00000043067	360.531	0.400769	0.138493	0.000274625	0.00550052	9	Dpy19l1	protein_coding	ENSMUST00000129048,ENSMUST00000170356,ENSMUST00000149001,ENSMUST00000152480,ENSMUST00000142064,ENSMUST00000115277
ENSMUSG00000064210	1336.71	0.400765	0.152577	0.000638108	0.00995904	15	Ano6	protein_coding	ENSMUST00000071874
ENSMUSG00000019823	368.3	0.400689	0.196867	0.0033088	0.0303973	10	Mical1	protein_coding	ENSMUST00000151486,ENSMUST00000138657,ENSMUST00000119962,ENSMUST00000099934,ENSMUST00000125099,ENSMUST00000019967,ENSMUST00000136681,ENSMUST00000126436,ENSMUST00000134010,ENSMUST00000125730,ENSMUST00000130838,ENSMUST00000123798
ENSMUSG00000057335	360.826	0.400468	0.216859	0.00523595	0.0416881	1	Cep170	protein_coding	ENSMUST00000195717,ENSMUST00000192664,ENSMUST00000194489,ENSMUST00000194984,ENSMUST00000192961,ENSMUST00000195433,ENSMUST00000192643,ENSMUST00000194263,ENSMUST00000194727,ENSMUST00000193765,ENSMUST00000193098,ENSMUST00000192991,ENSMUST00000057037,ENSMUST00000194371,ENSMUST00000192927
ENSMUSG00000000204	120.426	0.400061	0.46148	0.0238406	0.113862	11	Slfn4	protein_coding	ENSMUST00000000208,ENSMUST00000167596
ENSMUSG00000059456	522.692	0.399236	0.223268	0.00603175	0.0457328	14	Ptk2b	protein_coding	ENSMUST00000178730,ENSMUST00000089250,ENSMUST00000136216,ENSMUST00000111121,ENSMUST00000127083,ENSMUST00000148104,ENSMUST00000154865,ENSMUST00000022622
ENSMUSG00000030468	12.7041	0.399235	0.483471	0.023488	0.112541	7	Siglecg	protein_coding	ENSMUST00000005592,ENSMUST00000124502,ENSMUST00000123042,ENSMUST00000154322,ENSMUST00000131744,ENSMUST00000124885
ENSMUSG00000051235	63.1986	0.399234	0.219075	0.00557704	0.0434618	12	Gen1	protein_coding	ENSMUST00000166117
ENSMUSG00000020380	506.855	0.39923	0.109379	1.81119e-05	0.000804287	11	Rad50	protein_coding	ENSMUST00000128483,ENSMUST00000020649,ENSMUST00000124352,ENSMUST00000152598,ENSMUST00000126121
ENSMUSG00000020520	525.407	0.399178	0.0963632	2.32918e-06	0.000170287	11	Galnt10	protein_coding	ENSMUST00000066987,ENSMUST00000108846
ENSMUSG00000030824	2650.96	0.39898	0.195858	0.0033236	0.030446	7	Nucb1	protein_coding	ENSMUST00000211682,ENSMUST00000210675,ENSMUST00000211765,ENSMUST00000210449,ENSMUST00000210208,ENSMUST00000033096,ENSMUST00000211343,ENSMUST00000209509,ENSMUST00000210394,ENSMUST00000209436
ENSMUSG00000037902	1127.38	0.398696	0.18339	0.00233642	0.0241012	2	Sirpa	protein_coding	ENSMUST00000153491,ENSMUST00000160952,ENSMUST00000103203,ENSMUST00000103202,ENSMUST00000049262,ENSMUST00000136554,ENSMUST00000136153,ENSMUST00000161620,ENSMUST00000127751,ENSMUST00000160276,ENSMUST00000162764,ENSMUST00000099113,ENSMUST00000179001,ENSMUST00000163034
ENSMUSG00000071324	69.7902	0.398531	0.239006	0.00790387	0.0549045	10	Armc2	protein_coding	ENSMUST00000161927,ENSMUST00000162405,ENSMUST00000161081,ENSMUST00000160262,ENSMUST00000105503,ENSMUST00000161167,ENSMUST00000160367,ENSMUST00000095729
ENSMUSG00000028333	1557.56	0.3984	0.162828	0.00109989	0.0144639	4	Anp32b	protein_coding	ENSMUST00000102926
ENSMUSG00000015133	1091.34	0.398346	0.177679	0.00195139	0.0213675	7	Lrrk1	protein_coding	ENSMUST00000131239,ENSMUST00000154893,ENSMUST00000130438,ENSMUST00000167705,ENSMUST00000145954,ENSMUST00000137181,ENSMUST00000015277
ENSMUSG00000021306	140.068	0.398345	0.200324	0.00376501	0.0330747	13	Gpr137b	protein_coding	ENSMUST00000021738
ENSMUSG00000054203	78.9635	0.398019	0.4461	0.0242691	0.115175	1	Ifi205	protein_coding	ENSMUST00000192166,ENSMUST00000059226
ENSMUSG00000026496	945.176	0.3979	0.145181	0.000454473	0.00772645	1	Parp1	protein_coding	ENSMUST00000195560,ENSMUST00000191833,ENSMUST00000193238,ENSMUST00000194434,ENSMUST00000027777,ENSMUST00000191639,ENSMUST00000192411,ENSMUST00000194608
ENSMUSG00000028664	95.0627	0.397865	0.310371	0.0163865	0.0893082	4	Ephb2	protein_coding	ENSMUST00000059287,ENSMUST00000156558,ENSMUST00000151502,ENSMUST00000144573,ENSMUST00000105846,ENSMUST00000105845
ENSMUSG00000039450	217.864	0.39776	0.287888	0.013886	0.0806648	11	Dcxr	protein_coding	ENSMUST00000106148,ENSMUST00000122883,ENSMUST00000125242,ENSMUST00000026144
ENSMUSG00000049551	28.3269	0.397578	0.355697	0.0206511	0.103433	5	Fzd9	protein_coding	ENSMUST00000062572
ENSMUSG00000027379	113.653	0.397396	0.300003	0.0153362	0.0859687	2	Bub1	protein_coding	ENSMUST00000153048,ENSMUST00000133943,ENSMUST00000143824,ENSMUST00000028858,ENSMUST00000138624
ENSMUSG00000035284	729.41	0.397169	0.19001	0.00293024	0.0278857	9	Vps13c	protein_coding	ENSMUST00000077879
ENSMUSG00000032094	21.6851	0.397068	0.502103	0.0229995	0.11128	9	Cd3d	protein_coding	ENSMUST00000034602
ENSMUSG00000034088	7123.84	0.396595	0.132327	0.000198558	0.00437327	1	Hdlbp	protein_coding	ENSMUST00000188844,ENSMUST00000042498,ENSMUST00000189025,ENSMUST00000186164,ENSMUST00000188165,ENSMUST00000170883,ENSMUST00000185349,ENSMUST00000188988,ENSMUST00000186787,ENSMUST00000190321,ENSMUST00000189951
ENSMUSG00000068227	59.4635	0.396425	0.516547	0.0222143	0.108852	15	Il2rb	protein_coding	ENSMUST00000089398,ENSMUST00000163494
ENSMUSG00000039298	414.804	0.396256	0.129257	0.000157566	0.00368125	4	Cdk5rap2	protein_coding	ENSMUST00000076541,ENSMUST00000140108,ENSMUST00000144099,ENSMUST00000138561,ENSMUST00000124251,ENSMUST00000126416
ENSMUSG00000050600	11.3393	0.396252	0.49112	0.0236396	0.113183	2	Zfp831	protein_coding	ENSMUST00000059452
ENSMUSG00000021130	208.943	0.39598	0.312225	0.0169336	0.0912552	12	Galnt16	protein_coding	ENSMUST00000021558
ENSMUSG00000091568	4.39943	0.395872	0.474182	0.0242887	0.115201	14	Gm8206	protein_coding	ENSMUST00000171428,ENSMUST00000164139
ENSMUSG00000050556	355.575	0.39521	0.322959	0.0181955	0.0956692	2	Kcnb1	protein_coding	ENSMUST00000059826,ENSMUST00000148226,ENSMUST00000207917,ENSMUST00000144351
ENSMUSG00000096472	224.717	0.394827	0.126978	0.000136362	0.00332736	9	Cdkn2d	protein_coding	ENSMUST00000086374
ENSMUSG00000027219	155.885	0.394658	0.314215	0.0173962	0.0929668	2	Slc28a2	protein_coding	ENSMUST00000153848,ENSMUST00000139850,ENSMUST00000110525,ENSMUST00000110524,ENSMUST00000028652
ENSMUSG00000059810	393.019	0.39444	0.184849	0.00265426	0.0261589	4	Rgs3	protein_coding	ENSMUST00000142565,ENSMUST00000107420,ENSMUST00000084521,ENSMUST00000126338,ENSMUST00000125369,ENSMUST00000146083,ENSMUST00000143042,ENSMUST00000138674,ENSMUST00000127254,ENSMUST00000107424,ENSMUST00000124082,ENSMUST00000144489,ENSMUST00000098031,ENSMUST00000142684,ENSMUST00000065870,ENSMUST00000153875,ENSMUST00000154071
ENSMUSG00000009681	740.472	0.394146	0.156766	0.000922174	0.0128583	10	Bcr	protein_coding	ENSMUST00000164107
ENSMUSG00000022639	225.92	0.39406	0.156879	0.000929007	0.0128974	16	Dubr	lincRNA	ENSMUST00000186806,ENSMUST00000191079,ENSMUST00000186535,ENSMUST00000169791,ENSMUST00000186944
ENSMUSG00000030562	55.1671	0.394054	0.307743	0.0168093	0.0907891	7	Nox4	protein_coding	ENSMUST00000032781,ENSMUST00000144267,ENSMUST00000136577,ENSMUST00000124269,ENSMUST00000126887,ENSMUST00000124057,ENSMUST00000127138,ENSMUST00000068829
ENSMUSG00000058624	785.423	0.394018	0.165321	0.00134743	0.0166983	19	Gda	protein_coding	ENSMUST00000087600,ENSMUST00000121725,ENSMUST00000136258
ENSMUSG00000051716	1.57072	0.393784	0.695643	0.0062108	NA	10	Apon	protein_coding	ENSMUST00000060782
ENSMUSG00000021965	55.0831	0.393703	0.308965	0.0170107	0.0915936	14	Ska3	protein_coding	ENSMUST00000022536
ENSMUSG00000031497	21.2117	0.393671	0.351375	0.0211042	0.105019	8	Tnfsf13b	protein_coding	ENSMUST00000208683,ENSMUST00000207551,ENSMUST00000033892,ENSMUST00000208770,ENSMUST00000208166,ENSMUST00000207792
ENSMUSG00000031990	354.836	0.393515	0.226778	0.00701111	0.0505473	9	Jam3	protein_coding	ENSMUST00000034472,ENSMUST00000167074
ENSMUSG00000084796	21.5493	0.393418	0.472544	0.0247329	0.116446	11	Mir142hg	lincRNA	ENSMUST00000123700
ENSMUSG00000021048	1041.73	0.393242	0.100523	6.3916e-06	0.000372417	12	Mthfd1	protein_coding	ENSMUST00000021443
ENSMUSG00000103622	13.228	0.39293	0.344083	0.0206436	0.103433	9	Gm38391	TEC	ENSMUST00000191720
ENSMUSG00000002279	219.702	0.392474	0.154261	0.000850655	0.0121609	17	Lmf1	protein_coding	ENSMUST00000156868,ENSMUST00000154842,ENSMUST00000126164,ENSMUST00000063344,ENSMUST00000127280,ENSMUST00000142264,ENSMUST00000116641,ENSMUST00000137201,ENSMUST00000128146,ENSMUST00000141606
ENSMUSG00000095681	3.04183	0.392399	0.667711	0.00791232	0.0549235	14	Gm8281	protein_coding	ENSMUST00000100893,ENSMUST00000163719
ENSMUSG00000046179	388.651	0.392331	0.234293	0.00806063	0.0555121	7	E2f8	protein_coding	ENSMUST00000058745,ENSMUST00000119223,ENSMUST00000151139,ENSMUST00000136142
ENSMUSG00000021448	5.19041	0.392318	0.455582	0.0252494	0.117836	13	Shc3	protein_coding	ENSMUST00000021898
ENSMUSG00000021697	23.916	0.391486	0.39556	0.0243772	0.11546	13	Depdc1b	protein_coding	ENSMUST00000167413,ENSMUST00000171178,ENSMUST00000172402,ENSMUST00000051594,ENSMUST00000168037,ENSMUST00000163307
ENSMUSG00000031722	14.1412	0.391462	0.666867	0.00796793	0.0551896	8	Hp	protein_coding	ENSMUST00000212918,ENSMUST00000212018,ENSMUST00000074898
ENSMUSG00000052142	62.424	0.391438	0.422356	0.0252634	0.117836	17	Rasal3	protein_coding	ENSMUST00000135618,ENSMUST00000143808,ENSMUST00000134723,ENSMUST00000137458,ENSMUST00000142203,ENSMUST00000141714,ENSMUST00000135560,ENSMUST00000135968,ENSMUST00000063824,ENSMUST00000136375
ENSMUSG00000028059	990.647	0.391423	0.10687	1.77642e-05	0.000794349	3	Arhgef2	protein_coding	ENSMUST00000175911,ENSMUST00000176123,ENSMUST00000176514,ENSMUST00000176539,ENSMUST00000177091,ENSMUST00000177099,ENSMUST00000107510,ENSMUST00000176879,ENSMUST00000029694,ENSMUST00000176401,ENSMUST00000176400,ENSMUST00000175779,ENSMUST00000176243,ENSMUST00000176307,ENSMUST00000176226,ENSMUST00000212392,ENSMUST00000176301,ENSMUST00000175903,ENSMUST00000177023,ENSMUST00000176079,ENSMUST00000175745,…
ENSMUSG00000045064	25.7059	0.391383	0.305805	0.017103	0.0920097	12	Zc2hc1c	protein_coding	ENSMUST00000059341
ENSMUSG00000025854	229.494	0.391133	0.302015	0.0167178	0.0906222	5	Fam20c	protein_coding	ENSMUST00000160988,ENSMUST00000026972,ENSMUST00000161641,ENSMUST00000160645,ENSMUST00000159176,ENSMUST00000197027
ENSMUSG00000039110	63.9738	0.390998	0.290382	0.0153651	0.0860068	11	Mycbpap	protein_coding	ENSMUST00000040692,ENSMUST00000123496,ENSMUST00000149872,ENSMUST00000139432,ENSMUST00000093945,ENSMUST00000151993
ENSMUSG00000098232	6.31734	0.390736	0.471193	0.0252171	0.117774	9	Gm3671	processed_pseudogene	ENSMUST00000182463
ENSMUSG00000037525	79.7918	0.390539	0.16734	0.00157646	0.0186079	15	Bcdin3d	protein_coding	ENSMUST00000040313
ENSMUSG00000040907	11.12	0.390536	0.552079	0.0197352	0.100815	7	Atp1a3	protein_coding	ENSMUST00000146595,ENSMUST00000080882,ENSMUST00000102858,ENSMUST00000125444,ENSMUST00000196684
ENSMUSG00000017737	57.7322	0.390424	0.513366	0.0231578	0.111683	2	Mmp9	protein_coding	ENSMUST00000144917,ENSMUST00000134382,ENSMUST00000137626,ENSMUST00000017881
ENSMUSG00000078816	126.734	0.390374	0.21796	0.00629137	0.0470885	7	Prkcg	protein_coding	ENSMUST00000172109,ENSMUST00000203600,ENSMUST00000203081,ENSMUST00000100301,ENSMUST00000203454
ENSMUSG00000030145	87.205	0.390254	0.193265	0.00363959	0.0323242	6	Zfp248	protein_coding	ENSMUST00000189168,ENSMUST00000161519,ENSMUST00000159403,ENSMUST00000162275,ENSMUST00000161176,ENSMUST00000069292,ENSMUST00000159254
ENSMUSG00000036833	618.754	0.390238	0.241353	0.00921856	0.061038	2	Pnpla7	protein_coding	ENSMUST00000154359,ENSMUST00000153618,ENSMUST00000146153,ENSMUST00000137913,ENSMUST00000152777,ENSMUST00000132082,ENSMUST00000139031,ENSMUST00000138536,ENSMUST00000145508,ENSMUST00000142139,ENSMUST00000045295,ENSMUST00000139643,ENSMUST00000155601,ENSMUST00000128517,ENSMUST00000141584
ENSMUSG00000043388	6.78385	0.390172	0.553325	0.0196326	0.100451	5	Tmem130	protein_coding	ENSMUST00000061446,ENSMUST00000197254
ENSMUSG00000028954	1137.64	0.389739	0.13189	0.000235788	0.00494802	5	Nub1	protein_coding	ENSMUST00000068825,ENSMUST00000200337,ENSMUST00000197407
ENSMUSG00000078815	626.336	0.389551	0.322836	0.0193184	0.099399	7	Cacng6	protein_coding	ENSMUST00000108647,ENSMUST00000183200
ENSMUSG00000040181	955.504	0.389431	0.225814	0.00734481	0.0523447	1	Fmo1	protein_coding	ENSMUST00000134098,ENSMUST00000143902,ENSMUST00000131058,ENSMUST00000193078,ENSMUST00000136120,ENSMUST00000193766,ENSMUST00000111518,ENSMUST00000046049
ENSMUSG00000009545	18.4607	0.389341	0.408141	0.0253176	0.117955	7	Kcnq1	protein_coding	ENSMUST00000186488,ENSMUST00000009689,ENSMUST00000186288,ENSMUST00000185383,ENSMUST00000186284,ENSMUST00000186798,ENSMUST00000187213
ENSMUSG00000021608	326.827	0.389187	0.175682	0.00219749	0.0230572	13	Lpcat1	protein_coding	ENSMUST00000147566,ENSMUST00000022099,ENSMUST00000140431,ENSMUST00000133791,ENSMUST00000123766,ENSMUST00000124627
ENSMUSG00000030695	48334.9	0.389153	0.228506	0.00771365	0.0539864	7	Aldoa	protein_coding	ENSMUST00000141355,ENSMUST00000143509,ENSMUST00000147748,ENSMUST00000087566,ENSMUST00000032934,ENSMUST00000151137,ENSMUST00000133514,ENSMUST00000106348,ENSMUST00000135707,ENSMUST00000205890,ENSMUST00000205336,ENSMUST00000153686,ENSMUST00000207534,ENSMUST00000139657
ENSMUSG00000040113	16.5109	0.389066	0.391125	0.0246863	0.116283	1	Mettl11b	protein_coding	ENSMUST00000160495,ENSMUST00000159679
ENSMUSG00000037003	1949	0.388931	0.189548	0.00337535	0.0307735	15	Tns2	protein_coding	ENSMUST00000046144,ENSMUST00000169627
ENSMUSG00000030770	1068.5	0.388855	0.132305	0.000249671	0.00515095	7	Parva	protein_coding	ENSMUST00000033030,ENSMUST00000126047,ENSMUST00000106640,ENSMUST00000139720,ENSMUST00000106643
ENSMUSG00000022437	2447.9	0.388686	0.178813	0.00246232	0.0250183	15	Samm50	protein_coding	ENSMUST00000023071
ENSMUSG00000021068	570.942	0.388525	0.085105	3.46672e-07	4.03488e-05	12	Nin	protein_coding	ENSMUST00000085314,ENSMUST00000169074,ENSMUST00000095666,ENSMUST00000021468
ENSMUSG00000022603	11.2457	0.388501	0.450021	0.0260067	0.119766	15	Mroh4	protein_coding	ENSMUST00000175931,ENSMUST00000137963,ENSMUST00000176767,ENSMUST00000023271,ENSMUST00000176592,ENSMUST00000177179
ENSMUSG00000032562	2641.66	0.388245	0.11333	4.48413e-05	0.00158494	9	Gnai2	protein_coding	ENSMUST00000193394,ENSMUST00000195762,ENSMUST00000193372,ENSMUST00000193876,ENSMUST00000193538,ENSMUST00000192837,ENSMUST00000055704,ENSMUST00000195231,ENSMUST00000192615,ENSMUST00000193835
ENSMUSG00000109097	17.4575	0.388029	0.39753	0.0251997	0.117721	7	Gm44536	lincRNA	ENSMUST00000208511,ENSMUST00000207682,ENSMUST00000209071
ENSMUSG00000068466	3.28888	0.3879	0.587566	0.0158835	0.0874612	19	Gm5518	processed_pseudogene	ENSMUST00000084171
ENSMUSG00000062762	2151.51	0.387755	0.0832004	2.19253e-07	2.96886e-05	9	Ei24	protein_coding	ENSMUST00000184395,ENSMUST00000163192,ENSMUST00000185124,ENSMUST00000184235,ENSMUST00000183430,ENSMUST00000183422,ENSMUST00000183360,ENSMUST00000115086
ENSMUSG00000000739	83.4964	0.387503	0.393425	0.0251333	0.117645	8	Sult5a1	protein_coding	ENSMUST00000152722,ENSMUST00000000755,ENSMUST00000122819,ENSMUST00000126951,ENSMUST00000137998,ENSMUST00000146007
ENSMUSG00000024301	61.204	0.387163	0.290353	0.0160787	0.0880005	17	Kifc5b	protein_coding	ENSMUST00000078961
ENSMUSG00000026797	177.134	0.387088	0.219369	0.00680506	0.0493765	2	Stxbp1	protein_coding	ENSMUST00000192333,ENSMUST00000208840,ENSMUST00000113222,ENSMUST00000050000,ENSMUST00000077458
ENSMUSG00000006342	184.893	0.386989	0.28175	0.0150236	0.0849142	10	Susd2	protein_coding	ENSMUST00000077610,ENSMUST00000095541
ENSMUSG00000032528	154.098	0.386983	0.27315	0.0139076	0.080717	9	Vipr1	protein_coding	ENSMUST00000139189,ENSMUST00000129394,ENSMUST00000149959,ENSMUST00000035115
ENSMUSG00000079363	410.754	0.386889	0.355843	0.0229172	0.111051	5	Gbp4	protein_coding	ENSMUST00000100962,ENSMUST00000196677,ENSMUST00000196204,ENSMUST00000199629,ENSMUST00000198278,ENSMUST00000197799
ENSMUSG00000022836	876.473	0.386888	0.258788	0.0120131	0.072913	16	Mylk	protein_coding	ENSMUST00000023538,ENSMUST00000155268
ENSMUSG00000093738	10.4094	0.386443	0.428944	0.0263827	0.120897	3	AI606473	processed_transcript	ENSMUST00000181234,ENSMUST00000177201
ENSMUSG00000031758	34.663	0.386398	0.371046	0.0241272	0.114831	8	Cdyl2	protein_coding	ENSMUST00000109102
ENSMUSG00000027470	2083.57	0.386264	0.24705	0.0105268	0.0666696	2	Mylk2	protein_coding	ENSMUST00000028970
ENSMUSG00000019767	22.8671	0.386246	0.332306	0.0209745	0.10459	10	Ccdc170	protein_coding	ENSMUST00000019901,ENSMUST00000145465,ENSMUST00000157064,ENSMUST00000138112
ENSMUSG00000040009	14.5765	0.386053	0.407285	0.0259907	0.119766	10	Gnaz	protein_coding	ENSMUST00000037813,ENSMUST00000159991,ENSMUST00000160421
ENSMUSG00000101438	3.97292	0.38588	0.487959	0.0253449	0.117969	17	Gm19412	antisense	ENSMUST00000189156,ENSMUST00000185388
ENSMUSG00000078773	47.4977	0.385274	0.245083	0.0104061	0.0661888	4	Rad54b	protein_coding	ENSMUST00000108306,ENSMUST00000178725,ENSMUST00000179731,ENSMUST00000095145,ENSMUST00000144499,ENSMUST00000179498,ENSMUST00000070755
ENSMUSG00000004891	940.248	0.385182	0.276547	0.0146783	0.0836672	3	Nes	protein_coding	ENSMUST00000159830,ENSMUST00000090973,ENSMUST00000160694
ENSMUSG00000031627	406.167	0.385099	0.176978	0.00249412	0.0252405	8	Irf2	protein_coding	ENSMUST00000208507,ENSMUST00000210334,ENSMUST00000210218,ENSMUST00000210095,ENSMUST00000207571,ENSMUST00000208433,ENSMUST00000207105,ENSMUST00000034041,ENSMUST00000209820,ENSMUST00000210284,ENSMUST00000208976
ENSMUSG00000051107	252.308	0.385008	0.223103	0.00751121	0.0531435	13	Gm15440	protein_coding	ENSMUST00000110042
ENSMUSG00000039883	83.2374	0.384682	0.378556	0.0249813	0.117156	5	Lrrc17	protein_coding	ENSMUST00000199277,ENSMUST00000035651
ENSMUSG00000033855	322.988	0.384593	0.181269	0.00288551	0.0275895	17	Ston1	protein_coding	ENSMUST00000064035,ENSMUST00000137138,ENSMUST00000150023,ENSMUST00000153613,ENSMUST00000112216,ENSMUST00000132384,ENSMUST00000163588
ENSMUSG00000013629	796.311	0.384442	0.163558	0.0015521	0.018388	5	Cad	protein_coding	ENSMUST00000201838,ENSMUST00000202795,ENSMUST00000200953,ENSMUST00000201844,ENSMUST00000202973,ENSMUST00000202967,ENSMUST00000200917,ENSMUST00000202227,ENSMUST00000202391,ENSMUST00000202827,ENSMUST00000201870,ENSMUST00000201182,ENSMUST00000013773,ENSMUST00000201256
ENSMUSG00000029414	151.503	0.384394	0.284555	0.0158738	0.0874612	5	Kntc1	protein_coding	ENSMUST00000031366,ENSMUST00000198841,ENSMUST00000197265,ENSMUST00000199838,ENSMUST00000197665,ENSMUST00000197002,ENSMUST00000198716
ENSMUSG00000039116	503.425	0.384338	0.153121	0.000980277	0.0134155	10	Adgrg6	protein_coding	ENSMUST00000207953,ENSMUST00000208905,ENSMUST00000208429,ENSMUST00000041168
ENSMUSG00000100303	8.90487	0.384095	0.365537	0.024271	0.115175	2	2600014E21Rik	antisense	ENSMUST00000186411
ENSMUSG00000039474	1682.05	0.384055	0.276691	0.0149053	0.0844676	5	Wfs1	protein_coding	ENSMUST00000167937,ENSMUST00000166339,ENSMUST00000043964
ENSMUSG00000021242	1312.96	0.383644	0.142924	0.000580405	0.00925375	12	Npc2	protein_coding	ENSMUST00000021668
ENSMUSG00000015652	11.9997	0.383575	0.445111	0.0269965	0.122888	5	Steap1	protein_coding	ENSMUST00000169542,ENSMUST00000015796
ENSMUSG00000085636	11.6615	0.383473	0.3465	0.0229087	0.111038	11	Gm11769	processed_transcript	ENSMUST00000140273
ENSMUSG00000059713	355.466	0.383398	0.114387	6.03331e-05	0.00194972	4	Rcan3	protein_coding	ENSMUST00000030606,ENSMUST00000156635,ENSMUST00000132654
ENSMUSG00000021356	55.5795	0.382879	0.422458	0.0270415	0.122921	13	Irf4	protein_coding	ENSMUST00000021784,ENSMUST00000110307
ENSMUSG00000007613	865.806	0.382636	0.146504	0.000728825	0.0109655	4	Tgfbr1	protein_coding	ENSMUST00000044234,ENSMUST00000007757,ENSMUST00000126171,ENSMUST00000123962,ENSMUST00000107725
ENSMUSG00000094335	4.54585	0.382502	0.764513	0.00376537	0.0330747	6	Igkv1-117	IG_V_gene	ENSMUST00000103317
ENSMUSG00000054641	411.25	0.382324	0.317207	0.020256	0.102226	6	Mmrn1	protein_coding	ENSMUST00000129603,ENSMUST00000204333,ENSMUST00000145763
ENSMUSG00000026172	317.998	0.382117	0.199128	0.00487218	0.039612	1	Bcs1l	protein_coding	ENSMUST00000027358,ENSMUST00000113732,ENSMUST00000113733,ENSMUST00000147464
ENSMUSG00000064128	139.127	0.382008	0.139393	0.000490728	0.00816946	14	Cenpj	protein_coding	ENSMUST00000065302
ENSMUSG00000031075	498.863	0.381964	0.186486	0.00353672	0.0316888	7	Ano1	protein_coding	ENSMUST00000141632,ENSMUST00000131571,ENSMUST00000033393,ENSMUST00000118556,ENSMUST00000131731,ENSMUST00000208985,ENSMUST00000208094,ENSMUST00000155175,ENSMUST00000152531,ENSMUST00000121758
ENSMUSG00000026785	562.038	0.381814	0.163147	0.00161912	0.0189601	2	Pkn3	protein_coding	ENSMUST00000045246,ENSMUST00000150770,ENSMUST00000137240,ENSMUST00000125346,ENSMUST00000148650,ENSMUST00000156197,ENSMUST00000126838,ENSMUST00000134591
ENSMUSG00000021253	482.47	0.381625	0.192607	0.00419189	0.0356905	12	Tgfb3	protein_coding	ENSMUST00000003687
ENSMUSG00000037341	22.8907	0.381385	0.335754	0.0223974	0.109359	X	Slc9a7	protein_coding	ENSMUST00000072451,ENSMUST00000115393,ENSMUST00000151845,ENSMUST00000130938
ENSMUSG00000026358	25.6196	0.381358	0.46967	0.0268913	0.122586	1	Rgs1	protein_coding	ENSMUST00000172388,ENSMUST00000189061,ENSMUST00000185714,ENSMUST00000169409,ENSMUST00000169042,ENSMUST00000167812,ENSMUST00000189916,ENSMUST00000167317,ENSMUST00000170870
ENSMUSG00000053062	1256.41	0.381291	0.247276	0.0113179	0.0700008	16	Jam2	protein_coding	ENSMUST00000138054,ENSMUST00000098407,ENSMUST00000114195
ENSMUSG00000020456	16811.8	0.381279	0.250462	0.0117707	0.0720789	11	Ogdh	protein_coding	ENSMUST00000093350,ENSMUST00000101554,ENSMUST00000125929,ENSMUST00000135124,ENSMUST00000003461,ENSMUST00000140765,ENSMUST00000081894
ENSMUSG00000047878	121.509	0.38087	0.177654	0.00277691	0.0269397	15	A4galt	protein_coding	ENSMUST00000049530,ENSMUST00000164614
ENSMUSG00000006457	864.627	0.380838	0.54513	0.0212284	0.105446	19	Actn3	protein_coding	ENSMUST00000138811,ENSMUST00000006626
ENSMUSG00000055485	295.11	0.380689	0.174443	0.00251034	0.0253397	2	Soga1	protein_coding	ENSMUST00000153229,ENSMUST00000069098,ENSMUST00000133571
ENSMUSG00000039168	306.353	0.380577	0.243044	0.0108295	0.0679	15	Dap	protein_coding	ENSMUST00000186547,ENSMUST00000186425,ENSMUST00000185618,ENSMUST00000044524,ENSMUST00000186109
ENSMUSG00000028465	2784.27	0.380333	0.146555	0.000775558	0.0114264	4	Tln1	protein_coding	ENSMUST00000130670,ENSMUST00000126078,ENSMUST00000134623,ENSMUST00000125509,ENSMUST00000123985,ENSMUST00000130353,ENSMUST00000127262,ENSMUST00000030187
ENSMUSG00000047746	2127.92	0.380264	0.276375	0.0155831	0.0866238	16	Fbxo40	protein_coding	ENSMUST00000075869,ENSMUST00000127808,ENSMUST00000132511,ENSMUST00000114806
ENSMUSG00000086591	4.75175	0.380186	0.502138	0.0253171	0.117955	11	Dnah2os	antisense	ENSMUST00000124108
ENSMUSG00000102742	35.1274	0.380112	0.310155	0.0199392	0.101373	18	Pcdhga11	protein_coding	ENSMUST00000061279
ENSMUSG00000001517	218.243	0.380076	0.25091	0.0120316	0.0730021	6	Foxm1	protein_coding	ENSMUST00000112148,ENSMUST00000203040,ENSMUST00000203258,ENSMUST00000073316,ENSMUST00000136395,ENSMUST00000153423,ENSMUST00000123988,ENSMUST00000125456
ENSMUSG00000068663	1152.78	0.380073	0.130695	0.000288563	0.00569075	16	Clec16a	protein_coding	ENSMUST00000115828,ENSMUST00000150894,ENSMUST00000115824,ENSMUST00000115827,ENSMUST00000115823,ENSMUST00000038145,ENSMUST00000066345,ENSMUST00000130148,ENSMUST00000145866,ENSMUST00000122856,ENSMUST00000155633
ENSMUSG00000028587	41.0767	0.380043	0.404908	0.0272464	0.123473	4	Orc1	protein_coding	ENSMUST00000139772,ENSMUST00000129931,ENSMUST00000102744,ENSMUST00000130162,ENSMUST00000143497
ENSMUSG00000061306	1789.01	0.38	0.145661	0.000745393	0.0111104	11	Slc38a10	protein_coding	ENSMUST00000053692,ENSMUST00000152859,ENSMUST00000045402,ENSMUST00000154444,ENSMUST00000150315,ENSMUST00000129128,ENSMUST00000179094,ENSMUST00000135605,ENSMUST00000146641,ENSMUST00000103018,ENSMUST00000148503,ENSMUST00000076697,ENSMUST00000129710,ENSMUST00000124997,ENSMUST00000129575,ENSMUST00000132239
ENSMUSG00000039952	4302.85	0.379885	0.219004	0.0075806	0.0534114	9	Dag1	protein_coding	ENSMUST00000194698,ENSMUST00000166905,ENSMUST00000171412,ENSMUST00000193701,ENSMUST00000195429,ENSMUST00000080435,ENSMUST00000191899
ENSMUSG00000042345	7.40121	0.379792	0.512521	0.0245553	0.115922	17	Ubash3a	protein_coding	ENSMUST00000048656,ENSMUST00000147686,ENSMUST00000173776,ENSMUST00000144772,ENSMUST00000151620
ENSMUSG00000056290	38.0547	0.379698	0.490833	0.0261461	0.120157	19	Ms4a4b	protein_coding	ENSMUST00000145160,ENSMUST00000123758,ENSMUST00000035258,ENSMUST00000144135,ENSMUST00000152242,ENSMUST00000142135,ENSMUST00000136366
ENSMUSG00000028073	465.03	0.379575	0.218217	0.0075123	0.0531435	3	Pear1	protein_coding	ENSMUST00000172669,ENSMUST00000029714,ENSMUST00000172590,ENSMUST00000173468,ENSMUST00000173747,ENSMUST00000174776,ENSMUST00000079083,ENSMUST00000090981,ENSMUST00000174219,ENSMUST00000174759,ENSMUST00000173184,ENSMUST00000172621,ENSMUST00000172631,ENSMUST00000174713,ENSMUST00000173225,ENSMUST00000174267,ENSMUST00000173490
ENSMUSG00000069763	298.635	0.379537	0.323576	0.0215785	0.106579	11	Tmem100	protein_coding	ENSMUST00000092788
ENSMUSG00000040751	98.2558	0.379085	0.254494	0.0127138	0.0756633	5	Lat2	protein_coding	ENSMUST00000200945,ENSMUST00000036362,ENSMUST00000200998,ENSMUST00000202461,ENSMUST00000201832,ENSMUST00000200737,ENSMUST00000077636,ENSMUST00000202746,ENSMUST00000201632,ENSMUST00000202085
ENSMUSG00000021314	30.1395	0.378764	0.363737	0.0253876	0.118005	13	Amph	protein_coding	ENSMUST00000003345,ENSMUST00000197545,ENSMUST00000198668,ENSMUST00000200466,ENSMUST00000200273
ENSMUSG00000002870	443.111	0.378637	0.252317	0.0124761	0.0748256	6	Mcm2	protein_coding	ENSMUST00000203935,ENSMUST00000204365,ENSMUST00000205165,ENSMUST00000058011,ENSMUST00000204393,ENSMUST00000203172,ENSMUST00000204217
ENSMUSG00000051243	40.1014	0.378508	0.369852	0.0258728	0.119472	9	Islr2	protein_coding	ENSMUST00000114144,ENSMUST00000165276,ENSMUST00000163897,ENSMUST00000170421,ENSMUST00000163200
ENSMUSG00000052504	128.923	0.378473	0.425663	0.0280368	0.125633	16	Epha3	protein_coding	ENSMUST00000064405
ENSMUSG00000035901	1511.8	0.378187	0.165642	0.00193493	0.0212697	7	Dennd5a	protein_coding	ENSMUST00000151923,ENSMUST00000156858,ENSMUST00000106722,ENSMUST00000154002,ENSMUST00000080437,ENSMUST00000130354,ENSMUST00000134331,ENSMUST00000139579
ENSMUSG00000030798	68.873	0.377965	0.347668	0.0242981	0.115217	7	Cd37	protein_coding	ENSMUST00000210226,ENSMUST00000098461,ENSMUST00000210078,ENSMUST00000209677,ENSMUST00000210372,ENSMUST00000209779,ENSMUST00000210000,ENSMUST00000033063,ENSMUST00000211373
ENSMUSG00000062995	49.5093	0.377887	0.237349	0.0104242	0.0662602	6	Ica1	protein_coding	ENSMUST00000115518,ENSMUST00000115519,ENSMUST00000115520,ENSMUST00000038403,ENSMUST00000153390,ENSMUST00000156695,ENSMUST00000126039,ENSMUST00000151758,ENSMUST00000126430,ENSMUST00000127398,ENSMUST00000145870,ENSMUST00000135113
ENSMUSG00000003051	340.71	0.377676	0.282601	0.0169534	0.0913367	1	Elf3	protein_coding	ENSMUST00000185752,ENSMUST00000188895,ENSMUST00000003135
ENSMUSG00000028413	1114.21	0.377645	0.143384	0.000699021	0.010617	4	B4galt1	protein_coding	ENSMUST00000030121,ENSMUST00000108096
ENSMUSG00000026581	14.4786	0.377596	0.537158	0.0223915	0.109358	1	Sell	protein_coding	ENSMUST00000027871,ENSMUST00000192047,ENSMUST00000097491,ENSMUST00000195358
ENSMUSG00000023009	167.542	0.377572	0.187213	0.00392243	0.0341733	15	Nckap5l	protein_coding	ENSMUST00000023747,ENSMUST00000161948,ENSMUST00000161004,ENSMUST00000160500
ENSMUSG00000037936	596.626	0.377463	0.176472	0.00286549	0.0274254	5	Scarb1	protein_coding	ENSMUST00000123338,ENSMUST00000148373,ENSMUST00000156532,ENSMUST00000086075,ENSMUST00000135736,ENSMUST00000124582,ENSMUST00000111390,ENSMUST00000197310,ENSMUST00000137783,ENSMUST00000127148,ENSMUST00000133624
ENSMUSG00000067279	1072.32	0.377397	0.378399	0.0266712	0.121871	19	Ppp1r3c	protein_coding	ENSMUST00000087321
ENSMUSG00000070873	5.64839	0.377245	0.479329	0.0271928	0.123346	7	Lilra5	protein_coding	ENSMUST00000117550
ENSMUSG00000024986	46.2894	0.376845	0.213764	0.00723699	0.0517875	19	Hhex	protein_coding	ENSMUST00000128184,ENSMUST00000025944
ENSMUSG00000098180	8.21173	0.376782	0.407918	0.0280857	0.125794	17	Gm5430	processed_pseudogene	ENSMUST00000182525
ENSMUSG00000006587	227.862	0.376775	0.30461	0.0200184	0.101533	8	Snai3	protein_coding	ENSMUST00000006762
ENSMUSG00000023191	295.741	0.376619	0.147155	0.000880704	0.0124559	6	P3h3	protein_coding	ENSMUST00000023958,ENSMUST00000135127,ENSMUST00000149870,ENSMUST00000135546,ENSMUST00000126987,ENSMUST00000129225,ENSMUST00000147296
ENSMUSG00000030796	161.389	0.376441	0.195452	0.00494253	0.0400316	7	Tead2	protein_coding	ENSMUST00000211744,ENSMUST00000209818,ENSMUST00000210814,ENSMUST00000209708,ENSMUST00000210447,ENSMUST00000211778,ENSMUST00000211138,ENSMUST00000209222,ENSMUST00000097216,ENSMUST00000210570,ENSMUST00000209343,ENSMUST00000209478,ENSMUST00000209437,ENSMUST00000033060,ENSMUST00000107801,ENSMUST00000211594,ENSMUST00000209678
ENSMUSG00000045273	49.4515	0.376368	0.296641	0.0191022	0.0987624	13	Cenph	protein_coding	ENSMUST00000136694,ENSMUST00000075550
ENSMUSG00000063576	1278.22	0.37625	0.132518	0.000368402	0.0066513	17	Klhdc3	protein_coding	ENSMUST00000165007,ENSMUST00000071841
ENSMUSG00000096727	316.26	0.375795	0.347501	0.0248097	0.116693	17	Psmb9	protein_coding	ENSMUST00000114230,ENSMUST00000173831,ENSMUST00000178857,ENSMUST00000174576,ENSMUST00000171321,ENSMUST00000179593
ENSMUSG00000036777	571.658	0.37543	0.266832	0.0151779	0.0853338	9	Anln	protein_coding	ENSMUST00000040912
ENSMUSG00000048965	31.0199	0.375227	0.31591	0.0217282	0.107098	7	Mrgpre	protein_coding	ENSMUST00000054048
ENSMUSG00000085213	12.7353	0.374939	0.390295	0.0278805	0.125166	4	Gm13091	antisense	ENSMUST00000128800
ENSMUSG00000038776	1546.81	0.374612	0.150451	0.00109384	0.0144453	1	Ephx1	protein_coding	ENSMUST00000036928,ENSMUST00000154133,ENSMUST00000111068,ENSMUST00000147585
ENSMUSG00000039115	420.779	0.374481	0.245121	0.0121226	0.0734132	9	Itga9	protein_coding	ENSMUST00000125021,ENSMUST00000044165,ENSMUST00000149150,ENSMUST00000124422,ENSMUST00000124360,ENSMUST00000155437
ENSMUSG00000022534	18.7324	0.374393	0.473755	0.0279704	0.125482	16	Mefv	protein_coding	ENSMUST00000100222,ENSMUST00000023180
ENSMUSG00000028019	60.1971	0.374243	0.351709	0.0255541	0.118513	3	Pdgfc	protein_coding	ENSMUST00000129285,ENSMUST00000029652,ENSMUST00000143721
ENSMUSG00000095298	3.66483	0.373885	0.557499	0.0202308	0.102153	4	Gm12407	unprocessed_pseudogene	ENSMUST00000180219
ENSMUSG00000031756	69.921	0.373775	0.249028	0.0128356	0.0762209	8	Cenpn	protein_coding	ENSMUST00000212184,ENSMUST00000034205,ENSMUST00000212775,ENSMUST00000212578,ENSMUST00000212263
ENSMUSG00000029299	17.7264	0.373632	0.403794	0.0287087	0.127869	5	Abcg3	protein_coding	ENSMUST00000031239,ENSMUST00000130644
ENSMUSG00000030787	321.458	0.372911	0.299151	0.0202118	0.10211	7	Lyve1	protein_coding	ENSMUST00000033050,ENSMUST00000209319
ENSMUSG00000046093	5.40207	0.372647	0.532038	0.0234338	0.112448	4	Hpcal4	protein_coding	ENSMUST00000136619,ENSMUST00000059667,ENSMUST00000126995,ENSMUST00000152194,ENSMUST00000106246
ENSMUSG00000032258	107.99	0.372605	0.206392	0.00672702	0.0489454	9	Lca5	protein_coding	ENSMUST00000190514,ENSMUST00000034791,ENSMUST00000191225,ENSMUST00000190557,ENSMUST00000034793,ENSMUST00000190373,ENSMUST00000188907,ENSMUST00000186802,ENSMUST00000188548
ENSMUSG00000002957	1142.85	0.372313	0.118069	0.000130055	0.00323507	7	Ap2a2	protein_coding	ENSMUST00000201261,ENSMUST00000003038,ENSMUST00000201320
ENSMUSG00000020788	487.226	0.372211	0.146005	0.00092892	0.0128974	11	Atp2a3	protein_coding	ENSMUST00000163326,ENSMUST00000021142,ENSMUST00000149493,ENSMUST00000135234,ENSMUST00000108484,ENSMUST00000108485,ENSMUST00000108486
ENSMUSG00000057457	24.1053	0.372185	0.460975	0.0289213	0.128281	X	Phex	protein_coding	ENSMUST00000079945,ENSMUST00000138396,ENSMUST00000135713
ENSMUSG00000029669	317.297	0.371997	0.197476	0.00561158	0.0436664	6	Tspan12	protein_coding	ENSMUST00000143531,ENSMUST00000202353,ENSMUST00000120965,ENSMUST00000134635,ENSMUST00000031678,ENSMUST00000123116
ENSMUSG00000038967	4616.6	0.371321	0.281239	0.0181222	0.095332	11	Pdk2	protein_coding	ENSMUST00000038431,ENSMUST00000126730,ENSMUST00000129262,ENSMUST00000141712,ENSMUST00000155857
ENSMUSG00000026726	53.0717	0.371009	0.411781	0.0295419	0.130313	2	Cubn	protein_coding	ENSMUST00000148506,ENSMUST00000195447,ENSMUST00000091436
ENSMUSG00000063626	1.24375	0.370736	0.648333	0.00931352	NA	8	Unc5d	protein_coding	ENSMUST00000210298,ENSMUST00000168630,ENSMUST00000210785,ENSMUST00000209401,ENSMUST00000211448
ENSMUSG00000055745	154.879	0.370493	0.172945	0.00295106	0.028049	15	Ldoc1l	protein_coding	ENSMUST00000069476
ENSMUSG00000025429	287.008	0.370338	0.200399	0.00616748	0.0464342	18	Pstpip2	protein_coding	ENSMUST00000114741
ENSMUSG00000020629	368.376	0.36985	0.160727	0.00192595	0.0211976	12	Adi1	protein_coding	ENSMUST00000135772,ENSMUST00000020957,ENSMUST00000138081
ENSMUSG00000056749	143.739	0.369698	0.329705	0.0246204	0.116095	13	Nfil3	protein_coding	ENSMUST00000071065
ENSMUSG00000081723	8.31288	0.369648	0.475302	0.0287504	0.127928	7	Gm15931	unprocessed_pseudogene	ENSMUST00000118066
ENSMUSG00000058290	188.905	0.3696	0.247916	0.0134239	0.0787792	15	Espl1	protein_coding	ENSMUST00000064924
ENSMUSG00000024151	449.902	0.369518	0.134014	0.000496223	0.00824605	17	Msh2	protein_coding	ENSMUST00000172596,ENSMUST00000024967,ENSMUST00000173097,ENSMUST00000174240,ENSMUST00000174703,ENSMUST00000172855
ENSMUSG00000056328	61408.5	0.369442	0.400594	0.0296328	0.1305	11	Myh1	protein_coding	ENSMUST00000075734,ENSMUST00000129018,ENSMUST00000018637,ENSMUST00000124516
ENSMUSG00000028438	47.3048	0.368948	0.291772	0.0201513	0.101912	4	Kif24	protein_coding	ENSMUST00000141951,ENSMUST00000030148,ENSMUST00000154175,ENSMUST00000133497,ENSMUST00000127376,ENSMUST00000154535,ENSMUST00000108055,ENSMUST00000131532
ENSMUSG00000011263	161.877	0.368829	0.208098	0.00741568	0.0527324	7	Exoc3l2	protein_coding	ENSMUST00000137613,ENSMUST00000011407
ENSMUSG00000032086	412.158	0.368564	0.114466	0.000104719	0.00277346	9	Bace1	protein_coding	ENSMUST00000159970,ENSMUST00000034591,ENSMUST00000078111,ENSMUST00000159499,ENSMUST00000162587,ENSMUST00000162559
ENSMUSG00000038587	374.167	0.368063	0.301654	0.0216999	0.107041	10	Akap12	protein_coding	ENSMUST00000045730
ENSMUSG00000073399	8.39094	0.367862	0.465655	0.0295799	0.130365	17	Trim40	protein_coding	ENSMUST00000172711,ENSMUST00000172640,ENSMUST00000087158,ENSMUST00000174107
ENSMUSG00000030116	496.902	0.367853	0.299388	0.0214515	0.106142	6	Mfap5	protein_coding	ENSMUST00000142896,ENSMUST00000121656,ENSMUST00000118626,ENSMUST00000148517,ENSMUST00000126357,ENSMUST00000125728,ENSMUST00000032210
ENSMUSG00000074677	5.29382	0.367403	0.576898	0.0178855	0.0946085	3	Sirpb1c	protein_coding	ENSMUST00000050623,ENSMUST00000148194,ENSMUST00000108354,ENSMUST00000108349,ENSMUST00000108350,ENSMUST00000108352,ENSMUST00000191802,ENSMUST00000124067
ENSMUSG00000069094	1361.61	0.36735	0.160515	0.0020217	0.0218635	3	Pde7a	protein_coding	ENSMUST00000141621,ENSMUST00000143120,ENSMUST00000099195,ENSMUST00000129060,ENSMUST00000148590,ENSMUST00000121951,ENSMUST00000139426,ENSMUST00000091314,ENSMUST00000156652,ENSMUST00000149081
ENSMUSG00000098192	6.74708	0.367293	0.43908	0.0305019	0.132991	14	Gm3534	processed_pseudogene	ENSMUST00000182522
ENSMUSG00000019975	183.527	0.366822	0.16389	0.00232842	0.0240315	10	Ikbip	protein_coding	ENSMUST00000130682,ENSMUST00000128371,ENSMUST00000135152,ENSMUST00000211056,ENSMUST00000020150,ENSMUST00000020149
ENSMUSG00000027353	88.1988	0.366551	0.177689	0.00370934	0.032767	2	Mcm8	protein_coding	ENSMUST00000066559,ENSMUST00000028831,ENSMUST00000135685
ENSMUSG00000078670	182.235	0.366053	0.266676	0.0171022	0.0920097	7	Fam174b	protein_coding	ENSMUST00000107456,ENSMUST00000205946,ENSMUST00000206337
ENSMUSG00000041143	267.893	0.365397	0.117185	0.000152529	0.0036074	4	Tmco4	protein_coding	ENSMUST00000043042,ENSMUST00000123636,ENSMUST00000050949,ENSMUST00000124835
ENSMUSG00000031290	27.7042	0.365354	0.298538	0.021959	0.107876	X	Lrch2	protein_coding	ENSMUST00000137665,ENSMUST00000151730,ENSMUST00000112819,ENSMUST00000136789,ENSMUST00000152838,ENSMUST00000134265
ENSMUSG00000020642	154.458	0.365171	0.256076	0.0156031	0.086635	12	Rnf144a	protein_coding	ENSMUST00000020971,ENSMUST00000062149
ENSMUSG00000040710	186.66	0.36516	0.233815	0.011965	0.0727587	1	St8sia4	protein_coding	ENSMUST00000186853,ENSMUST00000187936,ENSMUST00000043336,ENSMUST00000189556
ENSMUSG00000061353	3352.52	0.365088	0.281475	0.0195894	0.100325	6	Cxcl12	protein_coding	ENSMUST00000134244,ENSMUST00000112871,ENSMUST00000073043,ENSMUST00000112866
ENSMUSG00000071001	31.1041	0.365057	0.335978	0.0264885	0.121209	4	Hrct1	protein_coding	ENSMUST00000095109
ENSMUSG00000074874	52.1397	0.365015	0.267789	0.0175074	0.0933608	13	Ctla2b	protein_coding	ENSMUST00000171347,ENSMUST00000021884
ENSMUSG00000022438	1251.94	0.364946	0.285927	0.0202805	0.102296	15	Parvb	protein_coding	ENSMUST00000122818,ENSMUST00000146020,ENSMUST00000131158,ENSMUST00000023072
ENSMUSG00000018830	1660.93	0.364539	0.33028	0.0260378	0.119831	16	Myh11	protein_coding	ENSMUST00000090287
ENSMUSG00000073805	1.16398	0.364483	0.640191	0.0100152	NA	7	Fam196a	protein_coding	ENSMUST00000210826,ENSMUST00000171394,ENSMUST00000210055
ENSMUSG00000030742	42.9662	0.364356	0.400275	0.0309172	0.133857	7	Lat	protein_coding	ENSMUST00000206731,ENSMUST00000205398,ENSMUST00000032997,ENSMUST00000205426,ENSMUST00000206793,ENSMUST00000205642
ENSMUSG00000026672	575.721	0.364182	0.191367	0.00560107	0.0436022	2	Optn	protein_coding	ENSMUST00000125203,ENSMUST00000114996,ENSMUST00000145501,ENSMUST00000143809,ENSMUST00000027986
ENSMUSG00000038065	441.981	0.364048	0.258121	0.0161729	0.0883447	6	Mturn	protein_coding	ENSMUST00000185518,ENSMUST00000187701,ENSMUST00000190641
ENSMUSG00000103445	2.29078	0.363874	0.528614	0.0247208	0.116417	9	Gm36948	TEC	ENSMUST00000194708
ENSMUSG00000003402	806.748	0.363326	0.164326	0.00255649	0.0256155	9	Prkcsh	protein_coding	ENSMUST00000115331,ENSMUST00000003493
ENSMUSG00000004612	21.76	0.363296	0.508868	0.0270678	0.122953	7	Nkg7	protein_coding	ENSMUST00000070518,ENSMUST00000206251,ENSMUST00000206741
ENSMUSG00000026100	286.245	0.363214	0.387734	0.030759	0.133546	1	Mstn	protein_coding	ENSMUST00000027269,ENSMUST00000191197
ENSMUSG00000029674	262.316	0.363046	0.175982	0.00378283	0.0331826	5	Limk1	protein_coding	ENSMUST00000134093,ENSMUST00000132027,ENSMUST00000015137,ENSMUST00000138590,ENSMUST00000111233,ENSMUST00000137897
ENSMUSG00000063646	8.94104	0.363031	0.457214	0.0309338	0.133857	5	Jakmip1	protein_coding	ENSMUST00000137019,ENSMUST00000212047,ENSMUST00000173836,ENSMUST00000152445,ENSMUST00000212997,ENSMUST00000172917,ENSMUST00000126527,ENSMUST00000174629,ENSMUST00000121010,ENSMUST00000147014,ENSMUST00000208852,ENSMUST00000043794,ENSMUST00000173048,ENSMUST00000174097,ENSMUST00000172940,ENSMUST00000201223
ENSMUSG00000056755	2.74082	0.362708	0.533691	0.0241849	0.11502	6	Grm7	protein_coding	ENSMUST00000174018,ENSMUST00000071076,ENSMUST00000172951,ENSMUST00000173001,ENSMUST00000174310
ENSMUSG00000038074	125.974	0.362672	0.236254	0.0128211	0.0761815	6	Fkbp14	protein_coding	ENSMUST00000046520,ENSMUST00000154907,ENSMUST00000141757,ENSMUST00000155047,ENSMUST00000123832,ENSMUST00000117375,ENSMUST00000143312
ENSMUSG00000020898	427.54	0.362562	0.0889233	3.6181e-06	0.000239205	11	Ctc1	protein_coding	ENSMUST00000146621,ENSMUST00000154126,ENSMUST00000152979,ENSMUST00000161455,ENSMUST00000135611,ENSMUST00000123871,ENSMUST00000161384,ENSMUST00000162256,ENSMUST00000143404,ENSMUST00000021278,ENSMUST00000116359,ENSMUST00000161271
ENSMUSG00000033857	186.912	0.362396	0.266945	0.0179689	0.094843	11	Engase	protein_coding	ENSMUST00000043447,ENSMUST00000139917,ENSMUST00000168785,ENSMUST00000135383,ENSMUST00000168689,ENSMUST00000171769,ENSMUST00000172279,ENSMUST00000139813,ENSMUST00000166995
ENSMUSG00000004099	1220.05	0.362385	0.151304	0.00153978	0.0182872	9	Dnmt1	protein_coding	ENSMUST00000178110,ENSMUST00000177754,ENSMUST00000004202
ENSMUSG00000053931	1133.36	0.362266	0.137083	0.000738578	0.0110517	3	Cnn3	protein_coding	ENSMUST00000196671,ENSMUST00000198649,ENSMUST00000199499,ENSMUST00000197135,ENSMUST00000198393,ENSMUST00000199188,ENSMUST00000198620,ENSMUST00000029773
ENSMUSG00000021880	17.4695	0.362095	0.466542	0.030679	0.133372	14	Rnase6	protein_coding	ENSMUST00000095923
ENSMUSG00000026357	19.3283	0.361982	0.321369	0.0257392	0.119027	1	Rgs18	protein_coding	ENSMUST00000027603
ENSMUSG00000034041	49.9789	0.361936	0.283103	0.020602	0.103377	8	Lyl1	protein_coding	ENSMUST00000037165
ENSMUSG00000032006	111.468	0.361755	0.260869	0.0171267	0.0920638	9	Pdgfd	protein_coding	ENSMUST00000168039,ENSMUST00000058692
ENSMUSG00000030730	116900	0.361317	0.312617	0.0248615	0.11678	7	Atp2a1	protein_coding	ENSMUST00000146973,ENSMUST00000032974
ENSMUSG00000021871	407.118	0.361316	0.160375	0.00230689	0.0238478	14	Pnp	protein_coding	ENSMUST00000178092,ENSMUST00000048615
ENSMUSG00000067818	640.575	0.36108	0.308909	0.0244535	0.115684	2	Myl9	protein_coding	ENSMUST00000145299,ENSMUST00000132985,ENSMUST00000131622,ENSMUST00000088552
ENSMUSG00000021266	980.532	0.360968	0.108885	7.72389e-05	0.0022605	12	Wars	protein_coding	ENSMUST00000160974,ENSMUST00000162952,ENSMUST00000161410,ENSMUST00000162748,ENSMUST00000160477,ENSMUST00000109848,ENSMUST00000161154
ENSMUSG00000030494	63.2135	0.360823	0.258235	0.0169001	0.0911638	7	Rhpn2	protein_coding	ENSMUST00000187997,ENSMUST00000085556,ENSMUST00000155140,ENSMUST00000032705
ENSMUSG00000032648	22058.1	0.360688	0.275149	0.0196824	0.100599	19	Pygm	protein_coding	ENSMUST00000142755,ENSMUST00000139775,ENSMUST00000035269,ENSMUST00000113483
ENSMUSG00000038060	16.0641	0.360651	0.299075	0.0232504	0.111964	9	Dlec1	protein_coding	ENSMUST00000140326,ENSMUST00000148611,ENSMUST00000138736,ENSMUST00000137047,ENSMUST00000128211,ENSMUST00000055775,ENSMUST00000124213,ENSMUST00000165231
ENSMUSG00000096938	6.64911	0.360627	0.472421	0.0306193	0.133201	8	9530052E02Rik	processed_transcript	ENSMUST00000180750,ENSMUST00000181315
ENSMUSG00000019880	6.96008	0.360278	0.466356	0.0310557	0.134203	10	Rspo3	protein_coding	ENSMUST00000092623
ENSMUSG00000001143	492.94	0.360014	0.171412	0.00349486	0.0314161	1	Lman2l	protein_coding	ENSMUST00000115011,ENSMUST00000123583,ENSMUST00000192969,ENSMUST00000001171,ENSMUST00000125304,ENSMUST00000193502,ENSMUST00000134594,ENSMUST00000152088
ENSMUSG00000029603	72.3953	0.359988	0.359665	0.0299864	0.131549	5	Dtx1	protein_coding	ENSMUST00000151562,ENSMUST00000031607,ENSMUST00000145174,ENSMUST00000201264,ENSMUST00000124079,ENSMUST00000144889
ENSMUSG00000031448	171.173	0.359803	0.27747	0.0202666	0.102253	8	Adprhl1	protein_coding	ENSMUST00000171619,ENSMUST00000166438,ENSMUST00000033825,ENSMUST00000204916,ENSMUST00000168498
ENSMUSG00000078787	12.4405	0.359212	0.909279	0.00206707	0.0221178	7	Cyp2t4	protein_coding	ENSMUST00000108385,ENSMUST00000164093
ENSMUSG00000016283	48.959	0.35913	0.526117	0.0255316	0.118494	17	H2-M2	protein_coding	ENSMUST00000171139,ENSMUST00000016427
ENSMUSG00000030187	17.1511	0.359061	0.51195	0.0272906	0.123527	6	Klra2	protein_coding	ENSMUST00000088867,ENSMUST00000032306
ENSMUSG00000029594	387.37	0.359055	0.149785	0.00155987	0.018446	5	Rbm19	protein_coding	ENSMUST00000200841,ENSMUST00000202213,ENSMUST00000202777,ENSMUST00000201792,ENSMUST00000202388,ENSMUST00000031590,ENSMUST00000202788,ENSMUST00000201105,ENSMUST00000201075,ENSMUST00000201527
ENSMUSG00000061080	126.212	0.358818	0.328104	0.0273886	0.123815	16	Lsamp	protein_coding	ENSMUST00000099761,ENSMUST00000191610,ENSMUST00000187695,ENSMUST00000189358,ENSMUST00000133853,ENSMUST00000189229,ENSMUST00000078873,ENSMUST00000189829,ENSMUST00000187185,ENSMUST00000145951
ENSMUSG00000020902	510.183	0.358782	0.246635	0.0153737	0.0860068	11	Ntn1	protein_coding	ENSMUST00000135141,ENSMUST00000108674,ENSMUST00000021284
ENSMUSG00000022844	64.6549	0.35867	0.244889	0.0150945	0.0850387	16	Pdia5	protein_coding	ENSMUST00000023550
ENSMUSG00000006958	121.06	0.358474	0.205466	0.00839025	0.057087	16	Chrd	protein_coding	ENSMUST00000007171,ENSMUST00000151150,ENSMUST00000115423,ENSMUST00000153299
ENSMUSG00000078486	4331.35	0.358323	0.29807	0.023736	0.113503	4	Perm1	protein_coding	ENSMUST00000105572
ENSMUSG00000024556	220.725	0.358151	0.185767	0.00545923	0.0429326	18	Me2	protein_coding	ENSMUST00000025439
ENSMUSG00000007122	4595.46	0.358016	0.31702	0.026325	0.12072	1	Casq1	protein_coding	ENSMUST00000003554,ENSMUST00000170638,ENSMUST00000170700
ENSMUSG00000028259	17.6164	0.357603	0.379098	0.0318992	0.136453	4	Fhl5	protein_coding	ENSMUST00000108204,ENSMUST00000029922
ENSMUSG00000003228	149.722	0.357558	0.196807	0.00714678	0.0512556	19	Grk5	protein_coding	ENSMUST00000003313
ENSMUSG00000004035	109.517	0.357485	0.260645	0.0180764	0.0951992	3	Gstm7	protein_coding	ENSMUST00000004137,ENSMUST00000106688,ENSMUST00000124215,ENSMUST00000133947,ENSMUST00000106687
ENSMUSG00000042272	299.339	0.357442	0.120077	0.00025868	0.00529702	2	Sestd1	protein_coding	ENSMUST00000145366,ENSMUST00000102659,ENSMUST00000102660,ENSMUST00000139021
ENSMUSG00000026831	30.3137	0.357166	0.299366	0.0242362	0.115175	2	1700007K13Rik	protein_coding	ENSMUST00000126242,ENSMUST00000086370,ENSMUST00000127683
ENSMUSG00000026879	24651.7	0.356758	0.252779	0.0168902	0.091149	2	Gsn	protein_coding	ENSMUST00000202990,ENSMUST00000028239,ENSMUST00000124323,ENSMUST00000202899,ENSMUST00000139867,ENSMUST00000142324,ENSMUST00000201185
ENSMUSG00000030630	165.522	0.356533	0.22856	0.0126518	0.0754138	7	Fah	protein_coding	ENSMUST00000128460,ENSMUST00000032865,ENSMUST00000134390,ENSMUST00000209112,ENSMUST00000153126
ENSMUSG00000024472	582.231	0.356424	0.119989	0.000265747	0.00539007	18	Dcp2	protein_coding	ENSMUST00000025350,ENSMUST00000202306
ENSMUSG00000004885	2002.69	0.356389	0.341946	0.0295189	0.130301	3	Crabp2	protein_coding	ENSMUST00000005019,ENSMUST00000163040
ENSMUSG00000006586	50.5014	0.356366	0.257483	0.0177989	0.0943062	4	Runx1t1	protein_coding	ENSMUST00000139736,ENSMUST00000105566,ENSMUST00000150583,ENSMUST00000006761,ENSMUST00000098257,ENSMUST00000098256
ENSMUSG00000027656	162.753	0.35626	0.374523	0.0320375	0.136893	2	Wisp2	protein_coding	ENSMUST00000029188,ENSMUST00000138730
ENSMUSG00000060703	121.752	0.356035	0.244048	0.0155122	0.0863547	2	Cd302	protein_coding	ENSMUST00000074606,ENSMUST00000028356
ENSMUSG00000041117	70.9573	0.355981	0.289734	0.0231573	0.111683	7	Ccdc8	protein_coding	ENSMUST00000094805
ENSMUSG00000049130	39.2804	0.355918	0.357135	0.0309713	0.133944	7	C5ar1	protein_coding	ENSMUST00000050770,ENSMUST00000168818,ENSMUST00000209442
ENSMUSG00000010476	251.7	0.355834	0.258105	0.018033	0.095049	7	Ebf3	protein_coding	ENSMUST00000209578,ENSMUST00000169486,ENSMUST00000209905,ENSMUST00000033378,ENSMUST00000209864,ENSMUST00000106118,ENSMUST00000168203,ENSMUST00000210774
ENSMUSG00000052374	11706.9	0.355679	0.267631	0.0197003	0.100664	13	Actn2	protein_coding	ENSMUST00000110616,ENSMUST00000168193,ENSMUST00000064204
ENSMUSG00000026275	730.568	0.355587	0.110586	0.000114159	0.00297029	1	Ppp1r7	protein_coding	ENSMUST00000127141,ENSMUST00000185498,ENSMUST00000027494
ENSMUSG00000031753	1065.24	0.355582	0.103945	5.37636e-05	0.00181363	8	Cog4	protein_coding	ENSMUST00000172668,ENSMUST00000173794,ENSMUST00000172542,ENSMUST00000174679,ENSMUST00000165867,ENSMUST00000174723,ENSMUST00000172897,ENSMUST00000172497,ENSMUST00000174702,ENSMUST00000174800,ENSMUST00000174165,ENSMUST00000174398,ENSMUST00000034203,ENSMUST00000173501
ENSMUSG00000020553	54.52	0.355523	0.239806	0.0148641	0.0842956	11	Pctp	protein_coding	ENSMUST00000020864
ENSMUSG00000052749	6.19219	0.355514	0.43175	0.0334176	0.140695	7	Trim30b	protein_coding	ENSMUST00000145982,ENSMUST00000171830,ENSMUST00000106831,ENSMUST00000155961,ENSMUST00000164410,ENSMUST00000209729
ENSMUSG00000026429	109.173	0.355509	0.168494	0.00349805	0.0314295	1	Ube2t	protein_coding	ENSMUST00000027687,ENSMUST00000139617,ENSMUST00000188177,ENSMUST00000185369
ENSMUSG00000022756	35.4544	0.35532	0.318498	0.0272823	0.123519	16	Slc7a4	protein_coding	ENSMUST00000164490,ENSMUST00000164623,ENSMUST00000164545,ENSMUST00000063544,ENSMUST00000116648,ENSMUST00000172164,ENSMUST00000090165
ENSMUSG00000029005	4.65263	0.355154	0.497621	0.0294431	0.130055	4	Draxin	protein_coding	ENSMUST00000030862
ENSMUSG00000032777	1790.16	0.355111	0.112062	0.000135102	0.00330923	7	Gtf3c1	protein_coding	ENSMUST00000055506,ENSMUST00000205347,ENSMUST00000205827,ENSMUST00000206127,ENSMUST00000206694,ENSMUST00000205659,ENSMUST00000206183,ENSMUST00000205697,ENSMUST00000206042,ENSMUST00000205444
ENSMUSG00000066964	10.5683	0.354693	0.410741	0.033701	0.141702	5	Tmem211	protein_coding	ENSMUST00000086615
ENSMUSG00000031748	178.893	0.354574	0.254813	0.0177575	0.0942165	8	Gnao1	protein_coding	ENSMUST00000144451,ENSMUST00000149530,ENSMUST00000212008,ENSMUST00000125716,ENSMUST00000125695,ENSMUST00000142466,ENSMUST00000138659,ENSMUST00000155245,ENSMUST00000034198,ENSMUST00000130974,ENSMUST00000127900,ENSMUST00000137202
ENSMUSG00000006205	727.575	0.354179	0.244701	0.0160397	0.0879666	7	Htra1	protein_coding	ENSMUST00000140741,ENSMUST00000150717,ENSMUST00000006367,ENSMUST00000153290,ENSMUST00000150905
ENSMUSG00000038811	126.694	0.354058	0.284117	0.0228178	0.110793	11	Gngt2	protein_coding	ENSMUST00000107708,ENSMUST00000107709,ENSMUST00000107711,ENSMUST00000036088,ENSMUST00000107712,ENSMUST00000107714,ENSMUST00000100532
ENSMUSG00000040189	22.7333	0.353928	0.302686	0.0256171	0.118662	7	Ccdc114	protein_coding	ENSMUST00000210602,ENSMUST00000211628,ENSMUST00000210867,ENSMUST00000038720,ENSMUST00000210039,ENSMUST00000211367
ENSMUSG00000031789	15.5327	0.353852	0.328806	0.0289185	0.128281	8	Cngb1	protein_coding	ENSMUST00000184621,ENSMUST00000121162,ENSMUST00000119870,ENSMUST00000133716,ENSMUST00000134207,ENSMUST00000093268,ENSMUST00000184103,ENSMUST00000120044,ENSMUST00000156514,ENSMUST00000212237
ENSMUSG00000025742	409.445	0.353563	0.130609	0.000635492	0.00992753	X	Prps2	protein_coding	ENSMUST00000145456,ENSMUST00000026839
ENSMUSG00000085025	1.20941	0.353535	0.648622	0.0091242	NA	2	Gm13715	lincRNA	ENSMUST00000136578
ENSMUSG00000027469	369.131	0.353191	0.261609	0.0192926	0.0992929	2	Tpx2	protein_coding	ENSMUST00000136407,ENSMUST00000143740,ENSMUST00000178997,ENSMUST00000109816,ENSMUST00000028969,ENSMUST00000144848,ENSMUST00000164120
ENSMUSG00000048502	1.63225	0.353148	0.611239	0.0132058	NA	14	Duxbl1	protein_coding	ENSMUST00000173155,ENSMUST00000173580,ENSMUST00000172667,ENSMUST00000174383,ENSMUST00000172465,ENSMUST00000049793
ENSMUSG00000094796	4.16182	0.353093	0.523223	0.0265685	0.121517	13	BC147527	protein_coding	ENSMUST00000081558
ENSMUSG00000056204	435.591	0.352878	0.203705	0.00892065	0.0595578	8	Pgpep1	protein_coding	ENSMUST00000210193,ENSMUST00000211526,ENSMUST00000209768,ENSMUST00000210307,ENSMUST00000210459,ENSMUST00000210786,ENSMUST00000211715,ENSMUST00000070173
ENSMUSG00000024998	291.23	0.352873	0.298374	0.025309	0.117955	19	Plce1	protein_coding	ENSMUST00000181994,ENSMUST00000182589,ENSMUST00000182481,ENSMUST00000182267,ENSMUST00000169713,ENSMUST00000183131,ENSMUST00000182999
ENSMUSG00000024921	1409.25	0.35266	0.17039	0.00394819	0.03432	19	Smarca2	protein_coding	ENSMUST00000175935,ENSMUST00000176731,ENSMUST00000177116,ENSMUST00000112637,ENSMUST00000175953,ENSMUST00000025862,ENSMUST00000208303,ENSMUST00000208226,ENSMUST00000209085,ENSMUST00000207118,ENSMUST00000176475,ENSMUST00000207175,ENSMUST00000177484,ENSMUST00000208541,ENSMUST00000208751,ENSMUST00000176698,ENSMUST00000208674,ENSMUST00000208378,ENSMUST00000175791,ENSMUST00000208984,ENSMUST00000208589,…
ENSMUSG00000098019	11.6727	0.352585	0.36803	0.0327344	0.138883	7	Gm2546	processed_pseudogene	ENSMUST00000182630
ENSMUSG00000001741	211.702	0.352468	0.252649	0.0178763	0.0945858	7	Il16	protein_coding	ENSMUST00000001792,ENSMUST00000156553,ENSMUST00000131916,ENSMUST00000151047,ENSMUST00000145610,ENSMUST00000153560
ENSMUSG00000057722	283.988	0.352273	0.211161	0.0103191	0.0657657	4	Lepr	protein_coding	ENSMUST00000156402,ENSMUST00000106921,ENSMUST00000151733,ENSMUST00000145024,ENSMUST00000102777,ENSMUST00000128948,ENSMUST00000037552
ENSMUSG00000102418	10.3206	0.352271	0.433864	0.0341946	0.143182	1	Sh2d1b1	protein_coding	ENSMUST00000179976
ENSMUSG00000001794	3099.03	0.351962	0.157587	0.00256827	0.0256934	7	Capns1	protein_coding	ENSMUST00000126116,ENSMUST00000141851,ENSMUST00000146852,ENSMUST00000129761,ENSMUST00000207082,ENSMUST00000001845,ENSMUST00000108196,ENSMUST00000148973
ENSMUSG00000001930	971.261	0.351877	0.274624	0.0218702	0.107544	6	Vwf	protein_coding	ENSMUST00000150548,ENSMUST00000112253,ENSMUST00000141521,ENSMUST00000112254,ENSMUST00000147101,ENSMUST00000139678,ENSMUST00000129436,ENSMUST00000146264,ENSMUST00000100941,ENSMUST00000126709,ENSMUST00000134073
ENSMUSG00000050530	352.306	0.351851	0.170644	0.00404772	0.0349469	2	Fam171a1	protein_coding	ENSMUST00000115099,ENSMUST00000091505,ENSMUST00000062934,ENSMUST00000072955
ENSMUSG00000050555	48.3941	0.351721	0.223465	0.0126566	0.0754138	9	Hyls1	protein_coding	ENSMUST00000132547,ENSMUST00000115110
ENSMUSG00000027316	31.1829	0.351689	0.441909	0.0341063	0.142968	2	Gfra4	protein_coding	ENSMUST00000028787,ENSMUST00000110235,ENSMUST00000110239,ENSMUST00000110234,ENSMUST00000110240,ENSMUST00000066958,ENSMUST00000136569,ENSMUST00000156509
ENSMUSG00000093798	6.21956	0.351445	0.409379	0.0345843	0.144184	10	Gm8355	processed_pseudogene	ENSMUST00000177767
ENSMUSG00000002603	319.646	0.351204	0.199932	0.00852769	0.0577158	7	Tgfb1	protein_coding	ENSMUST00000206348,ENSMUST00000169009,ENSMUST00000002678,ENSMUST00000206584,ENSMUST00000171757
ENSMUSG00000027490	159.608	0.35118	0.233972	0.0147249	0.0837587	2	E2f1	protein_coding	ENSMUST00000000894,ENSMUST00000103145
ENSMUSG00000079235	19.4765	0.351158	0.310421	0.0274894	0.124135	9	Ccdc13	protein_coding	ENSMUST00000140929,ENSMUST00000126851,ENSMUST00000146716,ENSMUST00000142783,ENSMUST00000135986,ENSMUST00000155511
ENSMUSG00000038530	334.924	0.351046	0.235497	0.0150393	0.0849237	1	Rgs4	protein_coding	ENSMUST00000027991,ENSMUST00000111357,ENSMUST00000132567
ENSMUSG00000028893	305.745	0.350616	0.187338	0.00654183	0.0482125	4	Sesn2	protein_coding	ENSMUST00000030724
ENSMUSG00000020723	4.05333	0.350397	0.507551	0.0289911	0.128466	11	Cacng4	protein_coding	ENSMUST00000134076,ENSMUST00000021066
ENSMUSG00000043518	133.247	0.350124	0.28177	0.0235405	0.112764	X	Rai2	protein_coding	ENSMUST00000061514,ENSMUST00000112338
ENSMUSG00000002748	2571.27	0.349765	0.120386	0.000343228	0.00638876	5	Baz1b	protein_coding	ENSMUST00000136947,ENSMUST00000176793,ENSMUST00000142307,ENSMUST00000201894,ENSMUST00000002825
ENSMUSG00000025494	137.736	0.349701	0.206805	0.00997106	0.0642936	7	Sigirr	protein_coding	ENSMUST00000209887,ENSMUST00000210167,ENSMUST00000097958,ENSMUST00000210941,ENSMUST00000209352,ENSMUST00000210978,ENSMUST00000209294,ENSMUST00000209199
ENSMUSG00000063535	9.79723	0.349696	0.342172	0.0315746	0.135487	7	Zfp773	protein_coding	ENSMUST00000211240,ENSMUST00000032622
ENSMUSG00000028751	7.5449	0.349292	0.406103	0.0351604	0.145735	4	Pla2g2e	protein_coding	ENSMUST00000030531,ENSMUST00000105804,ENSMUST00000105803
ENSMUSG00000070044	88.4078	0.349137	0.221276	0.0127548	0.0758582	8	Fam149a	protein_coding	ENSMUST00000155230,ENSMUST00000135912,ENSMUST00000093526
ENSMUSG00000021175	213.893	0.349031	0.20672	0.0100682	0.0647463	12	Cdca7l	protein_coding	ENSMUST00000177339,ENSMUST00000021592,ENSMUST00000176499,ENSMUST00000176735
ENSMUSG00000040265	95.8365	0.348952	0.241935	0.0167313	0.0906222	1	Dnm3	protein_coding	ENSMUST00000161539,ENSMUST00000195768,ENSMUST00000159763,ENSMUST00000160665,ENSMUST00000195403,ENSMUST00000070330,ENSMUST00000086074,ENSMUST00000193110,ENSMUST00000161894,ENSMUST00000162330,ENSMUST00000160173,ENSMUST00000161155
ENSMUSG00000028736	53.8505	0.348844	0.303354	0.0272212	0.123402	4	Pax7	protein_coding	ENSMUST00000174681,ENSMUST00000030508
ENSMUSG00000096225	44.135	0.348835	0.335904	0.031224	0.134465	3	Lhx8	protein_coding	ENSMUST00000204171,ENSMUST00000204403,ENSMUST00000203692,ENSMUST00000177846,ENSMUST00000205251
ENSMUSG00000027230	175.891	0.348791	0.238266	0.01607	0.0880005	2	Creb3l1	protein_coding	ENSMUST00000028663
ENSMUSG00000108228	3.65781	0.348475	0.548376	0.0230905	0.111554	6	6430584L05Rik	lincRNA	ENSMUST00000204412,ENSMUST00000209841
ENSMUSG00000031993	707.249	0.34806	0.119385	0.000335354	0.00629091	9	Snx19	protein_coding	ENSMUST00000164099
ENSMUSG00000075256	15.8138	0.347988	0.331937	0.0310737	0.134206	2	Cerkl	protein_coding	ENSMUST00000143602,ENSMUST00000152549,ENSMUST00000156731,ENSMUST00000099974,ENSMUST00000153602,ENSMUST00000143974,ENSMUST00000130499,ENSMUST00000147402,ENSMUST00000145766,ENSMUST00000156830,ENSMUST00000152413,ENSMUST00000123859
ENSMUSG00000033061	3.44822	0.347662	0.707597	0.00546809	0.0429495	1	Resp18	protein_coding	ENSMUST00000186229,ENSMUST00000189203,ENSMUST00000191283,ENSMUST00000039534
ENSMUSG00000031803	103.949	0.347615	0.402884	0.0356046	0.146911	8	B3gnt3	protein_coding	ENSMUST00000034260
ENSMUSG00000028444	321.912	0.347509	0.395418	0.0354874	0.146622	4	Cntfr	protein_coding	ENSMUST00000145379,ENSMUST00000084701,ENSMUST00000102961,ENSMUST00000102962,ENSMUST00000151181,ENSMUST00000064443
ENSMUSG00000028427	178.228	0.347322	0.303404	0.0276972	0.124579	4	Aqp7	protein_coding	ENSMUST00000030136,ENSMUST00000054945,ENSMUST00000149517,ENSMUST00000144201
ENSMUSG00000003868	604.618	0.347315	0.119862	0.000357301	0.00651821	7	Ruvbl2	protein_coding	ENSMUST00000211478,ENSMUST00000211666,ENSMUST00000209426,ENSMUST00000210271,ENSMUST00000211440,ENSMUST00000210439,ENSMUST00000211214,ENSMUST00000107771
ENSMUSG00000028803	544.594	0.347137	0.135134	0.00100951	0.0136889	4	Nipal3	protein_coding	ENSMUST00000148023,ENSMUST00000102549,ENSMUST00000146617,ENSMUST00000105856,ENSMUST00000183397,ENSMUST00000145020,ENSMUST00000140982,ENSMUST00000183807
ENSMUSG00000018921	551.769	0.347046	0.145679	0.00174611	0.0198547	11	Pelp1	protein_coding	ENSMUST00000135148,ENSMUST00000019065
ENSMUSG00000055044	1749.46	0.346914	0.174374	0.00501003	0.0403573	19	Pdlim1	protein_coding	ENSMUST00000182636,ENSMUST00000182813,ENSMUST00000182540,ENSMUST00000068439,ENSMUST00000182432
ENSMUSG00000062077	1993.54	0.346879	0.256401	0.0199833	0.101415	5	Trim54	protein_coding	ENSMUST00000013771,ENSMUST00000202769
ENSMUSG00000023992	20.9342	0.346741	0.334788	0.0317765	0.136171	17	Trem2	protein_coding	ENSMUST00000024791,ENSMUST00000148545,ENSMUST00000132340,ENSMUST00000113237
ENSMUSG00000086607	7.18054	0.346735	0.503883	0.029983	0.131549	18	4930511M06Rik	processed_transcript	ENSMUST00000153884,ENSMUST00000151209,ENSMUST00000130724,ENSMUST00000130696,ENSMUST00000137603
ENSMUSG00000095597	58.0053	0.346598	0.515602	0.0283967	0.126832	X	Gm6472	transcribed_processed_pseudogene	ENSMUST00000178147,ENSMUST00000187973
ENSMUSG00000022360	449.347	0.346369	0.190234	0.00756974	0.053374	15	Atad2	protein_coding	ENSMUST00000038194
ENSMUSG00000036006	41.8588	0.346266	0.32714	0.0310919	0.134214	13	Fam65b	protein_coding	ENSMUST00000110384,ENSMUST00000091694,ENSMUST00000110383,ENSMUST00000138547,ENSMUST00000038477,ENSMUST00000177489,ENSMUST00000134370,ENSMUST00000177298,ENSMUST00000177174,ENSMUST00000132689,ENSMUST00000175986,ENSMUST00000176303,ENSMUST00000058009
ENSMUSG00000040247	70.1107	0.34624	0.334583	0.0319172	0.13649	19	Tbc1d10c	protein_coding	ENSMUST00000045864
ENSMUSG00000022508	906.119	0.345938	0.198596	0.0091023	0.0603969	16	Bcl6	protein_coding	ENSMUST00000023151,ENSMUST00000135352
ENSMUSG00000033364	425.906	0.345908	0.141184	0.00144605	0.0175085	1	Usp37	protein_coding	ENSMUST00000191058,ENSMUST00000044260,ENSMUST00000188012,ENSMUST00000189257,ENSMUST00000190592,ENSMUST00000186282,ENSMUST00000187590
ENSMUSG00000042436	1246.69	0.345902	0.276598	0.0238945	0.114062	11	Mfap4	protein_coding	ENSMUST00000126308,ENSMUST00000064783,ENSMUST00000040522,ENSMUST00000127073
ENSMUSG00000048612	1597.87	0.345732	0.240996	0.0173258	0.0927882	19	Myof	protein_coding	ENSMUST00000041475,ENSMUST00000172095
ENSMUSG00000029554	321.12	0.345527	0.209312	0.0111684	0.0692281	5	Mad1l1	protein_coding	ENSMUST00000129747,ENSMUST00000199237,ENSMUST00000128579,ENSMUST00000110829,ENSMUST00000031534,ENSMUST00000132832
ENSMUSG00000074676	21.7176	0.34537	0.360461	0.03448	0.143973	2	Foxs1	protein_coding	ENSMUST00000099200
ENSMUSG00000025754	284.392	0.345137	0.368619	0.0350893	0.145545	7	Agbl1	protein_coding	ENSMUST00000026854,ENSMUST00000156166,ENSMUST00000107442
ENSMUSG00000042121	378.277	0.345103	0.168056	0.00430596	0.0363455	5	Ssh1	protein_coding	ENSMUST00000159592,ENSMUST00000162396,ENSMUST00000112298,ENSMUST00000162322,ENSMUST00000159510,ENSMUST00000077689
ENSMUSG00000056174	100.122	0.344907	0.320809	0.030782	0.133546	4	Col8a2	protein_coding	ENSMUST00000070132,ENSMUST00000128435
ENSMUSG00000027227	932.331	0.344868	0.22834	0.0150297	0.0849224	2	Sord	protein_coding	ENSMUST00000110551
ENSMUSG00000032420	771.629	0.344702	0.292267	0.0268431	0.122453	9	Nt5e	protein_coding	ENSMUST00000186789,ENSMUST00000187166,ENSMUST00000034992
ENSMUSG00000104913	29.158	0.344006	0.269101	0.0231256	0.111611	5	Gm6560	processed_pseudogene	ENSMUST00000198588
ENSMUSG00000031557	712.763	0.34383	0.133972	0.00103753	0.013941	8	Plekha2	protein_coding	ENSMUST00000211708,ENSMUST00000064883,ENSMUST00000125466,ENSMUST00000098866,ENSMUST00000128715
ENSMUSG00000098021	42.046	0.343786	0.43921	0.0362087	0.148317	15	Gm9522	processed_pseudogene	ENSMUST00000182394
ENSMUSG00000029121	18.9384	0.343596	0.431697	0.0365302	0.148972	5	Crmp1	protein_coding	ENSMUST00000202652,ENSMUST00000201453,ENSMUST00000114158,ENSMUST00000201765,ENSMUST00000201315,ENSMUST00000201834,ENSMUST00000202434,ENSMUST00000031004,ENSMUST00000202377,ENSMUST00000200834
ENSMUSG00000026466	2187.69	0.343487	0.174816	0.00543894	0.0428472	1	Tor1aip1	protein_coding	ENSMUST00000097527,ENSMUST00000141980,ENSMUST00000141878,ENSMUST00000123705,ENSMUST00000027738,ENSMUST00000136331,ENSMUST00000136397,ENSMUST00000130995,ENSMUST00000124212,ENSMUST00000169241
ENSMUSG00000031216	544.774	0.343453	0.254651	0.0205769	0.103303	X	Stard8	protein_coding	ENSMUST00000145820,ENSMUST00000036606,ENSMUST00000127361,ENSMUST00000149999
ENSMUSG00000079669	22.6649	0.34316	0.358107	0.0350334	0.145396	9	Gm17396	processed_transcript	ENSMUST00000172075
ENSMUSG00000004642	372.846	0.343061	0.152358	0.00257724	0.0257526	5	Slbp	protein_coding	ENSMUST00000075670,ENSMUST00000143029,ENSMUST00000146889,ENSMUST00000057551,ENSMUST00000151081,ENSMUST00000139518,ENSMUST00000101354,ENSMUST00000126581,ENSMUST00000148153
ENSMUSG00000004359	3.44767	0.342926	0.504766	0.0304172	0.132855	10	Spic	protein_coding	ENSMUST00000138734,ENSMUST00000004473,ENSMUST00000144338,ENSMUST00000133724
ENSMUSG00000022490	175.525	0.342762	0.380526	0.0364632	0.148776	15	Ppp1r1a	protein_coding	ENSMUST00000023133
ENSMUSG00000028211	969.404	0.342562	0.220689	0.0140055	0.0811138	4	Trp53inp1	protein_coding	ENSMUST00000132346,ENSMUST00000029865,ENSMUST00000132010,ENSMUST00000132693
ENSMUSG00000029913	51.015	0.342558	0.26232	0.0222928	0.10907	6	Prdm5	protein_coding	ENSMUST00000031973,ENSMUST00000205168,ENSMUST00000031976,ENSMUST00000205155,ENSMUST00000173538,ENSMUST00000081219,ENSMUST00000172638
ENSMUSG00000026113	632.914	0.342472	0.128308	0.000764421	0.0113167	1	Inpp4a	protein_coding	ENSMUST00000193024,ENSMUST00000136846,ENSMUST00000123124,ENSMUST00000114933,ENSMUST00000132401,ENSMUST00000058307,ENSMUST00000146676,ENSMUST00000137266,ENSMUST00000168546,ENSMUST00000132615,ENSMUST00000140264,ENSMUST00000193774,ENSMUST00000027287
ENSMUSG00000036875	119.202	0.342449	0.262959	0.0224446	0.10941	10	Dna2	protein_coding	ENSMUST00000139212,ENSMUST00000131715,ENSMUST00000129785,ENSMUST00000131422,ENSMUST00000092462,ENSMUST00000137378
ENSMUSG00000042010	4299.84	0.342234	0.280415	0.0256605	0.118789	5	Acacb	protein_coding	ENSMUST00000031583,ENSMUST00000142489,ENSMUST00000143276,ENSMUST00000102582,ENSMUST00000146841
ENSMUSG00000048572	15.0806	0.342189	0.373156	0.0363006	0.14843	19	Tmem252	protein_coding	ENSMUST00000057243
ENSMUSG00000034312	1054.25	0.342102	0.189688	0.00808837	0.0556633	6	Iqsec1	protein_coding	ENSMUST00000146977,ENSMUST00000133492,ENSMUST00000205068,ENSMUST00000141434,ENSMUST00000212100,ENSMUST00000154198,ENSMUST00000156834,ENSMUST00000101151,ENSMUST00000101153,ENSMUST00000204983
ENSMUSG00000033653	336.716	0.342064	0.121277	0.00047465	0.00796385	16	Vps8	protein_coding	ENSMUST00000096192,ENSMUST00000150765,ENSMUST00000134650,ENSMUST00000096191,ENSMUST00000115397,ENSMUST00000122235,ENSMUST00000117598,ENSMUST00000156580,ENSMUST00000127903,ENSMUST00000118138,ENSMUST00000118923,ENSMUST00000125487,ENSMUST00000139473
ENSMUSG00000043903	13.7038	0.34203	0.391179	0.0370649	0.150578	8	Gm22	lincRNA	ENSMUST00000187142,ENSMUST00000055537
ENSMUSG00000016498	3.70436	0.341838	0.505788	0.0304292	0.132855	19	Pdcd1lg2	protein_coding	ENSMUST00000112576
ENSMUSG00000027309	436.207	0.341677	0.186544	0.00759234	0.0534216	2	4930402H24Rik	protein_coding	ENSMUST00000145851,ENSMUST00000138758,ENSMUST00000119422,ENSMUST00000151673,ENSMUST00000110243,ENSMUST00000139684,ENSMUST00000148932,ENSMUST00000144014,ENSMUST00000044766,ENSMUST00000120316,ENSMUST00000123049,ENSMUST00000144717,ENSMUST00000133132,ENSMUST00000142128,ENSMUST00000148924,ENSMUST00000146975,ENSMUST00000138990
ENSMUSG00000018566	5987.64	0.341602	0.27633	0.0251432	0.117645	11	Slc2a4	protein_coding	ENSMUST00000152487,ENSMUST00000142500,ENSMUST00000141837,ENSMUST00000178809,ENSMUST00000179298,ENSMUST00000178363,ENSMUST00000135437,ENSMUST00000018710
ENSMUSG00000037990	39.6996	0.341487	0.257856	0.0217482	0.107114	10	Sh3rf3	protein_coding	ENSMUST00000153031,ENSMUST00000152924,ENSMUST00000148267,ENSMUST00000135526,ENSMUST00000133151
ENSMUSG00000059602	6.715	0.341467	0.448861	0.036315	0.148441	10	Syn3	protein_coding	ENSMUST00000121789,ENSMUST00000139197,ENSMUST00000123783,ENSMUST00000143319,ENSMUST00000120638,ENSMUST00000145864
ENSMUSG00000040433	861.088	0.341156	0.171813	0.00523816	0.0416885	9	Zbtb38	protein_coding	ENSMUST00000126066,ENSMUST00000140121,ENSMUST00000137858,ENSMUST00000132060,ENSMUST00000143906,ENSMUST00000143403,ENSMUST00000093798,ENSMUST00000147314,ENSMUST00000152594,ENSMUST00000130078,ENSMUST00000124186,ENSMUST00000128269
ENSMUSG00000042784	29.0393	0.341103	0.348607	0.0349654	0.145177	3	Muc1	protein_coding	ENSMUST00000146844,ENSMUST00000139206,ENSMUST00000041142
ENSMUSG00000001027	2263.66	0.341096	0.306058	0.0300811	0.131904	11	Scn4a	protein_coding	ENSMUST00000021056,ENSMUST00000174877
ENSMUSG00000100975	62.5786	0.341061	0.237574	0.0178109	0.0943437	12	Gm28875	lincRNA	ENSMUST00000185486
ENSMUSG00000039699	18.9071	0.340886	0.411285	0.0376545	0.152183	19	Batf2	protein_coding	ENSMUST00000139326,ENSMUST00000135461,ENSMUST00000141858,ENSMUST00000132750,ENSMUST00000045042,ENSMUST00000134150
ENSMUSG00000030079	210.647	0.340681	0.14231	0.00175563	0.0199511	6	Ruvbl1	protein_coding	ENSMUST00000032165,ENSMUST00000129035
ENSMUSG00000047104	55.1958	0.340541	0.56804	0.01999	0.101416	6	Pbp2	protein_coding	ENSMUST00000050471
ENSMUSG00000081984	4.23049	0.340451	0.462855	0.0355621	0.146767	1	Dnajb3	protein_coding	ENSMUST00000119972
ENSMUSG00000023043	48.8889	0.340291	0.476199	0.0343526	0.143656	15	Krt18	protein_coding	ENSMUST00000023803
ENSMUSG00000004846	516.261	0.34012	0.174338	0.0057466	0.0443287	5	Plod3	protein_coding	ENSMUST00000129896,ENSMUST00000137419,ENSMUST00000151642,ENSMUST00000127100,ENSMUST00000004968,ENSMUST00000144784
ENSMUSG00000027668	3146.87	0.340087	0.194333	0.00926222	0.0612217	3	Mfn1	protein_coding	ENSMUST00000195334,ENSMUST00000125182,ENSMUST00000137565,ENSMUST00000091257,ENSMUST00000140328,ENSMUST00000151320,ENSMUST00000118286,ENSMUST00000191661,ENSMUST00000194384,ENSMUST00000147350
ENSMUSG00000100005	51.8238	0.339974	0.222291	0.0149123	0.0844828	7	B130024G19Rik	processed_transcript	ENSMUST00000189966,ENSMUST00000207952,ENSMUST00000190320,ENSMUST00000208041,ENSMUST00000191084,ENSMUST00000080024
ENSMUSG00000027959	98.08	0.339737	0.183145	0.00726904	0.0519781	3	Sass6	protein_coding	ENSMUST00000198747,ENSMUST00000029571,ENSMUST00000197063,ENSMUST00000196619,ENSMUST00000197335,ENSMUST00000198386,ENSMUST00000198514,ENSMUST00000198311
ENSMUSG00000033400	6200.94	0.339694	0.25872	0.0224371	0.10941	3	Agl	protein_coding	ENSMUST00000159995,ENSMUST00000159742,ENSMUST00000159670,ENSMUST00000162792,ENSMUST00000161336,ENSMUST00000162040,ENSMUST00000040603,ENSMUST00000160484
ENSMUSG00000034254	877.403	0.339405	0.175513	0.00602076	0.0456675	17	Agpat1	protein_coding	ENSMUST00000173146,ENSMUST00000174041,ENSMUST00000114140,ENSMUST00000173973,ENSMUST00000174228,ENSMUST00000037489,ENSMUST00000173242,ENSMUST00000174595
ENSMUSG00000022383	283.946	0.339332	0.3055	0.030594	0.133149	15	Ppara	protein_coding	ENSMUST00000109423,ENSMUST00000109422,ENSMUST00000134880,ENSMUST00000057979,ENSMUST00000138813,ENSMUST00000136453
ENSMUSG00000086040	528.495	0.339224	0.259649	0.0227574	0.11061	6	Wipf3	protein_coding	ENSMUST00000128480,ENSMUST00000132855,ENSMUST00000172046,ENSMUST00000126637,ENSMUST00000163746,ENSMUST00000131043
ENSMUSG00000035863	1151.68	0.33908	0.176745	0.00626328	0.0469514	10	Palm	protein_coding	ENSMUST00000046945,ENSMUST00000105379
ENSMUSG00000028164	260.905	0.338983	0.214889	0.0135923	0.0795026	3	Manba	protein_coding	ENSMUST00000147872,ENSMUST00000140893,ENSMUST00000029814,ENSMUST00000134095,ENSMUST00000134478,ENSMUST00000153412,ENSMUST00000123061,ENSMUST00000140496,ENSMUST00000144654,ENSMUST00000131610,ENSMUST00000130147
ENSMUSG00000024350	408.849	0.338865	0.144123	0.00200475	0.0217218	18	Dnajc18	protein_coding	ENSMUST00000025208
ENSMUSG00000071234	2.79253	0.33884	0.670312	0.0073326	0.052277	12	Syndig1l	protein_coding	ENSMUST00000095550
ENSMUSG00000031960	1903.98	0.338688	0.118973	0.000445264	0.00761703	8	Aars	protein_coding	ENSMUST00000142770,ENSMUST00000145059,ENSMUST00000124285,ENSMUST00000034441,ENSMUST00000154546,ENSMUST00000125268,ENSMUST00000128320
ENSMUSG00000100309	9.00587	0.338686	0.458045	0.0363616	0.148544	1	Gm6644	processed_pseudogene	ENSMUST00000186507
ENSMUSG00000017300	39962	0.338655	0.2672	0.0243826	0.11546	2	Tnnc2	protein_coding	ENSMUST00000155443,ENSMUST00000103095
ENSMUSG00000039286	668.22	0.33865	0.193162	0.00927743	0.0612771	3	Fndc3b	protein_coding	ENSMUST00000191684,ENSMUST00000195008,ENSMUST00000193779,ENSMUST00000046157
ENSMUSG00000059022	52.0575	0.338493	0.304811	0.0307801	0.133546	6	Kcp	protein_coding	ENSMUST00000101614,ENSMUST00000162959,ENSMUST00000091391,ENSMUST00000161655,ENSMUST00000078112,ENSMUST00000160181,ENSMUST00000161237,ENSMUST00000161276,ENSMUST00000159479,ENSMUST00000159482
ENSMUSG00000032186	522.311	0.338492	0.239603	0.0189031	0.0981286	9	Tmod2	protein_coding	ENSMUST00000064433,ENSMUST00000098552,ENSMUST00000164100
ENSMUSG00000026928	89.2849	0.338248	0.284259	0.0275964	0.124355	2	Card9	protein_coding	ENSMUST00000028294,ENSMUST00000153370,ENSMUST00000100303
ENSMUSG00000035486	52.7781	0.338195	0.367978	0.0373521	0.151361	10	Plk5	protein_coding	ENSMUST00000039836,ENSMUST00000146826,ENSMUST00000152544,ENSMUST00000105351
ENSMUSG00000020661	1289.37	0.337891	0.140328	0.00171644	0.0196334	12	Dnmt3a	protein_coding	ENSMUST00000174483,ENSMUST00000172749,ENSMUST00000174102,ENSMUST00000174774,ENSMUST00000111186,ENSMUST00000174272,ENSMUST00000173197,ENSMUST00000172913,ENSMUST00000173700,ENSMUST00000172689,ENSMUST00000172509,ENSMUST00000085826,ENSMUST00000172816,ENSMUST00000174733,ENSMUST00000020991,ENSMUST00000174817,ENSMUST00000172879,ENSMUST00000172719
ENSMUSG00000061718	9.31286	0.33781	0.37239	0.0377232	0.152387	11	Ppp1r1b	protein_coding	ENSMUST00000150762,ENSMUST00000133700,ENSMUST00000147415,ENSMUST00000078694,ENSMUST00000152525,ENSMUST00000132443,ENSMUST00000137634
ENSMUSG00000033713	588.168	0.337035	0.166655	0.00489806	0.0397888	12	Foxn3	protein_coding	ENSMUST00000177451,ENSMUST00000176928,ENSMUST00000085108,ENSMUST00000177287,ENSMUST00000176959,ENSMUST00000046859,ENSMUST00000176311,ENSMUST00000176829,ENSMUST00000177269
ENSMUSG00000030346	89.1721	0.33692	0.290417	0.0290773	0.128706	6	Rad51ap1	protein_coding	ENSMUST00000201760,ENSMUST00000123837,ENSMUST00000202191,ENSMUST00000144954,ENSMUST00000201102,ENSMUST00000202897,ENSMUST00000112221,ENSMUST00000112220,ENSMUST00000141212,ENSMUST00000202835
ENSMUSG00000003206	14.0832	0.336912	0.405413	0.0388866	0.155385	17	Ebi3	protein_coding	ENSMUST00000003274
ENSMUSG00000041849	107.534	0.336828	0.21837	0.014811	0.0840575	15	Card6	protein_coding	ENSMUST00000118365,ENSMUST00000141020
[truncated: 3,369 more rows]
