# Supplementary material for: Key Early Changes in Oral Squamous Cell Carcinogenesis Are Accelerated by Ectopic BMI1 Expression
Source: Cancer Res Commun. 2026 Jan 20;6(1):152–64. doi: 10.1158/2767-9764.CRC-25-0580 (PMC12816948; doi:10.1158/2767-9764.CRC-25-0580)
Supplement: Supplementary Table 2 — Differentially expressed genes in tongue epithelia of KrTB-DN (10w) vs. KrTB-N (25w) mice (Excel File) [file crc-25-0580_supplementary_table_2_suppst2.xls]

## Sheet: KrTB-DN(10)vsKrTB-N(25)(p<0.05)
Supplementary Table 2. Differentially expressed genes in tongue epithelia of KrTB-DN (10w) vs. KrTB-N (25w) mice
gene	baseMean	log2FoldChange	lfcSE	pvalue	padj	chr	gene_name	gene_biotype	transcript_id
ENSMUSG00000048592	30.307	3.90068	1.23346	1.8592e-07	3.12513e-05	X	Gm5946	transcribed_processed_pseudogene	ENSMUST00000182652,ENSMUST00000182340
ENSMUSG00000034825	249.001	3.58917	0.644203	4.09093e-11	4.24048e-08	7	Nrip3	protein_coding	ENSMUST00000207400,ENSMUST00000033331,ENSMUST00000041460
ENSMUSG00000020159	163.816	3.38447	0.568011	3.70521e-12	8.64149e-09	11	Gabrp	protein_coding	ENSMUST00000135350,ENSMUST00000020366
ENSMUSG00000026739	10739.3	3.34395	0.478858	6.78315e-15	4.21867e-11	2	Bmi1	protein_coding	ENSMUST00000134734,ENSMUST00000132014,ENSMUST00000051929,ENSMUST00000028071,ENSMUST00000150834,ENSMUST00000156284,ENSMUST00000147365
ENSMUSG00000024521	272.453	3.00859	0.538654	9.58941e-12	1.49099e-08	18	Pmaip1	protein_coding	ENSMUST00000025399
ENSMUSG00000073491	20.8311	2.88338	0.770799	3.31339e-08	8.17853e-06	1	Pydc4	protein_coding	ENSMUST00000180215,ENSMUST00000150649,ENSMUST00000178186,ENSMUST00000179648,ENSMUST00000097462
ENSMUSG00000021148	372.966	2.80315	0.91693	3.24645e-07	4.9738e-05	13	Gm9745	protein_coding	ENSMUST00000021573,ENSMUST00000187196
ENSMUSG00000043263	81.5746	2.74514	0.857185	2.062e-07	3.40467e-05	1	Pyhin1	protein_coding	ENSMUST00000193727,ENSMUST00000056071
ENSMUSG00000058216	43.8516	2.73834	1.24651	2.96031e-06	0.000269859	19	BC021614	protein_coding	ENSMUST00000189808,ENSMUST00000076451
ENSMUSG00000028341	303.596	2.64241	0.50315	2.21308e-11	2.58072e-08	4	Nr4a3	protein_coding	ENSMUST00000153369,ENSMUST00000154186,ENSMUST00000030025,ENSMUST00000133539
ENSMUSG00000061988	913.602	2.62206	0.78453	1.28072e-07	2.36591e-05	13	Rpl10a-ps2	processed_pseudogene	ENSMUST00000071184
ENSMUSG00000033520	4335.07	2.44841	0.86062	7.14431e-07	9.13003e-05	13	Idi2	protein_coding	ENSMUST00000038598
ENSMUSG00000068566	3751.62	2.22623	0.296908	5.31414e-18	9.91512e-14	7	Myadm	protein_coding	ENSMUST00000203566,ENSMUST00000164553,ENSMUST00000204541,ENSMUST00000203328,ENSMUST00000096744
ENSMUSG00000044708	26.6863	2.06561	0.496383	7.58206e-09	2.9964e-06	1	Kcnj10	protein_coding	ENSMUST00000056136
ENSMUSG00000073489	385.522	1.98921	0.702567	1.4854e-06	0.000163028	1	Ifi204	protein_coding	ENSMUST00000192414,ENSMUST00000111214
ENSMUSG00000015947	32.2717	1.94123	0.540703	1.2998e-07	2.37761e-05	3	Fcgr1	protein_coding	ENSMUST00000029748,ENSMUST00000200420
ENSMUSG00000067279	1072.32	1.87696	0.502074	9.38865e-08	1.88359e-05	19	Ppp1r3c	protein_coding	ENSMUST00000087321
ENSMUSG00000035352	9.77209	1.87379	0.706972	3.32425e-06	0.000288292	11	Ccl12	protein_coding	ENSMUST00000124916,ENSMUST00000000194
ENSMUSG00000030732	44.8353	1.86728	0.515123	1.51614e-07	2.6687e-05	7	Chrdl2	protein_coding	ENSMUST00000107084,ENSMUST00000207641,ENSMUST00000144808,ENSMUST00000032977
ENSMUSG00000071715	62.4808	1.80154	0.448963	4.41941e-08	1.01799e-05	15	Ncf4	protein_coding	ENSMUST00000146147,ENSMUST00000133618,ENSMUST00000147303,ENSMUST00000126028,ENSMUST00000148646,ENSMUST00000096357
ENSMUSG00000006930	78.898	1.78022	0.302112	3.1088e-12	8.2863e-09	11	Hap1	protein_coding	ENSMUST00000173630,ENSMUST00000138603,ENSMUST00000146878,ENSMUST00000103124,ENSMUST00000174635
ENSMUSG00000055748	13.1917	1.72614	1.50228	5.12877e-05	0.00185811	15	Gsdmc4	protein_coding	ENSMUST00000063530,ENSMUST00000188108
ENSMUSG00000050050	5.31199	1.72407	1.13466	4.2353e-05	0.00162263	5	Ccdc158	protein_coding	ENSMUST00000060930,ENSMUST00000150359,ENSMUST00000151180,ENSMUST00000212060,ENSMUST00000136004
ENSMUSG00000028989	146.496	1.71496	0.758189	1.29103e-05	0.000743214	4	Angptl7	protein_coding	ENSMUST00000030840
ENSMUSG00000015437	11.3894	1.70569	1.3459	5.35277e-05	0.00192432	14	Gzmb	protein_coding	ENSMUST00000015581
ENSMUSG00000017737	57.7322	1.67151	0.929229	3.3107e-05	0.0013636	2	Mmp9	protein_coding	ENSMUST00000144917,ENSMUST00000134382,ENSMUST00000137626,ENSMUST00000017881
ENSMUSG00000000386	86.2819	1.65983	0.449608	3.26185e-07	4.9738e-05	16	Mx1	protein_coding	ENSMUST00000023655,ENSMUST00000135184,ENSMUST00000155233,ENSMUST00000142883,ENSMUST00000113768
ENSMUSG00000056749	143.739	1.64511	0.38314	3.41614e-08	8.17853e-06	13	Nfil3	protein_coding	ENSMUST00000071065
ENSMUSG00000051527	8.1708	1.64392	1.03816	4.75175e-05	0.00175214	7	Usp29	protein_coding	ENSMUST00000197117,ENSMUST00000208952,ENSMUST00000208662,ENSMUST00000208642,ENSMUST00000207899,ENSMUST00000054055,ENSMUST00000208195,ENSMUST00000198068,ENSMUST00000200535
ENSMUSG00000029307	36.6919	1.61549	0.430045	3.32662e-07	4.9738e-05	5	Dmp1	protein_coding	ENSMUST00000066708
ENSMUSG00000074896	168.445	1.61272	0.362392	2.1532e-08	6.18067e-06	19	Ifit3	protein_coding	ENSMUST00000102825
ENSMUSG00000003484	17.6278	1.59033	0.937488	4.74684e-05	0.00175214	8	Cyp4f18	protein_coding	ENSMUST00000125448,ENSMUST00000141975,ENSMUST00000003574
ENSMUSG00000049641	111.103	1.5628	0.432355	7.26091e-07	9.21592e-05	10	Vgll2	protein_coding	ENSMUST00000163017,ENSMUST00000058347
ENSMUSG00000069793	207.908	1.55462	0.29449	5.8861e-10	4.22396e-07	11	Slfn9	protein_coding	ENSMUST00000038211,ENSMUST00000092840,ENSMUST00000138797
ENSMUSG00000013846	813.087	1.54524	0.22637	4.91999e-14	2.29493e-10	15	St3gal1	protein_coding	ENSMUST00000092640
ENSMUSG00000073375	835.847	1.49959	0.476972	4.00396e-06	0.000320626	17	Lrrc30	protein_coding	ENSMUST00000097290
ENSMUSG00000020641	228.653	1.49722	0.330965	3.46288e-08	8.17853e-06	12	Rsad2	protein_coding	ENSMUST00000020970,ENSMUST00000137792,ENSMUST00000142732
ENSMUSG00000035385	45.1909	1.49295	0.557554	1.23354e-05	0.000718588	11	Ccl2	protein_coding	ENSMUST00000000193,ENSMUST00000124479
ENSMUSG00000032089	182.488	1.47647	0.339174	8.18699e-08	1.74613e-05	9	Il10ra	protein_coding	ENSMUST00000176808,ENSMUST00000034594,ENSMUST00000176222
ENSMUSG00000020638	114.636	1.45323	0.290732	5.26231e-09	2.33772e-06	12	Cmpk2	protein_coding	ENSMUST00000020969
ENSMUSG00000028599	257.234	1.44922	0.294752	8.04482e-09	3.06327e-06	4	Tnfrsf1b	protein_coding	ENSMUST00000030336,ENSMUST00000143055
ENSMUSG00000052336	63.2716	1.4464	0.470881	6.2418e-06	0.000446113	9	Cx3cr1	protein_coding	ENSMUST00000177637,ENSMUST00000064165
ENSMUSG00000041827	324.934	1.43808	0.492517	9.30569e-06	0.000599416	5	Oasl1	protein_coding	ENSMUST00000155394,ENSMUST00000112143,ENSMUST00000155274,ENSMUST00000140159,ENSMUST00000031540,ENSMUST00000152329
ENSMUSG00000053004	23.1404	1.43794	0.451819	4.92941e-06	0.000374119	6	Hrh1	protein_coding	ENSMUST00000161220,ENSMUST00000160780,ENSMUST00000161650,ENSMUST00000088987,ENSMUST00000160212
ENSMUSG00000035678	23.655	1.42918	0.314205	4.92369e-08	1.12032e-05	17	Tnfsf9	protein_coding	ENSMUST00000039490
ENSMUSG00000030921	181.752	1.41291	0.28325	7.34486e-09	2.9964e-06	7	Trim30a	protein_coding	ENSMUST00000142124,ENSMUST00000125762,ENSMUST00000076922
ENSMUSG00000018654	82.875	1.40435	0.45382	7.25487e-06	0.000497652	11	Ikzf1	protein_coding	ENSMUST00000048122,ENSMUST00000141436,ENSMUST00000126058,ENSMUST00000076700,ENSMUST00000065433,ENSMUST00000018798
ENSMUSG00000015340	178.944	1.40348	0.445128	6.30806e-06	0.000447512	X	Cybb	protein_coding	ENSMUST00000131591,ENSMUST00000154503,ENSMUST00000015484,ENSMUST00000170885,ENSMUST00000164685
ENSMUSG00000047443	83.33	1.39493	0.265029	2.09605e-09	1.15024e-06	1	Fam132b	protein_coding	ENSMUST00000086861,ENSMUST00000190998
ENSMUSG00000033737	57.1572	1.39369	0.357183	7.38181e-07	9.24362e-05	X	Fndc3c1	protein_coding	ENSMUST00000039447,ENSMUST00000127796,ENSMUST00000149331,ENSMUST00000138724,ENSMUST00000137507,ENSMUST00000140707,ENSMUST00000151745
ENSMUSG00000027514	151.046	1.39338	0.76431	7.56169e-05	0.00239535	2	Zbp1	protein_coding	ENSMUST00000146802,ENSMUST00000029018,ENSMUST00000109116
ENSMUSG00000040485	67.7341	1.39219	0.601997	3.76718e-05	0.00149549	1	Lrrc52	protein_coding	ENSMUST00000036643
ENSMUSG00000105096	246.858	1.37904	0.397604	3.08248e-06	0.000277203	5	Gbp10	protein_coding	ENSMUST00000196634,ENSMUST00000065588
ENSMUSG00000045932	246.621	1.37495	0.204478	3.8382e-13	1.39298e-09	19	Ifit2	protein_coding	ENSMUST00000102826,ENSMUST00000149829
ENSMUSG00000024164	2069.51	1.36762	0.549646	3.09208e-05	0.00132178	17	C3	protein_coding	ENSMUST00000177425,ENSMUST00000024988,ENSMUST00000177046,ENSMUST00000176457
ENSMUSG00000036887	499.621	1.35336	0.354547	1.22149e-06	0.000138967	4	C1qa	protein_coding	ENSMUST00000046285
ENSMUSG00000020169	111.142	1.35295	0.443512	1.03432e-05	0.000641143	10	Best3	protein_coding	ENSMUST00000020378
ENSMUSG00000038642	641.997	1.34847	0.432059	8.93389e-06	0.000584872	3	Ctss	protein_coding	ENSMUST00000015667,ENSMUST00000116304
ENSMUSG00000021091	599.029	1.33781	0.580403	4.81422e-05	0.00176818	12	Serpina3n	protein_coding	ENSMUST00000021506
ENSMUSG00000028581	394.282	1.33253	0.362557	2.12888e-06	0.000209057	4	Laptm5	protein_coding	ENSMUST00000151698,ENSMUST00000123550,ENSMUST00000136082,ENSMUST00000030316,ENSMUST00000139023,ENSMUST00000125332,ENSMUST00000143450,ENSMUST00000156225,ENSMUST00000156170,ENSMUST00000156742
ENSMUSG00000009292	20.6295	1.29932	0.713793	0.000108696	0.00310573	10	Trpm2	protein_coding	ENSMUST00000153842,ENSMUST00000138238,ENSMUST00000105399,ENSMUST00000126206,ENSMUST00000105401,ENSMUST00000105400,ENSMUST00000140471,ENSMUST00000154996
ENSMUSG00000001986	88.4171	1.2973	0.23651	1.22551e-09	7.37597e-07	X	Gria3	protein_coding	ENSMUST00000126843,ENSMUST00000156721,ENSMUST00000115103,ENSMUST00000076349,ENSMUST00000139965,ENSMUST00000165288,ENSMUST00000148212,ENSMUST00000124169,ENSMUST00000128197
ENSMUSG00000036905	476.031	1.29509	0.334433	1.37524e-06	0.000153648	4	C1qb	protein_coding	ENSMUST00000046384
ENSMUSG00000001918	609.904	1.2851	0.205678	1.55854e-11	2.07709e-08	7	Slc1a5	protein_coding	ENSMUST00000141349,ENSMUST00000206444,ENSMUST00000131664,ENSMUST00000108496,ENSMUST00000147814,ENSMUST00000134407,ENSMUST00000135817,ENSMUST00000127401
ENSMUSG00000055546	25.065	1.28228	0.378392	6.1838e-06	0.000445473	11	Timd4	protein_coding	ENSMUST00000068877
ENSMUSG00000042190	221.897	1.27627	0.332334	1.67208e-06	0.000176258	5	Cmklr1	protein_coding	ENSMUST00000151460,ENSMUST00000047936,ENSMUST00000142854,ENSMUST00000132065
ENSMUSG00000026873	67.1972	1.26422	0.232078	1.81363e-09	1.05746e-06	2	Phf19	protein_coding	ENSMUST00000028232,ENSMUST00000128663,ENSMUST00000128394,ENSMUST00000129911,ENSMUST00000202907
ENSMUSG00000066677	21.0498	1.26363	0.353213	3.97143e-06	0.000320118	1	Pydc3	protein_coding	ENSMUST00000169857,ENSMUST00000182880,ENSMUST00000085876
ENSMUSG00000078521	20.4294	1.26222	0.45348	2.83356e-05	0.00124105	4	Aunip	protein_coding	ENSMUST00000105866
ENSMUSG00000060131	37.3354	1.25323	0.530715	6.40398e-05	0.00215678	2	Atp8b4	protein_coding	ENSMUST00000040128,ENSMUST00000134977,ENSMUST00000040149,ENSMUST00000147517,ENSMUST00000129187
ENSMUSG00000031101	61.2446	1.24969	0.411562	1.72758e-05	0.000905443	X	Sash3	protein_coding	ENSMUST00000033427
ENSMUSG00000091649	24.1501	1.24829	0.514477	5.88148e-05	0.0020284	14	Phf11b	protein_coding	ENSMUST00000166121
ENSMUSG00000058163	15.6646	1.24687	0.536158	6.97968e-05	0.00226876	11	Gm5431	protein_coding	ENSMUST00000109212,ENSMUST00000109209,ENSMUST00000109210
ENSMUSG00000028874	60.7926	1.245	0.626197	0.000112858	0.00317603	4	Fgr	protein_coding	ENSMUST00000124451,ENSMUST00000138179,ENSMUST00000171223,ENSMUST00000030693
ENSMUSG00000028150	1098.66	1.24188	0.274431	1.5877e-07	2.73355e-05	3	Rorc	protein_coding	ENSMUST00000197040,ENSMUST00000200009,ENSMUST00000198793,ENSMUST00000029795
ENSMUSG00000025044	46.9534	1.24081	0.445495	3.10821e-05	0.00132178	8	Msr1	protein_coding	ENSMUST00000210589,ENSMUST00000210525,ENSMUST00000026021,ENSMUST00000170091,ENSMUST00000210681
ENSMUSG00000026473	8343.52	1.23165	0.217538	6.7255e-10	4.64757e-07	1	Glul	protein_coding	ENSMUST00000086199,ENSMUST00000139476,ENSMUST00000153134,ENSMUST00000140685,ENSMUST00000154576
ENSMUSG00000036587	6.93811	1.22922	0.697054	0.000153698	0.00390914	2	Fut7	protein_coding	ENSMUST00000041654,ENSMUST00000142156,ENSMUST00000100320,ENSMUST00000114278,ENSMUST00000134259
ENSMUSG00000046805	482.88	1.22804	0.550771	8.79977e-05	0.00267404	19	Mpeg1	protein_coding	ENSMUST00000081035
ENSMUSG00000045322	22.6262	1.22335	0.759548	0.000178504	0.00434227	9	Tlr9	protein_coding	ENSMUST00000062241
ENSMUSG00000052160	144.918	1.21971	0.409426	2.24597e-05	0.00105821	12	Pld4	protein_coding	ENSMUST00000063888
ENSMUSG00000006362	507.108	1.21653	0.216101	8.67528e-10	5.78083e-07	8	Cbfa2t3	protein_coding	ENSMUST00000134045,ENSMUST00000147374,ENSMUST00000127984,ENSMUST00000064674,ENSMUST00000148630,ENSMUST00000006525,ENSMUST00000142535
ENSMUSG00000022488	189.91	1.20745	0.401455	2.21759e-05	0.00105152	15	Nckap1l	protein_coding	ENSMUST00000047405
ENSMUSG00000069919	145.964	1.20594	0.493415	6.90873e-05	0.00225609	11	Hba-a1	protein_coding	ENSMUST00000093209,ENSMUST00000142555
ENSMUSG00000029096	573.165	1.20456	0.306682	1.71626e-06	0.0001779	5	Htra3	protein_coding	ENSMUST00000114233,ENSMUST00000201028,ENSMUST00000137935,ENSMUST00000087629,ENSMUST00000129459,ENSMUST00000200810
ENSMUSG00000028776	1088.28	1.19999	0.212871	8.99192e-10	5.78522e-07	4	Tinagl1	protein_coding	ENSMUST00000145000,ENSMUST00000132545,ENSMUST00000145774,ENSMUST00000133660,ENSMUST00000030560,ENSMUST00000175822,ENSMUST00000175992,ENSMUST00000105999,ENSMUST00000105998
ENSMUSG00000025314	443.762	1.19961	0.274494	3.5434e-07	5.24704e-05	2	Ptprj	protein_coding	ENSMUST00000168621,ENSMUST00000111493,ENSMUST00000129323,ENSMUST00000111495
ENSMUSG00000051220	102.984	1.19664	0.303136	1.65684e-06	0.000176147	X	Ercc6l	protein_coding	ENSMUST00000056904
ENSMUSG00000021676	123.782	1.18705	0.355764	1.0697e-05	0.000650115	13	Iqgap2	protein_coding	ENSMUST00000068603
ENSMUSG00000034258	42.4367	1.18683	0.423518	3.79662e-05	0.00150079	12	Mfsd7c	protein_coding	ENSMUST00000040461
ENSMUSG00000062007	10.734	1.1863	0.779569	0.000219623	0.00502789	8	Hsh2d	protein_coding	ENSMUST00000165324,ENSMUST00000072097
ENSMUSG00000026177	44.4148	1.18436	0.330983	5.51814e-06	0.000405344	1	Slc11a1	protein_coding	ENSMUST00000136786,ENSMUST00000187516,ENSMUST00000134189,ENSMUST00000027368,ENSMUST00000155865,ENSMUST00000135137,ENSMUST00000127487,ENSMUST00000147233,ENSMUST00000149166,ENSMUST00000133896,ENSMUST00000131511
ENSMUSG00000044827	25.916	1.18278	0.656684	0.000181767	0.00439301	5	Tlr1	protein_coding	ENSMUST00000197886,ENSMUST00000059349,ENSMUST00000197315
ENSMUSG00000027580	772.645	1.18217	0.218514	3.29316e-09	1.61694e-06	2	Helz2	protein_coding	ENSMUST00000108831,ENSMUST00000155049,ENSMUST00000149417,ENSMUST00000121484,ENSMUST00000094203
ENSMUSG00000025854	229.494	1.18161	0.316344	3.47781e-06	0.000293615	5	Fam20c	protein_coding	ENSMUST00000160988,ENSMUST00000026972,ENSMUST00000161641,ENSMUST00000160645,ENSMUST00000159176,ENSMUST00000197027
ENSMUSG00000022372	83.8955	1.1807	0.477374	7.35035e-05	0.00235164	15	Sla	protein_coding	ENSMUST00000164163,ENSMUST00000164939,ENSMUST00000100572,ENSMUST00000168589,ENSMUST00000168522
ENSMUSG00000026009	59.3133	1.17858	0.739431	0.00021768	0.00501396	1	Icos	protein_coding	ENSMUST00000102827,ENSMUST00000027162
ENSMUSG00000025355	178.391	1.17806	0.379827	2.00701e-05	0.000988042	10	Mmp19	protein_coding	ENSMUST00000026411
ENSMUSG00000096617	9.80078	1.17772	0.455307	6.06119e-05	0.00206487	5	Gm5559	processed_pseudogene	ENSMUST00000180755
ENSMUSG00000026959	10.8211	1.17556	0.80445	0.000236074	0.00529648	2	Grin1	protein_coding	ENSMUST00000114310,ENSMUST00000144402,ENSMUST00000114312,ENSMUST00000114314,ENSMUST00000114317,ENSMUST00000114318,ENSMUST00000114308,ENSMUST00000153465,ENSMUST00000135426,ENSMUST00000028335,ENSMUST00000155627,ENSMUST00000153551,ENSMUST00000127171,ENSMUST00000114307
ENSMUSG00000026770	72.0835	1.17531	0.424263	4.26122e-05	0.00162589	2	Il2ra	protein_coding	ENSMUST00000150890,ENSMUST00000028111,ENSMUST00000195427
ENSMUSG00000034641	27.6264	1.16079	0.478598	8.72443e-05	0.00265981	11	Cd300ld	protein_coding	ENSMUST00000045075
ENSMUSG00000049988	24.8245	1.1578	0.368095	1.95153e-05	0.000969305	8	Lrrc25	protein_coding	ENSMUST00000052437,ENSMUST00000210609
ENSMUSG00000020053	567.11	1.15582	0.347225	1.22877e-05	0.000718588	10	Igf1	protein_coding	ENSMUST00000105300,ENSMUST00000126490,ENSMUST00000062862,ENSMUST00000122386,ENSMUST00000121161,ENSMUST00000122100,ENSMUST00000095360,ENSMUST00000121952
ENSMUSG00000018339	502.256	1.15268	0.327647	7.36699e-06	0.000503492	11	Gpx3	protein_coding	ENSMUST00000082430,ENSMUST00000149324,ENSMUST00000125094
ENSMUSG00000028444	321.912	1.15113	0.546405	0.000148551	0.00383189	4	Cntfr	protein_coding	ENSMUST00000145379,ENSMUST00000084701,ENSMUST00000102961,ENSMUST00000102962,ENSMUST00000151181,ENSMUST00000064443
ENSMUSG00000049625	57.2739	1.14801	0.499452	0.000113848	0.00318008	13	Tifab	protein_coding	ENSMUST00000169652
ENSMUSG00000032243	118.566	1.14777	0.463608	8.45796e-05	0.00261706	9	Itga11	protein_coding	ENSMUST00000034774,ENSMUST00000159012
ENSMUSG00000018008	181.177	1.14623	0.441625	6.82279e-05	0.00224559	15	Cyth4	protein_coding	ENSMUST00000043069
ENSMUSG00000028931	61.1563	1.14091	0.375667	2.70258e-05	0.00120059	4	Kcnab2	protein_coding	ENSMUST00000161496,ENSMUST00000159844,ENSMUST00000159840,ENSMUST00000160884,ENSMUST00000030768,ENSMUST00000162017,ENSMUST00000162518,ENSMUST00000162165,ENSMUST00000161236,ENSMUST00000159186,ENSMUST00000162200,ENSMUST00000161844,ENSMUST00000159435,ENSMUST00000105648
ENSMUSG00000050063	327.278	1.14028	0.740037	0.000264764	0.00569157	7	Klk6	protein_coding	ENSMUST00000107966,ENSMUST00000177514,ENSMUST00000107968,ENSMUST00000107967
ENSMUSG00000023903	23.3247	1.14024	0.587821	0.000191779	0.00455257	17	Mmp25	protein_coding	ENSMUST00000024696
ENSMUSG00000062545	11.6897	1.13949	1.03179	0.000268675	0.00572908	4	Tlr12	protein_coding	ENSMUST00000133382,ENSMUST00000074829
ENSMUSG00000033880	507.919	1.1348	0.42521	6.19725e-05	0.00209852	11	Lgals3bp	protein_coding	ENSMUST00000043722,ENSMUST00000144529,ENSMUST00000106290,ENSMUST00000127054,ENSMUST00000141459
ENSMUSG00000026669	96.8631	1.13392	0.354017	1.84282e-05	0.00094201	2	Mcm10	protein_coding	ENSMUST00000139882,ENSMUST00000125851,ENSMUST00000151533,ENSMUST00000125201,ENSMUST00000129443,ENSMUST00000027980,ENSMUST00000150091,ENSMUST00000146257,ENSMUST00000102985,ENSMUST00000125349
ENSMUSG00000058715	131.004	1.13272	0.302435	3.98046e-06	0.000320118	1	Fcer1g	protein_coding	ENSMUST00000150997,ENSMUST00000079957,ENSMUST00000193973
ENSMUSG00000059498	113.284	1.13272	0.343697	1.45504e-05	0.000812817	1	Fcgr3	protein_coding	ENSMUST00000164179,ENSMUST00000164044,ENSMUST00000168817,ENSMUST00000169017
ENSMUSG00000024621	536.291	1.13221	0.302217	3.9738e-06	0.000320118	18	Csf1r	protein_coding	ENSMUST00000025523,ENSMUST00000115268
ENSMUSG00000025161	358.65	1.12942	0.324002	8.72948e-06	0.000573502	11	Slc16a3	protein_coding	ENSMUST00000100130,ENSMUST00000129473,ENSMUST00000134540,ENSMUST00000168579,ENSMUST00000133029,ENSMUST00000070653,ENSMUST00000140467,ENSMUST00000154187
ENSMUSG00000072844	7.04668	1.12847	0.761896	0.000286064	0.00593702	X	G530011O06Rik	processed_transcript	ENSMUST00000154810
ENSMUSG00000026656	229.381	1.12643	0.387641	3.86466e-05	0.00151167	1	Fcgr2b	protein_coding	ENSMUST00000161503,ENSMUST00000159969,ENSMUST00000081103,ENSMUST00000027966,ENSMUST00000159688,ENSMUST00000160106,ENSMUST00000161730
ENSMUSG00000058818	97.7677	1.12589	0.361904	2.38695e-05	0.00110403	7	Pirb	protein_coding	ENSMUST00000129493,ENSMUST00000078451,ENSMUST00000137474,ENSMUST00000136238,ENSMUST00000155131
ENSMUSG00000001473	799.198	1.1256	0.288442	2.45195e-06	0.000232226	18	Tubb6	protein_coding	ENSMUST00000001513
ENSMUSG00000005320	76.5905	1.12389	0.298925	3.90686e-06	0.000318316	13	Fgfr4	protein_coding	ENSMUST00000162167,ENSMUST00000162967,ENSMUST00000005452
ENSMUSG00000058099	69.0606	1.12361	0.381021	3.54048e-05	0.00143294	15	Nfam1	protein_coding	ENSMUST00000023076,ENSMUST00000109503,ENSMUST00000100377
ENSMUSG00000026786	161.116	1.12219	0.293377	3.18839e-06	0.000279555	2	Apbb1ip	protein_coding	ENSMUST00000132993,ENSMUST00000148315,ENSMUST00000014290,ENSMUST00000131195
ENSMUSG00000034329	70.3542	1.11932	0.235038	9.18811e-08	1.86339e-05	11	Brip1	protein_coding	ENSMUST00000123366,ENSMUST00000149748,ENSMUST00000044423
ENSMUSG00000026288	208.282	1.11916	0.388175	4.17994e-05	0.00160803	1	Inpp5d	protein_coding	ENSMUST00000167032,ENSMUST00000169754,ENSMUST00000164592,ENSMUST00000165554,ENSMUST00000170300,ENSMUST00000168783,ENSMUST00000072999,ENSMUST00000042275,ENSMUST00000163222,ENSMUST00000163548,ENSMUST00000163576
ENSMUSG00000049565	383.256	1.11878	0.322042	9.33817e-06	0.000599416	3	Aknad1	protein_coding	ENSMUST00000147916,ENSMUST00000150998,ENSMUST00000123556,ENSMUST00000133931
ENSMUSG00000049608	12.7916	1.11797	0.767121	0.000301969	0.00613072	1	Gpr55	protein_coding	ENSMUST00000086975
ENSMUSG00000024678	128.335	1.11677	0.363804	2.7268e-05	0.00120561	19	Ms4a4d	protein_coding	ENSMUST00000025581
ENSMUSG00000024677	103.26	1.10873	0.393316	5.01036e-05	0.00182942	19	Ms4a6b	protein_coding	ENSMUST00000159587,ENSMUST00000161283,ENSMUST00000025580,ENSMUST00000161157,ENSMUST00000163078
ENSMUSG00000057715	5.90475	1.10631	1.07922	0.0002848	0.00591992	1	A830018L16Rik	protein_coding	ENSMUST00000137824,ENSMUST00000141512,ENSMUST00000142117,ENSMUST00000150870,ENSMUST00000171690,ENSMUST00000135014,ENSMUST00000179089,ENSMUST00000048613,ENSMUST00000141339,ENSMUST00000191437
ENSMUSG00000020038	376.929	1.10521	0.261488	8.30118e-07	0.000100574	10	Cry1	protein_coding	ENSMUST00000020227
ENSMUSG00000037944	24.4956	1.10455	0.669472	0.00029302	0.00602774	11	Ccr7	protein_coding	ENSMUST00000103134
ENSMUSG00000030043	55.4784	1.10095	0.451873	0.000110859	0.00314439	6	Tacr1	protein_coding	ENSMUST00000203775,ENSMUST00000205041,ENSMUST00000032122
ENSMUSG00000040522	15.1972	1.10056	0.58298	0.000244403	0.00542067	X	Tlr8	protein_coding	ENSMUST00000133722,ENSMUST00000138311,ENSMUST00000112170,ENSMUST00000049023,ENSMUST00000148370
ENSMUSG00000039529	975.668	1.09851	0.379929	4.42382e-05	0.00166747	18	Atp8b1	protein_coding	ENSMUST00000025482
ENSMUSG00000036526	18.4919	1.09776	0.826369	0.000336702	0.00658289	5	Card11	protein_coding	ENSMUST00000085786,ENSMUST00000199091,ENSMUST00000196169
ENSMUSG00000022220	490.634	1.09515	0.172568	2.05269e-11	2.55327e-08	14	Adcy4	protein_coding	ENSMUST00000170223,ENSMUST00000002398
ENSMUSG00000031980	36.6188	1.09373	0.410103	7.32182e-05	0.0023513	8	Agt	protein_coding	ENSMUST00000063278
ENSMUSG00000029121	18.9384	1.09023	0.633005	0.000298117	0.00607897	5	Crmp1	protein_coding	ENSMUST00000202652,ENSMUST00000201453,ENSMUST00000114158,ENSMUST00000201765,ENSMUST00000201315,ENSMUST00000201834,ENSMUST00000202434,ENSMUST00000031004,ENSMUST00000202377,ENSMUST00000200834
ENSMUSG00000041859	452.106	1.08929	0.276134	2.34179e-06	0.000224067	1	Mcm3	protein_coding	ENSMUST00000185296,ENSMUST00000190421,ENSMUST00000188112,ENSMUST00000053266,ENSMUST00000191061
ENSMUSG00000031844	961.604	1.08835	0.321916	1.32782e-05	0.000755319	8	Hsd17b2	protein_coding	ENSMUST00000212998,ENSMUST00000212052,ENSMUST00000034304
ENSMUSG00000000290	169.396	1.0883	0.473782	0.000148692	0.00383189	10	Itgb2	protein_coding	ENSMUST00000156644,ENSMUST00000000299,ENSMUST00000153541,ENSMUST00000131023,ENSMUST00000130059
ENSMUSG00000070034	119.412	1.08802	0.298933	6.25924e-06	0.000446113	1	Sp110	protein_coding	ENSMUST00000130727,ENSMUST00000131950,ENSMUST00000151690,ENSMUST00000128339,ENSMUST00000186740,ENSMUST00000152399,ENSMUST00000143363,ENSMUST00000150114,ENSMUST00000093508
ENSMUSG00000031264	26.071	1.08456	0.430748	0.000102002	0.0029552	X	Btk	protein_coding	ENSMUST00000132664,ENSMUST00000113213,ENSMUST00000033617,ENSMUST00000150245,ENSMUST00000128333
ENSMUSG00000073490	121.299	1.08411	0.346471	2.62231e-05	0.00118181	1	AI607873	protein_coding	ENSMUST00000127730,ENSMUST00000042610
ENSMUSG00000044456	297.17	1.08067	0.231649	1.53198e-07	2.67137e-05	12	Rin3	protein_coding	ENSMUST00000150795,ENSMUST00000133820,ENSMUST00000137249,ENSMUST00000139686,ENSMUST00000056950,ENSMUST00000101114,ENSMUST00000131076
ENSMUSG00000020649	325.494	1.07914	0.310272	1.03429e-05	0.000641143	12	Rrm2	protein_coding	ENSMUST00000020980,ENSMUST00000154588,ENSMUST00000153058,ENSMUST00000147789
ENSMUSG00000089753	1.74214	1.07861	1.26931	0.000231394	NA	11	Cd300ld2	protein_coding	ENSMUST00000092463,ENSMUST00000106578
ENSMUSG00000038179	49.8633	1.07072	0.558056	0.000272535	0.00578064	1	Slamf7	protein_coding	ENSMUST00000192195,ENSMUST00000192024,ENSMUST00000111276,ENSMUST00000194791,ENSMUST00000194531
ENSMUSG00000033220	113.7	1.07011	0.514213	0.000223457	0.00509109	15	Rac2	protein_coding	ENSMUST00000043214
ENSMUSG00000024589	951.003	1.06862	0.403725	8.38864e-05	0.00261251	18	Nedd4l	protein_coding	ENSMUST00000080418,ENSMUST00000163516
ENSMUSG00000025383	10.8687	1.06813	1.09409	0.00031039	0.00626081	10	Il23a	protein_coding	ENSMUST00000026449
ENSMUSG00000037754	170.697	1.06463	0.263229	1.75052e-06	0.000178477	2	Ppp1r16b	protein_coding	ENSMUST00000103116,ENSMUST00000045503,ENSMUST00000052927,ENSMUST00000145073,ENSMUST00000129902
ENSMUSG00000075122	38.5385	1.06245	0.402587	8.72196e-05	0.00265981	16	Cd80	protein_coding	ENSMUST00000099816
ENSMUSG00000025855	65.1348	1.06209	0.258303	1.38498e-06	0.000153815	5	Prkar1b	protein_coding	ENSMUST00000147505,ENSMUST00000129851,ENSMUST00000155833,ENSMUST00000130180,ENSMUST00000026973,ENSMUST00000148002,ENSMUST00000134762,ENSMUST00000141985,ENSMUST00000110890,ENSMUST00000110889,ENSMUST00000139415
ENSMUSG00000029167	1828.17	1.05996	0.431394	0.000126226	0.00341817	5	Ppargc1a	protein_coding	ENSMUST00000196968,ENSMUST00000151104,ENSMUST00000031059,ENSMUST00000127135,ENSMUST00000132734
ENSMUSG00000025608	2631.11	1.05948	0.203477	1.32784e-08	4.76441e-06	6	Podxl	protein_coding	ENSMUST00000026698,ENSMUST00000136877
ENSMUSG00000030579	154.554	1.05852	0.383834	6.86016e-05	0.00224951	7	Tyrobp	protein_coding	ENSMUST00000208125,ENSMUST00000207982,ENSMUST00000032800
ENSMUSG00000066319	28.5833	1.05782	0.401301	8.92718e-05	0.00269957	9	Rtp3	protein_coding	ENSMUST00000198702,ENSMUST00000084922,ENSMUST00000199891
ENSMUSG00000041515	150.832	1.05477	0.4786	0.000199878	0.0047028	8	Irf8	protein_coding	ENSMUST00000160594,ENSMUST00000162001,ENSMUST00000160943,ENSMUST00000162658,ENSMUST00000047737,ENSMUST00000160388,ENSMUST00000162775
ENSMUSG00000030000	21.0948	1.05259	0.520039	0.000261454	0.00564608	6	Add2	protein_coding	ENSMUST00000203529,ENSMUST00000203366,ENSMUST00000203196,ENSMUST00000203445,ENSMUST00000203279,ENSMUST00000204059,ENSMUST00000203724,ENSMUST00000032069,ENSMUST00000205034,ENSMUST00000203786
ENSMUSG00000001228	469.724	1.05073	0.286128	6.17016e-06	0.000445473	17	Uhrf1	protein_coding	ENSMUST00000137876,ENSMUST00000113039,ENSMUST00000113038,ENSMUST00000113035,ENSMUST00000001258,ENSMUST00000142387,ENSMUST00000139654
ENSMUSG00000045404	11.2555	1.0503	0.486129	0.00021794	0.00501396	12	Kcnk13	protein_coding	ENSMUST00000162221,ENSMUST00000177549,ENSMUST00000160413,ENSMUST00000049788
ENSMUSG00000027639	2056.28	1.04368	0.32684	2.49098e-05	0.00113358	2	Samhd1	protein_coding	ENSMUST00000139263,ENSMUST00000160213,ENSMUST00000152866,ENSMUST00000142508,ENSMUST00000139149,ENSMUST00000057725,ENSMUST00000149313,ENSMUST00000109549,ENSMUST00000088523,ENSMUST00000123932
ENSMUSG00000040675	143.453	1.04355	0.311055	1.60326e-05	0.000862063	10	Mthfd1l	protein_coding	ENSMUST00000154517,ENSMUST00000043735,ENSMUST00000117291,ENSMUST00000120585
ENSMUSG00000002068	123.852	1.04303	0.295957	9.83779e-06	0.000619501	7	Ccne1	protein_coding	ENSMUST00000108023,ENSMUST00000130329,ENSMUST00000128785,ENSMUST00000137097,ENSMUST00000124979
ENSMUSG00000030107	172.637	1.04218	0.458564	0.000188607	0.0045058	6	Usp18	protein_coding	ENSMUST00000032198,ENSMUST00000203250,ENSMUST00000204926,ENSMUST00000204710
ENSMUSG00000006519	170.328	1.04013	0.261186	2.2686e-06	0.000219313	8	Cyba	protein_coding	ENSMUST00000212600,ENSMUST00000212822,ENSMUST00000017604
ENSMUSG00000012428	576.482	1.03844	0.300556	1.21773e-05	0.00071448	5	Steap4	protein_coding	ENSMUST00000115421
ENSMUSG00000017652	40.8653	1.03501	0.439007	0.000167463	0.00418277	2	Cd40	protein_coding	ENSMUST00000153105,ENSMUST00000073707,ENSMUST00000017799,ENSMUST00000140951,ENSMUST00000154443,ENSMUST00000081310,ENSMUST00000184221
ENSMUSG00000029603	72.3953	1.03458	0.451017	0.000187764	0.00449719	5	Dtx1	protein_coding	ENSMUST00000151562,ENSMUST00000031607,ENSMUST00000145174,ENSMUST00000201264,ENSMUST00000124079,ENSMUST00000144889
ENSMUSG00000017146	138.393	1.03295	0.326378	2.75888e-05	0.00121404	11	Brca1	protein_coding	ENSMUST00000142086,ENSMUST00000188168,ENSMUST00000191198,ENSMUST00000017290,ENSMUST00000156843,ENSMUST00000190862,ENSMUST00000131460
ENSMUSG00000079419	107.18	1.03291	0.433832	0.000161855	0.00407541	19	Ms4a6c	protein_coding	ENSMUST00000165310,ENSMUST00000187462
ENSMUSG00000040552	68.9712	1.03207	0.443098	0.000178315	0.00434227	6	C3ar1	protein_coding	ENSMUST00000042081
ENSMUSG00000055022	13.5948	1.03054	0.782226	0.000455034	0.00805128	15	Cntn1	protein_coding	ENSMUST00000141187,ENSMUST00000000109,ENSMUST00000068378,ENSMUST00000169825
ENSMUSG00000004730	97.8601	1.02853	0.423469	0.00015049	0.00386755	17	Adgre1	protein_coding	ENSMUST00000086763,ENSMUST00000004850
ENSMUSG00000030789	175.756	1.02809	0.525992	0.000320101	0.00636222	7	Itgax	protein_coding	ENSMUST00000205460,ENSMUST00000033053,ENSMUST00000205408,ENSMUST00000206396
ENSMUSG00000025491	75.3108	1.02804	0.464485	0.000220955	0.00504599	7	Ifitm1	protein_coding	ENSMUST00000106042,ENSMUST00000106040,ENSMUST00000026564
ENSMUSG00000015143	907.702	1.02434	0.317419	2.38452e-05	0.00110403	12	Actn1	protein_coding	ENSMUST00000021554,ENSMUST00000167327
ENSMUSG00000025163	20.1845	1.02192	0.559409	0.000379787	0.00712477	11	Cd7	protein_coding	ENSMUST00000026159,ENSMUST00000163465
ENSMUSG00000018459	7.44428	1.0186	0.719262	0.000483178	0.00835509	2	Slc13a3	protein_coding	ENSMUST00000029208,ENSMUST00000109279,ENSMUST00000147107,ENSMUST00000145513,ENSMUST00000143136
ENSMUSG00000050192	88.4668	1.01761	0.212667	9.94688e-08	1.97435e-05	3	Eif5a2	protein_coding	ENSMUST00000060500
ENSMUSG00000049649	12.15	1.01711	1.06316	0.000370002	0.0070229	4	Gpr3	protein_coding	ENSMUST00000151025,ENSMUST00000105911,ENSMUST00000052090
ENSMUSG00000024679	58.879	1.01676	0.466996	0.000245756	0.00542641	19	Ms4a6d	protein_coding	ENSMUST00000025582,ENSMUST00000155669,ENSMUST00000125291,ENSMUST00000135351
ENSMUSG00000020900	536.24	1.01255	0.215683	1.47867e-07	2.63814e-05	11	Myh10	protein_coding	ENSMUST00000139059,ENSMUST00000141558,ENSMUST00000124006,ENSMUST00000143032,ENSMUST00000108673,ENSMUST00000145408,ENSMUST00000018887,ENSMUST00000092984,ENSMUST00000102611,ENSMUST00000155765
ENSMUSG00000079243	2049.92	1.01251	0.378741	9.62161e-05	0.00282709	9	Xirp1	protein_coding	ENSMUST00000111635
ENSMUSG00000024664	231.596	1.01144	0.346383	5.43647e-05	0.0019357	19	Fads3	protein_coding	ENSMUST00000115995
ENSMUSG00000024300	114.467	1.01077	0.462886	0.000249495	0.00547657	17	Myo1f	protein_coding	ENSMUST00000173372,ENSMUST00000087605,ENSMUST00000173426,ENSMUST00000174695
ENSMUSG00000021998	617.601	1.00862	0.439726	0.000208653	0.00484813	14	Lcp1	protein_coding	ENSMUST00000131802,ENSMUST00000149883,ENSMUST00000124499,ENSMUST00000145303,ENSMUST00000143539,ENSMUST00000130510,ENSMUST00000124608,ENSMUST00000134114,ENSMUST00000148609,ENSMUST00000122840,ENSMUST00000125833
ENSMUSG00000036377	28.2502	1.00686	0.443134	0.000218305	0.00501425	5	C530008M17Rik	protein_coding	ENSMUST00000187287,ENSMUST00000128112,ENSMUST00000151567,ENSMUST00000121851,ENSMUST00000125922,ENSMUST00000086909,ENSMUST00000121160,ENSMUST00000149216,ENSMUST00000152373,ENSMUST00000120639,ENSMUST00000120818,ENSMUST00000163347
ENSMUSG00000037318	39.7557	1.005	0.472434	0.000279686	0.00585021	1	Traf3ip3	protein_coding	ENSMUST00000161367,ENSMUST00000043550,ENSMUST00000161145,ENSMUST00000160302,ENSMUST00000160332,ENSMUST00000162905,ENSMUST00000159666,ENSMUST00000161403,ENSMUST00000162480,ENSMUST00000161151,ENSMUST00000192020,ENSMUST00000194278,ENSMUST00000159805
ENSMUSG00000027863	42.0563	1.00417	0.537858	0.000397101	0.00732125	3	Cd2	protein_coding	ENSMUST00000152321,ENSMUST00000156103,ENSMUST00000029456
ENSMUSG00000020120	123.759	1.00271	0.418205	0.000176054	0.00432782	11	Plek	protein_coding	ENSMUST00000102881,ENSMUST00000020321,ENSMUST00000156101
ENSMUSG00000006800	484.588	1.00138	0.228702	5.46337e-07	7.38663e-05	2	Sulf2	protein_coding	ENSMUST00000133395,ENSMUST00000143996,ENSMUST00000109249,ENSMUST00000088086,ENSMUST00000139266,ENSMUST00000146497,ENSMUST00000125503
ENSMUSG00000022014	39.8582	1.00131	0.554042	0.000428305	0.00772107	14	Epsti1	protein_coding	ENSMUST00000169978,ENSMUST00000022591
ENSMUSG00000020101	474.563	0.999951	0.248511	2.05951e-06	0.000204006	10	Vsir	protein_coding	ENSMUST00000164027,ENSMUST00000105459,ENSMUST00000169621,ENSMUST00000020301,ENSMUST00000170507,ENSMUST00000169139,ENSMUST00000105460
ENSMUSG00000025492	1843.4	0.999903	0.229206	5.82335e-07	7.71666e-05	7	Ifitm3	protein_coding	ENSMUST00000026565
ENSMUSG00000027322	33.9855	0.998862	0.560218	0.000443641	0.00790346	2	Siglec1	protein_coding	ENSMUST00000028794,ENSMUST00000110227,ENSMUST00000110226
ENSMUSG00000039546	63.9593	0.995136	0.795968	0.000529036	0.00890058	4	Ajap1	protein_coding	ENSMUST00000105646,ENSMUST00000149177
ENSMUSG00000024610	3786.31	0.995005	0.460411	0.000276583	0.00580413	18	Cd74	protein_coding	ENSMUST00000167610,ENSMUST00000097563,ENSMUST00000050487
ENSMUSG00000020100	470.757	0.99205	0.291599	1.54941e-05	0.000849257	10	Slc29a3	protein_coding	ENSMUST00000150845,ENSMUST00000117513,ENSMUST00000144989,ENSMUST00000127386,ENSMUST00000119595
ENSMUSG00000049130	39.2804	0.990816	0.448868	0.000260566	0.00563996	7	C5ar1	protein_coding	ENSMUST00000050770,ENSMUST00000168818,ENSMUST00000209442
ENSMUSG00000037731	79.3804	0.990715	0.475421	0.000318066	0.0063579	4	Themis2	protein_coding	ENSMUST00000045154
ENSMUSG00000053024	41.4749	0.990278	0.660568	0.000549528	0.00915392	1	Cntn2	protein_coding	ENSMUST00000188143,ENSMUST00000086521,ENSMUST00000189528,ENSMUST00000188943,ENSMUST00000188065,ENSMUST00000186487,ENSMUST00000186530,ENSMUST00000190601
ENSMUSG00000040009	14.5765	0.989512	0.510645	0.000391813	0.00725243	10	Gnaz	protein_coding	ENSMUST00000037813,ENSMUST00000159991,ENSMUST00000160421
ENSMUSG00000072620	350.935	0.987819	0.489699	0.000355163	0.00680352	11	Slfn2	protein_coding	ENSMUST00000038038
ENSMUSG00000033581	42.2975	0.985102	0.316721	3.55374e-05	0.00143519	16	Igf2bp2	protein_coding	ENSMUST00000127696,ENSMUST00000115379,ENSMUST00000134188,ENSMUST00000100052,ENSMUST00000146885,ENSMUST00000129913,ENSMUST00000124318,ENSMUST00000125926,ENSMUST00000151087
ENSMUSG00000073418	532.254	0.98502	0.406453	0.000178417	0.00434227	17	C4b	protein_coding	ENSMUST00000173057,ENSMUST00000069507,ENSMUST00000173669
ENSMUSG00000040570	10.4315	0.984441	0.522759	0.000428738	0.00772143	5	Rundc3b	protein_coding	ENSMUST00000115378,ENSMUST00000047485
ENSMUSG00000042895	1209.8	0.984013	0.330805	5.07834e-05	0.00184342	15	Abra	protein_coding	ENSMUST00000054742
ENSMUSG00000055805	357.502	0.982537	0.312406	3.25275e-05	0.00135543	11	Fmnl1	protein_coding	ENSMUST00000107027,ENSMUST00000154871,ENSMUST00000021322,ENSMUST00000126425,ENSMUST00000042286,ENSMUST00000129726
ENSMUSG00000079563	10.2273	0.981181	0.600907	0.000544108	0.00908047	17	Pglyrp2	protein_coding	ENSMUST00000170392,ENSMUST00000114455
ENSMUSG00000040296	430.116	0.981125	0.2745	9.3488e-06	0.000599416	4	Ddx58	protein_coding	ENSMUST00000140616,ENSMUST00000037907,ENSMUST00000137903,ENSMUST00000149539,ENSMUST00000136435,ENSMUST00000142055,ENSMUST00000139583,ENSMUST00000127026,ENSMUST00000139110,ENSMUST00000135966
ENSMUSG00000051457	101.95	0.980244	0.557228	0.000497413	0.00852226	7	Spn	protein_coding	ENSMUST00000205483,ENSMUST00000143713,ENSMUST00000049931
ENSMUSG00000018507	93.4966	0.980229	0.310956	3.20357e-05	0.00134018	11	Trpv2	protein_coding	ENSMUST00000151195,ENSMUST00000102643,ENSMUST00000153486,ENSMUST00000018651,ENSMUST00000130569
ENSMUSG00000078763	37.401	0.978179	0.741151	0.000586993	0.0095543	11	Slfn1	protein_coding	ENSMUST00000037994
ENSMUSG00000028270	803.685	0.975996	0.473431	0.000350777	0.00676115	3	Gbp2	protein_coding	ENSMUST00000165774,ENSMUST00000169572
ENSMUSG00000000627	43.861	0.973579	0.353907	9.03207e-05	0.00272246	6	Sema4f	protein_coding	ENSMUST00000000641,ENSMUST00000203271,ENSMUST00000125579,ENSMUST00000203911
ENSMUSG00000007080	291.637	0.972591	0.193459	3.3281e-08	8.17853e-06	5	Pole	protein_coding	ENSMUST00000182442,ENSMUST00000141506,ENSMUST00000152495,ENSMUST00000112482,ENSMUST00000112481,ENSMUST00000007296,ENSMUST00000131887
ENSMUSG00000052854	23.9578	0.9692	0.529969	0.000490372	0.00844037	X	Nrk	protein_coding	ENSMUST00000113052,ENSMUST00000064937,ENSMUST00000142132,ENSMUST00000155201,ENSMUST00000131829
ENSMUSG00000051652	47.7707	0.969037	0.377391	0.000138955	0.00366707	10	Lrrc3	protein_coding	ENSMUST00000057608
ENSMUSG00000025804	55.9363	0.967658	0.517505	0.000471775	0.00822223	9	Ccr1	protein_coding	ENSMUST00000026911
ENSMUSG00000031785	1547.1	0.966532	0.222141	6.13645e-07	8.00657e-05	8	Adgrg1	protein_coding	ENSMUST00000179619,ENSMUST00000093271,ENSMUST00000211984,ENSMUST00000212799,ENSMUST00000211850,ENSMUST00000212995,ENSMUST00000211944,ENSMUST00000212118,ENSMUST00000211911,ENSMUST00000212581,ENSMUST00000212956,ENSMUST00000212976,ENSMUST00000211806,ENSMUST00000212660,ENSMUST00000212531,ENSMUST00000212141
ENSMUSG00000044703	4.57501	0.961362	0.788198	0.000615238	0.00989578	14	Phf11a	protein_coding	ENSMUST00000062307
ENSMUSG00000029778	289.288	0.960997	0.363758	0.000120476	0.00330973	6	Adcyap1r1	protein_coding	ENSMUST00000167234,ENSMUST00000165857,ENSMUST00000167484,ENSMUST00000070736,ENSMUST00000172084,ENSMUST00000165786,ENSMUST00000070756,ENSMUST00000166962
ENSMUSG00000059343	16.3202	0.958766	0.418011	0.000252445	0.00549606	4	Aldoart1	protein_coding	ENSMUST00000179234,ENSMUST00000078617
ENSMUSG00000069515	66.855	0.954433	0.77498	0.000640877	0.0101848	10	Lyz1	protein_coding	ENSMUST00000092162
ENSMUSG00000028859	42.2407	0.95156	0.744088	0.000664028	0.0104025	4	Csf3r	protein_coding	ENSMUST00000030673,ENSMUST00000106162,ENSMUST00000140426,ENSMUST00000153968
ENSMUSG00000018986	50.751	0.951138	0.227404	1.17062e-06	0.000135661	11	Slfn3	protein_coding	ENSMUST00000019130
ENSMUSG00000032020	108.013	0.951049	0.22937	1.34105e-06	0.000151574	9	Ubash3b	protein_coding	ENSMUST00000044155,ENSMUST00000129906,ENSMUST00000151485,ENSMUST00000124819,ENSMUST00000136530,ENSMUST00000132996
ENSMUSG00000023284	200.988	0.950975	0.189819	3.56285e-08	8.30945e-06	5	Zfp605	protein_coding	ENSMUST00000112528,ENSMUST00000144089,ENSMUST00000086686,ENSMUST00000147631
ENSMUSG00000027078	196.182	0.950033	0.354422	0.000113438	0.00318008	2	Ube2l6	protein_coding	ENSMUST00000159150,ENSMUST00000150325,ENSMUST00000102642,ENSMUST00000154709
ENSMUSG00000102095	6.99646	0.949706	0.756466	0.000663979	0.0104025	1	C730036E19Rik	lincRNA	ENSMUST00000188305
ENSMUSG00000033777	40.7839	0.949392	0.511455	0.000522989	0.00883071	X	Tlr13	protein_coding	ENSMUST00000139380,ENSMUST00000040065
ENSMUSG00000056529	61.7924	0.948921	0.509382	0.000520039	0.00879682	4	Ptafr	protein_coding	ENSMUST00000070690
ENSMUSG00000060063	121.923	0.948039	0.289345	2.37704e-05	0.00110403	5	Alox5ap	protein_coding	ENSMUST00000071130,ENSMUST00000202629,ENSMUST00000200928,ENSMUST00000200806
ENSMUSG00000027323	138.815	0.946936	0.217068	5.83154e-07	7.71666e-05	2	Rad51	protein_coding	ENSMUST00000028795,ENSMUST00000141389,ENSMUST00000151406,ENSMUST00000140939,ENSMUST00000110828,ENSMUST00000154683,ENSMUST00000152327,ENSMUST00000143934
ENSMUSG00000042129	299.412	0.946789	0.243762	3.44718e-06	0.000293615	6	Rassf4	protein_coding	ENSMUST00000204576,ENSMUST00000203477,ENSMUST00000203029,ENSMUST00000204313,ENSMUST00000203634,ENSMUST00000204203,ENSMUST00000035842
ENSMUSG00000009633	659.247	0.946263	0.550809	0.000611959	0.00985154	1	G0s2	protein_coding	ENSMUST00000009777
ENSMUSG00000039501	1055.51	0.945133	0.135862	4.4795e-13	1.39298e-09	2	Znfx1	protein_coding	ENSMUST00000128676,ENSMUST00000135967,ENSMUST00000067584,ENSMUST00000048988,ENSMUST00000155281
ENSMUSG00000001281	139.673	0.942407	0.460746	0.000415303	0.0075968	15	Itgb7	protein_coding	ENSMUST00000127014,ENSMUST00000001327
ENSMUSG00000029915	27.8695	0.941717	0.481717	0.000476781	0.00825211	6	Clec5a	protein_coding	ENSMUST00000129948,ENSMUST00000101491,ENSMUST00000177178,ENSMUST00000031975
ENSMUSG00000071178	12.3279	0.938944	0.841208	0.000637969	0.0101527	12	Serpina1b	protein_coding	ENSMUST00000164454,ENSMUST00000187220,ENSMUST00000095450,ENSMUST00000186166
ENSMUSG00000035208	97.7063	0.937466	0.437211	0.000359514	0.00687275	11	Slfn8	protein_coding	ENSMUST00000108152,ENSMUST00000092838,ENSMUST00000131883,ENSMUST00000038141,ENSMUST00000130822
ENSMUSG00000021943	378.124	0.937133	0.317502	5.9348e-05	0.00204302	14	Gdf10	protein_coding	ENSMUST00000168727
ENSMUSG00000030707	345.156	0.93654	0.458171	0.000426562	0.00769953	7	Coro1a	protein_coding	ENSMUST00000140896,ENSMUST00000032949,ENSMUST00000135087,ENSMUST00000106364,ENSMUST00000133718,ENSMUST00000126193,ENSMUST00000205515,ENSMUST00000173116,ENSMUST00000173108,ENSMUST00000131415,ENSMUST00000123511,ENSMUST00000174579
ENSMUSG00000069763	298.635	0.936228	0.379982	0.000192409	0.00456159	11	Tmem100	protein_coding	ENSMUST00000092788
ENSMUSG00000023349	26.2486	0.935455	0.512292	0.000579072	0.00946918	6	Clec4n	protein_coding	ENSMUST00000117130,ENSMUST00000151714,ENSMUST00000144840,ENSMUST00000112554,ENSMUST00000024118,ENSMUST00000205129
ENSMUSG00000020573	68.6267	0.931275	0.356629	0.000140016	0.00367832	12	Pik3cg	protein_coding	ENSMUST00000156904,ENSMUST00000053215,ENSMUST00000126814,ENSMUST00000085469
ENSMUSG00000028480	94.5877	0.930594	0.387566	0.000223868	0.00509109	4	Glipr2	protein_coding	ENSMUST00000030202,ENSMUST00000107855
ENSMUSG00000043122	18.344	0.930254	0.600552	0.00074166	0.0112503	12	A530016L24Rik	protein_coding	ENSMUST00000057465
ENSMUSG00000027398	54.4081	0.929225	0.65629	0.000767059	0.0115418	2	Il1b	protein_coding	ENSMUST00000028881,ENSMUST00000141979,ENSMUST00000155994
ENSMUSG00000001123	744.421	0.92859	0.340606	0.000107063	0.0030732	11	Lgals9	protein_coding	ENSMUST00000073001,ENSMUST00000140073,ENSMUST00000108268,ENSMUST00000108269
ENSMUSG00000026581	14.4786	0.925678	0.828726	0.000681886	0.0105712	1	Sell	protein_coding	ENSMUST00000027871,ENSMUST00000192047,ENSMUST00000097491,ENSMUST00000195358
ENSMUSG00000022548	1125.81	0.925526	0.462095	0.000476665	0.00825211	16	Apod	protein_coding	ENSMUST00000130560,ENSMUST00000115230,ENSMUST00000156456,ENSMUST00000023207,ENSMUST00000145837,ENSMUST00000155682
ENSMUSG00000029659	126.317	0.924843	0.34926	0.000130498	0.00350336	5	Medag	protein_coding	ENSMUST00000093110,ENSMUST00000201083,ENSMUST00000201588
ENSMUSG00000031629	39.6407	0.923631	0.332699	9.56388e-05	0.00281456	8	Cenpu	protein_coding	ENSMUST00000210368,ENSMUST00000122838,ENSMUST00000136724,ENSMUST00000093518,ENSMUST00000135432,ENSMUST00000211217,ENSMUST00000129371,ENSMUST00000034045,ENSMUST00000153908
ENSMUSG00000012519	112.398	0.923398	0.31591	6.55736e-05	0.00218813	8	Mlkl	protein_coding	ENSMUST00000120432,ENSMUST00000135710,ENSMUST00000056157,ENSMUST00000145862
ENSMUSG00000054720	547.884	0.923273	0.19636	1.38814e-07	2.51455e-05	5	Lrrc8c	protein_coding	ENSMUST00000150981,ENSMUST00000067924,ENSMUST00000153754,ENSMUST00000153955
ENSMUSG00000038128	30.3841	0.918109	0.340523	0.000118003	0.00326177	18	Camk4	protein_coding	ENSMUST00000042868
ENSMUSG00000044199	47.7512	0.917655	0.253869	8.56609e-06	0.00056676	10	S1pr4	protein_coding	ENSMUST00000053646
ENSMUSG00000070691	69.0672	0.917528	0.429538	0.000393835	0.00728263	4	Runx3	protein_coding	ENSMUST00000056977,ENSMUST00000119564,ENSMUST00000137027,ENSMUST00000156478,ENSMUST00000140642,ENSMUST00000127109
ENSMUSG00000011256	263.777	0.916879	0.323837	8.42635e-05	0.00261251	11	Adam19	protein_coding	ENSMUST00000153410,ENSMUST00000151565,ENSMUST00000011400,ENSMUST00000137014
ENSMUSG00000025324	350.971	0.915843	0.15428	2.68999e-10	2.28135e-07	7	Atp10a	protein_coding	ENSMUST00000207668,ENSMUST00000168747
ENSMUSG00000022587	4292.52	0.914718	0.300045	4.73074e-05	0.00175131	15	Ly6e	protein_coding	ENSMUST00000187284,ENSMUST00000189186,ENSMUST00000191145,ENSMUST00000185861,ENSMUST00000185863,ENSMUST00000051698,ENSMUST00000191439,ENSMUST00000191436,ENSMUST00000188866,ENSMUST00000191127,ENSMUST00000188042,ENSMUST00000169343,ENSMUST00000190810,ENSMUST00000186927,ENSMUST00000188503,ENSMUST00000187606
ENSMUSG00000024742	282.431	0.913936	0.190384	8.85633e-08	1.81584e-05	19	Fen1	protein_coding	ENSMUST00000116542,ENSMUST00000142241,ENSMUST00000025651,ENSMUST00000156291
ENSMUSG00000022221	214.854	0.912864	0.323405	8.68077e-05	0.00265518	14	Ripk3	protein_coding	ENSMUST00000168716,ENSMUST00000022830,ENSMUST00000178399
ENSMUSG00000005470	134.574	0.912732	0.223492	1.66144e-06	0.000176147	8	Asf1b	protein_coding	ENSMUST00000005607,ENSMUST00000124174,ENSMUST00000124913
ENSMUSG00000029126	112.972	0.911866	0.269424	1.77906e-05	0.00092685	5	Nsg1	protein_coding	ENSMUST00000201415,ENSMUST00000201341,ENSMUST00000201134,ENSMUST00000201363,ENSMUST00000202831,ENSMUST00000202129,ENSMUST00000031009
ENSMUSG00000003051	340.71	0.911452	0.315919	7.39637e-05	0.002359	1	Elf3	protein_coding	ENSMUST00000185752,ENSMUST00000188895,ENSMUST00000003135
ENSMUSG00000074863	14.3752	0.910904	0.523202	0.000715506	0.0109966	13	Platr25	lincRNA	ENSMUST00000143260,ENSMUST00000099446
ENSMUSG00000042759	70.6872	0.909921	0.453654	0.000506664	0.00863319	7	Apobr	protein_coding	ENSMUST00000131860,ENSMUST00000144173,ENSMUST00000137646,ENSMUST00000039522,ENSMUST00000138558
ENSMUSG00000009418	841.961	0.906684	0.243503	5.96216e-06	0.000432848	1	Nav1	protein_coding	ENSMUST00000190130,ENSMUST00000190298,ENSMUST00000040599,ENSMUST00000187311,ENSMUST00000189362,ENSMUST00000067414,ENSMUST00000189252,ENSMUST00000190735
ENSMUSG00000020143	118.677	0.905395	0.499027	0.000677605	0.0105444	11	Dock2	protein_coding	ENSMUST00000093193,ENSMUST00000157036,ENSMUST00000154178,ENSMUST00000127846,ENSMUST00000101364,ENSMUST00000101365,ENSMUST00000143540
ENSMUSG00000032135	950.318	0.90468	0.172648	1.0918e-08	4.07416e-06	9	Mcam	protein_coding	ENSMUST00000149241,ENSMUST00000147836,ENSMUST00000132490,ENSMUST00000034650,ENSMUST00000098852
ENSMUSG00000020185	84.0484	0.904027	0.37964	0.000253244	0.00550475	10	E2f7	protein_coding	ENSMUST00000174857,ENSMUST00000173634,ENSMUST00000073781,ENSMUST00000172574,ENSMUST00000173948,ENSMUST00000174810,ENSMUST00000173471,ENSMUST00000174593,ENSMUST00000173294
ENSMUSG00000036304	195.805	0.903466	0.438216	0.000473921	0.00824083	16	Zdhhc23	protein_coding	ENSMUST00000036321,ENSMUST00000165648
ENSMUSG00000050075	25.7111	0.901733	0.528094	0.000773893	0.0115885	3	Gpr171	protein_coding	ENSMUST00000085040
ENSMUSG00000026814	1549.9	0.899855	0.211883	8.80341e-07	0.00010597	2	Eng	protein_coding	ENSMUST00000113272,ENSMUST00000156306,ENSMUST00000192455,ENSMUST00000009705,ENSMUST00000139770,ENSMUST00000167841
ENSMUSG00000024791	71.2465	0.89981	0.307924	6.82454e-05	0.00224559	19	Cdca5	protein_coding	ENSMUST00000152528,ENSMUST00000025704,ENSMUST00000156961
ENSMUSG00000024663	186.242	0.898964	0.276846	2.71628e-05	0.00120381	19	Rab3il1	protein_coding	ENSMUST00000121418,ENSMUST00000131407,ENSMUST00000129882,ENSMUST00000149967,ENSMUST00000117641,ENSMUST00000137637,ENSMUST00000144788,ENSMUST00000113161
ENSMUSG00000047293	12.0562	0.898705	0.736548	0.000852346	0.0123375	16	Gpr15	protein_coding	ENSMUST00000089318
ENSMUSG00000024173	80.0521	0.897775	0.757331	0.000835879	0.0122033	17	Tpsab1	protein_coding	ENSMUST00000146856,ENSMUST00000153118
ENSMUSG00000005410	524.171	0.897478	0.329	0.000113854	0.00318008	8	Mcm5	protein_coding	ENSMUST00000212811,ENSMUST00000212426,ENSMUST00000212648,ENSMUST00000164309,ENSMUST00000211912
ENSMUSG00000075254	1849.72	0.896555	0.218715	1.54576e-06	0.00016866	16	Heg1	protein_coding	ENSMUST00000146518,ENSMUST00000128105,ENSMUST00000126532,ENSMUST00000132797,ENSMUST00000154863,ENSMUST00000152832,ENSMUST00000152782
ENSMUSG00000016498	3.70436	0.896363	0.785341	0.000811406	0.0119489	19	Pdcd1lg2	protein_coding	ENSMUST00000112576
ENSMUSG00000051378	131.979	0.895512	0.328372	0.000114512	0.00319367	11	Kif18b	protein_coding	ENSMUST00000132502,ENSMUST00000021311
ENSMUSG00000050721	307.762	0.895484	0.229367	3.16054e-06	0.000279476	9	Plekho2	protein_coding	ENSMUST00000068944
ENSMUSG00000034422	727.006	0.895467	0.302762	6.23527e-05	0.00210757	16	Parp14	protein_coding	ENSMUST00000042665,ENSMUST00000135669,ENSMUST00000142946
ENSMUSG00000017929	264.557	0.895141	0.168736	7.7086e-09	2.9964e-06	2	B4galt5	protein_coding	ENSMUST00000109221,ENSMUST00000155623,ENSMUST00000149698,ENSMUST00000133557
ENSMUSG00000035455	113.566	0.89447	0.321977	0.000100714	0.00292699	11	Fignl1	protein_coding	ENSMUST00000150714,ENSMUST00000171938,ENSMUST00000152345,ENSMUST00000047689,ENSMUST00000171080,ENSMUST00000123815,ENSMUST00000109664
ENSMUSG00000110151	11.7835	0.893793	0.577513	0.000903628	0.0128528	8	RP24-82M4.2	lincRNA	ENSMUST00000209648,ENSMUST00000212223
ENSMUSG00000049502	524.09	0.893766	0.283521	3.60473e-05	0.0014495	16	Dtx3l	protein_coding	ENSMUST00000081933,ENSMUST00000114885
ENSMUSG00000039748	79.9525	0.888642	0.379331	0.000288072	0.00596543	1	Exo1	protein_coding	ENSMUST00000194636,ENSMUST00000194816,ENSMUST00000194306,ENSMUST00000192378,ENSMUST00000195196,ENSMUST00000193858,ENSMUST00000191680,ENSMUST00000039725,ENSMUST00000193822,ENSMUST00000193610
ENSMUSG00000051504	21.7013	0.888524	0.63504	0.000960451	0.0133334	7	Siglech	protein_coding	ENSMUST00000173835,ENSMUST00000165045,ENSMUST00000171077,ENSMUST00000060416,ENSMUST00000121492,ENSMUST00000094360,ENSMUST00000172988,ENSMUST00000154933
ENSMUSG00000049103	222.577	0.888462	0.500989	0.000770993	0.011573	9	Ccr2	protein_coding	ENSMUST00000165984,ENSMUST00000055918,ENSMUST00000171719,ENSMUST00000168841
ENSMUSG00000028036	388.946	0.887411	0.305387	7.25996e-05	0.00234014	3	Ptgfr	protein_coding	ENSMUST00000128349,ENSMUST00000106126,ENSMUST00000029670
ENSMUSG00000016256	708.767	0.886469	0.249182	1.03217e-05	0.000641143	2	Ctsz	protein_coding	ENSMUST00000016400
ENSMUSG00000026600	223.096	0.886379	0.217622	1.68576e-06	0.000176701	1	Soat1	protein_coding	ENSMUST00000051396,ENSMUST00000188027,ENSMUST00000187507,ENSMUST00000187073,ENSMUST00000191379,ENSMUST00000189661,ENSMUST00000187987,ENSMUST00000186420
ENSMUSG00000002885	835.438	0.885908	0.210225	9.81642e-07	0.000116659	8	Adgre5	protein_coding	ENSMUST00000140606,ENSMUST00000154075,ENSMUST00000166939,ENSMUST00000075843,ENSMUST00000109802,ENSMUST00000002964,ENSMUST00000139797,ENSMUST00000149368
ENSMUSG00000000409	56.7589	0.884661	0.598836	0.000974107	0.0134529	4	Lck	protein_coding	ENSMUST00000067240,ENSMUST00000127943,ENSMUST00000139957,ENSMUST00000167288,ENSMUST00000132030,ENSMUST00000102596,ENSMUST00000134336,ENSMUST00000123640
ENSMUSG00000013921	123.82	0.884661	0.360434	0.000226966	0.00512679	7	Clip3	protein_coding	ENSMUST00000150892,ENSMUST00000144508,ENSMUST00000125935,ENSMUST00000126216,ENSMUST00000132844,ENSMUST00000014065,ENSMUST00000145253
ENSMUSG00000101389	41.2205	0.883146	0.44614	0.00059013	0.00956615	19	Ms4a4a	protein_coding	ENSMUST00000188995
ENSMUSG00000044317	102.909	0.882541	0.210361	1.05061e-06	0.000124065	7	Gpr4	protein_coding	ENSMUST00000060225
ENSMUSG00000022421	92.8662	0.880561	0.277116	3.38028e-05	0.00138614	15	Nptxr	protein_coding	ENSMUST00000023057,ENSMUST00000125283,ENSMUST00000175858
ENSMUSG00000006369	777.209	0.879453	0.392394	0.000367108	0.00698215	15	Fbln1	protein_coding	ENSMUST00000057410,ENSMUST00000109432,ENSMUST00000160798
ENSMUSG00000093738	10.4094	0.878636	0.544849	0.000943359	0.0132205	3	AI606473	processed_transcript	ENSMUST00000181234,ENSMUST00000177201
ENSMUSG00000055541	49.9149	0.878628	0.544818	0.000943346	0.0132205	7	Lair1	protein_coding	ENSMUST00000205296,ENSMUST00000206445,ENSMUST00000068865,ENSMUST00000086401,ENSMUST00000086400,ENSMUST00000136616,ENSMUST00000108600,ENSMUST00000119711,ENSMUST00000131126,ENSMUST00000149395
ENSMUSG00000050711	25.6126	0.878484	1.05252	0.000525026	0.00884909	1	Scg2	protein_coding	ENSMUST00000049972,ENSMUST00000185234
ENSMUSG00000110631	173.054	0.878266	0.555163	0.000964703	0.0133725	8	RP24-286J21.7	lincRNA	ENSMUST00000212899,ENSMUST00000212158
ENSMUSG00000022048	350.532	0.877399	0.150391	4.33024e-10	3.3664e-07	14	Dpysl2	protein_coding	ENSMUST00000022629
ENSMUSG00000023169	98.5326	0.875618	0.317833	0.000110467	0.00314192	15	Slc38a1	protein_coding	ENSMUST00000088454,ENSMUST00000100262,ENSMUST00000088452
ENSMUSG00000018920	348.881	0.8747	0.378332	0.000320673	0.00636222	11	Cxcl16	protein_coding	ENSMUST00000126391,ENSMUST00000019064,ENSMUST00000154475
ENSMUSG00000046245	16.5502	0.874493	0.601672	0.00103627	0.0140513	5	Pilra	protein_coding	ENSMUST00000199028,ENSMUST00000058897,ENSMUST00000110980,ENSMUST00000130460,ENSMUST00000197586
ENSMUSG00000009628	18.7916	0.872995	0.504781	0.000873144	0.0125124	8	Tex15	protein_coding	ENSMUST00000149399,ENSMUST00000124496,ENSMUST00000009772,ENSMUST00000124501
ENSMUSG00000045165	75.0046	0.872881	0.370778	0.000293818	0.00603108	7	AI467606	protein_coding	ENSMUST00000206102,ENSMUST00000056288
ENSMUSG00000015355	54.7232	0.872448	0.481891	0.000794153	0.0117785	1	Cd48	protein_coding	ENSMUST00000015499,ENSMUST00000068584
ENSMUSG00000030144	7.6482	0.872102	0.753559	0.000939024	0.0132205	6	Clec4d	protein_coding	ENSMUST00000032240,ENSMUST00000204826,ENSMUST00000203421
ENSMUSG00000020437	151.174	0.871366	0.496079	0.000853509	0.0123448	11	Myo1g	protein_coding	ENSMUST00000156878,ENSMUST00000134489,ENSMUST00000146536,ENSMUST00000144725,ENSMUST00000003459,ENSMUST00000134639,ENSMUST00000131823
ENSMUSG00000003283	66.2955	0.870484	0.581906	0.00104872	0.0141385	2	Hck	protein_coding	ENSMUST00000003370,ENSMUST00000109799,ENSMUST00000191431,ENSMUST00000189688
ENSMUSG00000013707	36.5602	0.870417	0.478058	0.000790739	0.0117465	3	Tnfaip8l2	protein_coding	ENSMUST00000013851
ENSMUSG00000049037	50.0959	0.870131	0.464384	0.000734926	0.0111845	6	Clec4a1	protein_coding	ENSMUST00000060484
ENSMUSG00000002870	443.111	0.869432	0.273309	3.36568e-05	0.00138319	6	Mcm2	protein_coding	ENSMUST00000203935,ENSMUST00000204365,ENSMUST00000205165,ENSMUST00000058011,ENSMUST00000204393,ENSMUST00000203172,ENSMUST00000204217
ENSMUSG00000028587	41.0767	0.869377	0.515573	0.000929626	0.0131302	4	Orc1	protein_coding	ENSMUST00000139772,ENSMUST00000129931,ENSMUST00000102744,ENSMUST00000130162,ENSMUST00000143497
ENSMUSG00000022673	618.876	0.868753	0.203703	7.80999e-07	9.65025e-05	16	Mcm4	protein_coding	ENSMUST00000023353
ENSMUSG00000034947	191.008	0.867259	0.215495	1.97125e-06	0.00019774	11	Tmem106a	protein_coding	ENSMUST00000128614,ENSMUST00000128659,ENSMUST00000039581,ENSMUST00000143045,ENSMUST00000107194,ENSMUST00000100403
ENSMUSG00000036896	396.721	0.867077	0.384877	0.000372345	0.00704733	4	C1qc	protein_coding	ENSMUST00000046332,ENSMUST00000153104
ENSMUSG00000049929	30.1438	0.865894	0.363646	0.000281806	0.00588794	X	Lpar4	protein_coding	ENSMUST00000060576
ENSMUSG00000023224	2077.06	0.864901	0.326028	0.000146493	0.00379621	2	Serping1	protein_coding	ENSMUST00000131456,ENSMUST00000023994,ENSMUST00000111641
ENSMUSG00000030830	109.993	0.863678	0.579079	0.00109095	0.0145081	7	Itgal	protein_coding	ENSMUST00000106306,ENSMUST00000170971,ENSMUST00000117762,ENSMUST00000120857,ENSMUST00000205695,ENSMUST00000118405
ENSMUSG00000022619	13.4543	0.862983	0.57376	0.00109032	0.0145081	15	Mapk8ip2	protein_coding	ENSMUST00000023291,ENSMUST00000137755
ENSMUSG00000083307	16.6714	0.86273	0.389305	0.00040769	0.00749426	X	AA414768	processed_pseudogene	ENSMUST00000121924
ENSMUSG00000014303	238.134	0.862322	0.254584	1.78336e-05	0.00092685	16	Glis2	protein_coding	ENSMUST00000014447,ENSMUST00000127120,ENSMUST00000141682,ENSMUST00000135577,ENSMUST00000122896
ENSMUSG00000069516	1396.87	0.86111	0.356974	0.0002656	0.00569606	10	Lyz2	protein_coding	ENSMUST00000092163
ENSMUSG00000026480	84.5557	0.860677	0.373412	0.000339048	0.0066171	1	Ncf2	protein_coding	ENSMUST00000189135,ENSMUST00000187641,ENSMUST00000187235,ENSMUST00000186568,ENSMUST00000027754,ENSMUST00000190323
ENSMUSG00000032113	96.6843	0.860343	0.261253	2.39781e-05	0.00110465	9	Chek1	protein_coding	ENSMUST00000173796,ENSMUST00000173977,ENSMUST00000174105,ENSMUST00000173963,ENSMUST00000172742,ENSMUST00000174794,ENSMUST00000173534,ENSMUST00000172702,ENSMUST00000034625
ENSMUSG00000048699	314.835	0.859881	0.608304	0.00113075	0.0148679	15	Krt90	protein_coding	ENSMUST00000023714
ENSMUSG00000026395	377.609	0.858304	0.500238	0.000952301	0.0132891	1	Ptprc	protein_coding	ENSMUST00000183229,ENSMUST00000182138,ENSMUST00000182283,ENSMUST00000183301,ENSMUST00000195533,ENSMUST00000185570,ENSMUST00000112036,ENSMUST00000193650,ENSMUST00000188596,ENSMUST00000186628,ENSMUST00000183262,ENSMUST00000187586,ENSMUST00000182755
ENSMUSG00000034394	49.6307	0.857746	0.40427	0.000501711	0.00857164	11	Lif	protein_coding	ENSMUST00000066283,ENSMUST00000040750,ENSMUST00000154927
ENSMUSG00000029322	126.581	0.856797	0.539345	0.00107736	0.01442	5	Plac8	protein_coding	ENSMUST00000112910,ENSMUST00000144595,ENSMUST00000097437,ENSMUST00000031264
ENSMUSG00000021886	22.2678	0.856196	0.67056	0.00111937	0.0147807	12	Gpr65	protein_coding	ENSMUST00000075072
ENSMUSG00000025498	610.846	0.855876	0.490651	0.000932347	0.0131388	7	Irf7	protein_coding	ENSMUST00000127161,ENSMUST00000097952,ENSMUST00000209899,ENSMUST00000156938,ENSMUST00000131399,ENSMUST00000146373,ENSMUST00000127223,ENSMUST00000155744,ENSMUST00000106023,ENSMUST00000026571,ENSMUST00000148414,ENSMUST00000123525,ENSMUST00000210506
ENSMUSG00000019767	22.8671	0.855377	0.387741	0.000425943	0.00769953	10	Ccdc170	protein_coding	ENSMUST00000019901,ENSMUST00000145465,ENSMUST00000157064,ENSMUST00000138112
ENSMUSG00000002504	1230.29	0.851632	0.221674	3.77773e-06	0.000313266	17	Slc9a3r2	protein_coding	ENSMUST00000019684,ENSMUST00000002572
ENSMUSG00000024659	11558.1	0.849816	0.451325	0.000790597	0.0117465	19	Anxa1	protein_coding	ENSMUST00000025561,ENSMUST00000165518,ENSMUST00000164587,ENSMUST00000167668,ENSMUST00000168020,ENSMUST00000163902,ENSMUST00000171423
ENSMUSG00000027339	202.082	0.849451	0.341131	0.000226734	0.00512679	2	Rassf2	protein_coding	ENSMUST00000155829,ENSMUST00000103182,ENSMUST00000139047,ENSMUST00000028814,ENSMUST00000140791
ENSMUSG00000018819	951.987	0.84942	0.293012	7.74396e-05	0.00244479	7	Lsp1	protein_coding	ENSMUST00000128986,ENSMUST00000156960,ENSMUST00000142408,ENSMUST00000140626,ENSMUST00000126149,ENSMUST00000105966,ENSMUST00000105967,ENSMUST00000018963,ENSMUST00000132956,ENSMUST00000038946,ENSMUST00000105968,ENSMUST00000149521
ENSMUSG00000039410	247.28	0.849095	0.391982	0.000471969	0.00822223	4	Prdm16	protein_coding	ENSMUST00000097759,ENSMUST00000105638,ENSMUST00000105636,ENSMUST00000105637,ENSMUST00000135064,ENSMUST00000156069,ENSMUST00000070313,ENSMUST00000149605,ENSMUST00000145217,ENSMUST00000131762,ENSMUST00000141164,ENSMUST00000030902,ENSMUST00000124771
ENSMUSG00000030336	15.5493	0.84903	0.587287	0.00119921	0.0154024	6	Cd27	protein_coding	ENSMUST00000152650,ENSMUST00000112281,ENSMUST00000112282,ENSMUST00000151527,ENSMUST00000135205,ENSMUST00000032486
ENSMUSG00000042331	214.75	0.848491	0.23435	8.19524e-06	0.000549325	11	Specc1	protein_coding	ENSMUST00000136971,ENSMUST00000200742,ENSMUST00000092415,ENSMUST00000201671,ENSMUST00000201015,ENSMUST00000108709,ENSMUST00000202869,ENSMUST00000201723,ENSMUST00000202179,ENSMUST00000202178,ENSMUST00000202389,ENSMUST00000201364,ENSMUST00000202744,ENSMUST00000201866,ENSMUST00000049836,ENSMUST00000201624,ENSMUST00000202905
ENSMUSG00000037447	308.977	0.848439	0.215553	2.66315e-06	0.000247269	1	Arid5a	protein_coding	ENSMUST00000124280,ENSMUST00000150747,ENSMUST00000145179,ENSMUST00000116629,ENSMUST00000097778,ENSMUST00000115031,ENSMUST00000140218,ENSMUST00000137906,ENSMUST00000192874,ENSMUST00000115029,ENSMUST00000141121,ENSMUST00000115032,ENSMUST00000126413,ENSMUST00000147123,ENSMUST00000142319
ENSMUSG00000025555	287.654	0.848003	0.217055	2.96501e-06	0.000269859	14	Farp1	protein_coding	ENSMUST00000026635,ENSMUST00000135010,ENSMUST00000153607,ENSMUST00000137971
ENSMUSG00000046591	93.2053	0.847545	0.379154	0.000409767	0.00751024	7	Ticrr	protein_coding	ENSMUST00000206591,ENSMUST00000206017,ENSMUST00000206677,ENSMUST00000206072,ENSMUST00000205750,ENSMUST00000035977,ENSMUST00000206622
ENSMUSG00000002602	1979.09	0.847043	0.188282	2.83589e-07	4.56138e-05	7	Axl	protein_coding	ENSMUST00000124442,ENSMUST00000085948,ENSMUST00000147680,ENSMUST00000002677,ENSMUST00000132038,ENSMUST00000137383,ENSMUST00000132989,ENSMUST00000137211
ENSMUSG00000041245	10.1285	0.845678	0.55511	0.00119006	0.0153449	X	Wnk3	protein_coding	ENSMUST00000184392,ENSMUST00000131844,ENSMUST00000149140,ENSMUST00000133852,ENSMUST00000184730,ENSMUST00000096285
ENSMUSG00000022584	17.9492	0.845007	0.712811	0.00112295	0.0147966	15	Ly6c2	protein_coding	ENSMUST00000188214,ENSMUST00000100542,ENSMUST00000191451,ENSMUST00000187864
ENSMUSG00000038178	317.319	0.844616	0.165727	1.84632e-08	5.76092e-06	11	Slc43a2	protein_coding	ENSMUST00000149727,ENSMUST00000108433,ENSMUST00000152775,ENSMUST00000169547,ENSMUST00000145901,ENSMUST00000127226,ENSMUST00000134112,ENSMUST00000151891,ENSMUST00000042561,ENSMUST00000143035,ENSMUST00000155981
ENSMUSG00000060183	97.4646	0.844537	0.405474	0.000566402	0.00934389	5	Cxcl11	polymorphic_pseudogene	ENSMUST00000122808,ENSMUST00000077820
ENSMUSG00000022831	155.836	0.842314	0.471853	0.00094267	0.0132205	16	Hcls1	protein_coding	ENSMUST00000164050,ENSMUST00000163755,ENSMUST00000023531
ENSMUSG00000015950	103.505	0.840496	0.399759	0.000552296	0.00916924	5	Ncf1	protein_coding	ENSMUST00000111275,ENSMUST00000016094,ENSMUST00000126934,ENSMUST00000139249,ENSMUST00000146354,ENSMUST00000144086,ENSMUST00000182626
ENSMUSG00000040035	18.7651	0.839932	0.754102	0.00107577	0.014409	2	Disp2	protein_coding	ENSMUST00000142072,ENSMUST00000110843,ENSMUST00000110846,ENSMUST00000063975,ENSMUST00000037547
ENSMUSG00000035517	458.5	0.837465	0.153542	2.93074e-09	1.51894e-06	4	Tdrd7	protein_coding	ENSMUST00000107777,ENSMUST00000102929,ENSMUST00000151422,ENSMUST00000155936,ENSMUST00000140270
ENSMUSG00000028927	81.6009	0.836118	0.440015	0.000813589	0.0119621	4	Padi2	protein_coding	ENSMUST00000130958,ENSMUST00000030765,ENSMUST00000148160
ENSMUSG00000089715	877.807	0.835466	0.166378	2.56261e-08	6.92945e-06	15	Cbx6	protein_coding	ENSMUST00000109627,ENSMUST00000148358,ENSMUST00000109625,ENSMUST00000127721,ENSMUST00000109623,ENSMUST00000141345,ENSMUST00000129614
ENSMUSG00000046093	5.40207	0.834668	0.767303	0.00107413	0.0144077	4	Hpcal4	protein_coding	ENSMUST00000136619,ENSMUST00000059667,ENSMUST00000126995,ENSMUST00000152194,ENSMUST00000106246
ENSMUSG00000063193	16.0604	0.833708	0.487898	0.00108132	0.0144315	11	Cd300lb	protein_coding	ENSMUST00000126655,ENSMUST00000106581,ENSMUST00000149663
ENSMUSG00000036908	363.407	0.833696	0.268605	4.30668e-05	0.00163365	19	Unc93b1	protein_coding	ENSMUST00000165711,ENSMUST00000162708,ENSMUST00000162193,ENSMUST00000161415
ENSMUSG00000032035	895.727	0.833334	0.214369	3.112e-06	0.000277737	9	Ets1	protein_coding	ENSMUST00000183879,ENSMUST00000184364,ENSMUST00000050797,ENSMUST00000034534,ENSMUST00000184110,ENSMUST00000184887
ENSMUSG00000045658	167.773	0.833094	0.28255	6.81932e-05	0.00224559	1	Pid1	protein_coding	ENSMUST00000175948,ENSMUST00000168574,ENSMUST00000176720,ENSMUST00000176559,ENSMUST00000177458,ENSMUST00000176822,ENSMUST00000187992,ENSMUST00000175996
ENSMUSG00000020589	204.173	0.831628	0.196511	8.20891e-07	0.000100106	12	Fam49a	protein_coding	ENSMUST00000069066,ENSMUST00000069005
ENSMUSG00000030365	8.85958	0.830558	0.675852	0.00126539	0.0159741	6	Clec2i	protein_coding	ENSMUST00000159080,ENSMUST00000160867,ENSMUST00000032519,ENSMUST00000159866,ENSMUST00000162666
ENSMUSG00000026355	692.081	0.830347	0.275519	5.64401e-05	0.00197202	1	Mcm6	protein_coding	ENSMUST00000191454,ENSMUST00000190495,ENSMUST00000188755,ENSMUST00000027601
ENSMUSG00000041112	231.259	0.830009	0.25778	3.01613e-05	0.00129666	13	Elmo1	protein_coding	ENSMUST00000072519,ENSMUST00000180626,ENSMUST00000181429,ENSMUST00000180767
ENSMUSG00000034853	305.457	0.829614	0.289835	8.75042e-05	0.00266338	4	Acot11	protein_coding	ENSMUST00000140541,ENSMUST00000145061,ENSMUST00000144809,ENSMUST00000156567,ENSMUST00000065253,ENSMUST00000102762,ENSMUST00000148688
ENSMUSG00000034037	568.572	0.829204	0.263058	3.72018e-05	0.00148315	6	Fgd5	protein_coding	ENSMUST00000113466,ENSMUST00000089334,ENSMUST00000146743,ENSMUST00000130369
ENSMUSG00000025877	23.2173	0.828984	0.483916	0.00110031	0.014591	13	Hk3	protein_coding	ENSMUST00000052949,ENSMUST00000148221,ENSMUST00000126234,ENSMUST00000135983,ENSMUST00000149644,ENSMUST00000132309,ENSMUST00000153665,ENSMUST00000123097
ENSMUSG00000020886	230.558	0.828612	0.219356	4.6144e-06	0.000354303	11	Dlg4	protein_coding	ENSMUST00000108589,ENSMUST00000108588,ENSMUST00000143920,ENSMUST00000124568,ENSMUST00000138004,ENSMUST00000123687,ENSMUST00000108586,ENSMUST00000132597,ENSMUST00000133140,ENSMUST00000134376,ENSMUST00000135916,ENSMUST00000131497,ENSMUST00000018700
ENSMUSG00000027669	250.034	0.827582	0.189498	4.67034e-07	6.70302e-05	3	Gnb4	protein_coding	ENSMUST00000108234,ENSMUST00000152901,ENSMUST00000155737,ENSMUST00000193050,ENSMUST00000184130,ENSMUST00000143588,ENSMUST00000192116,ENSMUST00000144292
ENSMUSG00000032338	9.8705	0.825253	0.823589	0.000997973	0.0136453	9	Hcn4	protein_coding	ENSMUST00000034889
ENSMUSG00000024897	120.408	0.825095	0.262269	3.79353e-05	0.00150079	19	Apba1	protein_coding	ENSMUST00000025830
ENSMUSG00000092021	14.1597	0.824871	0.572346	0.00137906	0.0168652	5	Gbp11	polymorphic_pseudogene	ENSMUST00000100960,ENSMUST00000171587
ENSMUSG00000031616	166.601	0.824721	0.220998	5.40656e-06	0.000399037	8	Ednra	protein_coding	ENSMUST00000146561,ENSMUST00000034029
ENSMUSG00000001588	87.0761	0.824718	0.469194	0.00105972	0.0142657	11	Acap1	protein_coding	ENSMUST00000001631,ENSMUST00000127238,ENSMUST00000148037,ENSMUST00000108622
ENSMUSG00000070637	19.8568	0.823769	0.493352	0.00118643	0.0153154	4	Gm694	protein_coding	ENSMUST00000094544
ENSMUSG00000030671	58.7829	0.821818	0.285564	8.42926e-05	0.00261251	7	Pde3b	protein_coding	ENSMUST00000210411,ENSMUST00000149455,ENSMUST00000032909,ENSMUST00000140007
ENSMUSG00000036006	41.8588	0.821278	0.408278	0.000704901	0.0108605	13	Fam65b	protein_coding	ENSMUST00000110384,ENSMUST00000091694,ENSMUST00000110383,ENSMUST00000138547,ENSMUST00000038477,ENSMUST00000177489,ENSMUST00000134370,ENSMUST00000177298,ENSMUST00000177174,ENSMUST00000132689,ENSMUST00000175986,ENSMUST00000176303,ENSMUST00000058009
ENSMUSG00000004709	38.5408	0.819507	0.444247	0.000953053	0.0132891	1	Cd244	protein_coding	ENSMUST00000194170,ENSMUST00000194797,ENSMUST00000004829,ENSMUST00000195804
ENSMUSG00000030156	19.5726	0.819028	0.585479	0.00143526	0.0172883	6	Cd69	protein_coding	ENSMUST00000205190,ENSMUST00000204411,ENSMUST00000203727,ENSMUST00000205032,ENSMUST00000032259
ENSMUSG00000026875	104.652	0.815863	0.457205	0.0010616	0.0142807	2	Traf1	protein_coding	ENSMUST00000201335,ENSMUST00000129131,ENSMUST00000201690,ENSMUST00000028234,ENSMUST00000156479,ENSMUST00000141238,ENSMUST00000172159,ENSMUST00000113064,ENSMUST00000135870
ENSMUSG00000000028	122.1	0.815342	0.259536	3.8485e-05	0.00150943	16	Cdc45	protein_coding	ENSMUST00000000028,ENSMUST00000096990,ENSMUST00000115585
ENSMUSG00000090272	273.633	0.813774	0.565813	0.00147142	0.0175872	1	Mndal	protein_coding	ENSMUST00000190651,ENSMUST00000111210,ENSMUST00000190071,ENSMUST00000188804,ENSMUST00000187636,ENSMUST00000189474,ENSMUST00000191500,ENSMUST00000186442,ENSMUST00000189501
ENSMUSG00000021904	455.494	0.813213	0.191868	7.61939e-07	9.47751e-05	14	Sema3g	protein_coding	ENSMUST00000090180
ENSMUSG00000037649	172.191	0.812202	0.411025	0.000778962	0.0116381	17	H2-DMa	protein_coding	ENSMUST00000042121,ENSMUST00000173907
ENSMUSG00000019916	587.345	0.812038	0.227816	9.58807e-06	0.000612369	10	P4ha1	protein_coding	ENSMUST00000092512,ENSMUST00000009789,ENSMUST00000105466
ENSMUSG00000031434	138.578	0.811297	0.175549	1.48464e-07	2.63814e-05	X	Morc4	protein_coding	ENSMUST00000136415,ENSMUST00000172366,ENSMUST00000033811,ENSMUST00000167664,ENSMUST00000113014,ENSMUST00000165274,ENSMUST00000146914,ENSMUST00000144481,ENSMUST00000087401,ENSMUST00000171896
ENSMUSG00000006587	227.862	0.809394	0.358613	0.000433582	0.00777116	8	Snai3	protein_coding	ENSMUST00000006762
ENSMUSG00000042489	136.052	0.808323	0.38888	0.000643727	0.0101872	4	Clspn	protein_coding	ENSMUST00000126512,ENSMUST00000129795,ENSMUST00000146944,ENSMUST00000128202,ENSMUST00000123695,ENSMUST00000048391,ENSMUST00000147675
ENSMUSG00000020897	158.331	0.807191	0.30997	0.000182951	0.00441592	11	Aurkb	protein_coding	ENSMUST00000139457,ENSMUST00000140531,ENSMUST00000021277,ENSMUST00000149018,ENSMUST00000108666,ENSMUST00000139594,ENSMUST00000126576,ENSMUST00000156373
ENSMUSG00000031756	69.921	0.806063	0.273717	7.00501e-05	0.00227303	8	Cenpn	protein_coding	ENSMUST00000212184,ENSMUST00000034205,ENSMUST00000212775,ENSMUST00000212578,ENSMUST00000212263
ENSMUSG00000025017	37.7827	0.805468	0.590039	0.00155539	0.0182748	19	Pik3ap1	protein_coding	ENSMUST00000059672
ENSMUSG00000031659	447.476	0.804656	0.348733	0.000389773	0.00724932	8	Adcy7	protein_coding	ENSMUST00000169037,ENSMUST00000210688,ENSMUST00000098521,ENSMUST00000168545,ENSMUST00000211311,ENSMUST00000171456
ENSMUSG00000008153	26.184	0.802082	0.452047	0.00114429	0.0149615	6	Clstn3	protein_coding	ENSMUST00000147947,ENSMUST00000150774,ENSMUST00000124998,ENSMUST00000112523,ENSMUST00000156040,ENSMUST00000143283,ENSMUST00000008297
ENSMUSG00000001525	3412.86	0.801567	0.161614	2.99099e-08	7.64465e-06	17	Tubb5	protein_coding	ENSMUST00000173253,ENSMUST00000001566,ENSMUST00000156050,ENSMUST00000134978
ENSMUSG00000089929	2.50469	0.800685	0.809184	0.00112248	0.0147966	9	Bcl2a1b	protein_coding	ENSMUST00000068569
ENSMUSG00000032815	107.033	0.800434	0.340009	0.000351473	0.00676758	8	Fanca	protein_coding	ENSMUST00000150318,ENSMUST00000155488,ENSMUST00000155279,ENSMUST00000127904,ENSMUST00000118395,ENSMUST00000212953,ENSMUST00000135702,ENSMUST00000211934,ENSMUST00000155510,ENSMUST00000035495,ENSMUST00000133950,ENSMUST00000146687,ENSMUST00000213090,ENSMUST00000126834
ENSMUSG00000032796	8.2305	0.800085	0.905238	0.000898006	0.0128194	17	Lama1	protein_coding	ENSMUST00000035471
ENSMUSG00000069917	41.2021	0.799419	0.543488	0.0015798	0.0183765	11	Hba-a2	protein_coding	ENSMUST00000147010,ENSMUST00000093207
ENSMUSG00000028037	256.581	0.798564	0.512803	0.00150318	0.0178478	3	Ifi44	protein_coding	ENSMUST00000149919,ENSMUST00000127733,ENSMUST00000029671,ENSMUST00000133888
ENSMUSG00000015027	69.1542	0.797757	0.220267	7.69864e-06	0.000521529	8	Galns	protein_coding	ENSMUST00000211906,ENSMUST00000015171,ENSMUST00000212319
ENSMUSG00000047963	360.726	0.797011	0.221428	8.32456e-06	0.000554094	5	Stbd1	protein_coding	ENSMUST00000200941,ENSMUST00000050952,ENSMUST00000202332
ENSMUSG00000040339	778.321	0.796674	0.189036	8.01124e-07	9.8338e-05	3	Fam102b	protein_coding	ENSMUST00000046924,ENSMUST00000171143
ENSMUSG00000025366	877.092	0.796169	0.171316	1.24834e-07	2.3416e-05	10	Esyt1	protein_coding	ENSMUST00000026427
ENSMUSG00000039158	228.25	0.795529	0.279311	9.36628e-05	0.00279499	4	Akna	protein_coding	ENSMUST00000140586,ENSMUST00000035724
ENSMUSG00000074570	18.6961	0.794773	0.5027	0.0015021	0.0178478	2	Cass4	protein_coding	ENSMUST00000103073,ENSMUST00000109136,ENSMUST00000099061
ENSMUSG00000031207	2771.54	0.792028	0.201358	2.40808e-06	0.000229234	X	Msn	protein_coding	ENSMUST00000117399,ENSMUST00000149985,ENSMUST00000135027
ENSMUSG00000026833	201.229	0.791557	0.225923	1.15582e-05	0.000691198	2	Olfm1	protein_coding	ENSMUST00000102879,ENSMUST00000113920,ENSMUST00000152415,ENSMUST00000100244,ENSMUST00000028177
ENSMUSG00000031304	75.6247	0.791445	0.437861	0.00113632	0.0149122	X	Il2rg	protein_coding	ENSMUST00000033664,ENSMUST00000145074,ENSMUST00000127538,ENSMUST00000135038
ENSMUSG00000040829	58.0038	0.79094	0.45855	0.00129161	0.0161955	11	Zmynd15	protein_coding	ENSMUST00000126105,ENSMUST00000136029,ENSMUST00000039093,ENSMUST00000108563,ENSMUST00000092958,ENSMUST00000147289
ENSMUSG00000022440	110.405	0.790839	0.310524	0.00021849	0.00501425	15	C1qtnf6	protein_coding	ENSMUST00000023075,ENSMUST00000147093,ENSMUST00000137827
ENSMUSG00000040699	93.0144	0.788744	0.412239	0.000954054	0.0132891	11	Limd2	protein_coding	ENSMUST00000138094,ENSMUST00000045923,ENSMUST00000064545,ENSMUST00000106875
ENSMUSG00000059830	3.70064	0.788608	1.14674	0.000464506	0.00812899	9	Gm16380	protein_coding	ENSMUST00000077997
ENSMUSG00000076928	33.9617	0.788459	0.637817	0.00164693	0.0187827	14	Trac	TR_C_gene	ENSMUST00000103740,ENSMUST00000198398
ENSMUSG00000029581	378.663	0.786779	0.389136	0.00077557	0.0116043	5	Fscn1	protein_coding	ENSMUST00000135293,ENSMUST00000137552,ENSMUST00000031565,ENSMUST00000198017,ENSMUST00000129306,ENSMUST00000150622,ENSMUST00000139131
ENSMUSG00000084349	171.939	0.786315	0.739133	0.001383	0.0168926	X	Rpl3-ps1	processed_pseudogene	ENSMUST00000120557
ENSMUSG00000086607	7.18054	0.784239	0.72052	0.00145136	0.017448	18	4930511M06Rik	processed_transcript	ENSMUST00000153884,ENSMUST00000151209,ENSMUST00000130724,ENSMUST00000130696,ENSMUST00000137603
ENSMUSG00000016194	95.184	0.784178	0.445641	0.00126378	0.0159741	1	Hsd11b1	protein_coding	ENSMUST00000016338,ENSMUST00000161406,ENSMUST00000160929,ENSMUST00000159644,ENSMUST00000191977,ENSMUST00000161737,ENSMUST00000162842
ENSMUSG00000041831	9.49256	0.782773	0.515528	0.00168524	0.0190629	17	Sytl3	protein_coding	ENSMUST00000097430,ENSMUST00000160771,ENSMUST00000162013,ENSMUST00000159880,ENSMUST00000161118,ENSMUST00000159394,ENSMUST00000115763,ENSMUST00000160483,ENSMUST00000162635
ENSMUSG00000051506	122.655	0.781541	0.53322	0.00175222	0.0196212	14	Wdfy4	protein_coding	ENSMUST00000159606,ENSMUST00000130509,ENSMUST00000132153,ENSMUST00000061753
ENSMUSG00000040405	1.83869	0.780408	1.20219	0.00039279	NA	11	Havcr1	protein_coding	ENSMUST00000109223,ENSMUST00000047568,ENSMUST00000081819,ENSMUST00000109224
ENSMUSG00000022901	67.6022	0.78032	0.473715	0.00150324	0.0178478	16	Cd86	protein_coding	ENSMUST00000145506,ENSMUST00000154485,ENSMUST00000089620,ENSMUST00000135280
ENSMUSG00000015702	3348.21	0.78032	0.302903	0.000204968	0.00479836	3	Anxa9	protein_coding	ENSMUST00000123365,ENSMUST00000015846,ENSMUST00000164406,ENSMUST00000107183
ENSMUSG00000038390	12.9117	0.780166	0.48344	0.0015643	0.0183071	6	Gpr162	protein_coding	ENSMUST00000046893,ENSMUST00000204667,ENSMUST00000204253,ENSMUST00000204161
ENSMUSG00000005947	118.408	0.779843	0.579225	0.00181397	0.0199912	11	Itgae	protein_coding	ENSMUST00000102537,ENSMUST00000006101
ENSMUSG00000037337	49.1932	0.778068	0.383678	0.00078733	0.0117145	7	Map4k1	protein_coding	ENSMUST00000085835,ENSMUST00000208784,ENSMUST00000207185,ENSMUST00000208227
ENSMUSG00000039264	49.9126	0.777777	0.63288	0.00175326	0.0196212	6	Gimap3	protein_coding	ENSMUST00000038811,ENSMUST00000204036
ENSMUSG00000040594	20.6704	0.777673	0.46274	0.00145819	0.0175076	11	Ranbp17	protein_coding	ENSMUST00000037522,ENSMUST00000102815,ENSMUST00000207401,ENSMUST00000147751,ENSMUST00000129179,ENSMUST00000154808
ENSMUSG00000040747	133.634	0.776662	0.458319	0.00143715	0.0172996	3	Cd53	protein_coding	ENSMUST00000038845
ENSMUSG00000034116	79.728	0.776443	0.483506	0.00160738	0.0185815	17	Vav1	protein_coding	ENSMUST00000008847,ENSMUST00000169220,ENSMUST00000112870,ENSMUST00000174878,ENSMUST00000005889
ENSMUSG00000085945	27.3229	0.776213	0.42884	0.00120373	0.0154359	7	2310014F06Rik	bidirectional_promoter_lncRNA	ENSMUST00000146145,ENSMUST00000211302
ENSMUSG00000037242	2773.35	0.775937	0.153918	1.77908e-08	5.7231e-06	4	Clic4	protein_coding	ENSMUST00000143370,ENSMUST00000037099
ENSMUSG00000062591	47.6462	0.775875	0.486698	0.00163243	0.0187129	17	Tubb4a	protein_coding	ENSMUST00000071135
ENSMUSG00000048779	64.0866	0.773547	0.408567	0.00104695	0.0141385	7	P2ry6	protein_coding	ENSMUST00000060174,ENSMUST00000209196,ENSMUST00000208653
ENSMUSG00000041779	208.869	0.773033	0.203564	3.87115e-06	0.000318009	1	Tram2	protein_coding	ENSMUST00000187210,ENSMUST00000037998
ENSMUSG00000090958	352.275	0.772397	0.280924	0.000126957	0.00342855	7	Lrrc32	protein_coding	ENSMUST00000205937,ENSMUST00000205956,ENSMUST00000165205
ENSMUSG00000023341	67.841	0.77237	0.444828	0.00137793	0.0168652	16	Mx2	polymorphic_pseudogene	ENSMUST00000188251,ENSMUST00000024112,ENSMUST00000190447,ENSMUST00000191103,ENSMUST00000190097
ENSMUSG00000004508	229.219	0.771925	0.226439	1.56793e-05	0.000850418	7	Gab2	protein_coding	ENSMUST00000004622,ENSMUST00000206791
ENSMUSG00000042817	48.6297	0.771082	0.584428	0.00190687	0.0208304	5	Flt3	protein_coding	ENSMUST00000049324,ENSMUST00000110549
ENSMUSG00000030220	352.091	0.771	0.417183	0.00114906	0.0150134	6	Arhgdib	protein_coding	ENSMUST00000154440,ENSMUST00000204934,ENSMUST00000111891,ENSMUST00000032344,ENSMUST00000111892
ENSMUSG00000026938	35.2558	0.769046	0.49792	0.00177487	0.0197397	2	Fcna	protein_coding	ENSMUST00000028307,ENSMUST00000142371
ENSMUSG00000021509	97.9127	0.767999	0.496838	0.00178257	0.0197397	13	Slc25a48	protein_coding	ENSMUST00000021971
ENSMUSG00000029657	1530.46	0.767494	0.206185	5.07078e-06	0.000380996	5	Hsph1	protein_coding	ENSMUST00000201666,ENSMUST00000201452,ENSMUST00000200825,ENSMUST00000200805,ENSMUST00000201559,ENSMUST00000201877,ENSMUST00000074846,ENSMUST00000202361,ENSMUST00000201431,ENSMUST00000202089,ENSMUST00000202137
ENSMUSG00000028438	47.3048	0.767481	0.342107	0.000496013	0.00852173	4	Kif24	protein_coding	ENSMUST00000141951,ENSMUST00000030148,ENSMUST00000154175,ENSMUST00000133497,ENSMUST00000127376,ENSMUST00000154535,ENSMUST00000108055,ENSMUST00000131532
ENSMUSG00000026649	13.4005	0.767054	0.441988	0.00141158	0.0171244	1	Cfap126	protein_coding	ENSMUST00000027959,ENSMUST00000129651,ENSMUST00000151340,ENSMUST00000156789,ENSMUST00000143623,ENSMUST00000127394,ENSMUST00000148200,ENSMUST00000124157
ENSMUSG00000064065	18.5988	0.76447	0.611114	0.00193596	0.02105	10	Ipcef1	protein_coding	ENSMUST00000086896,ENSMUST00000149708,ENSMUST00000145156,ENSMUST00000151960,ENSMUST00000105617,ENSMUST00000078070,ENSMUST00000154998,ENSMUST00000144622,ENSMUST00000170680
ENSMUSG00000039521	31.1623	0.763985	0.621343	0.00191604	0.0209061	X	Foxp3	protein_coding	ENSMUST00000115738,ENSMUST00000115740,ENSMUST00000045566,ENSMUST00000115739
ENSMUSG00000040717	231.58	0.763751	0.208966	6.46062e-06	0.000454876	14	Il17rd	protein_coding	ENSMUST00000035336
ENSMUSG00000038507	696.511	0.763322	0.294742	0.000201803	0.00474211	6	Parp12	protein_coding	ENSMUST00000038398,ENSMUST00000129916
ENSMUSG00000027555	3764.37	0.762081	0.279564	0.000137088	0.00364358	3	Car13	protein_coding	ENSMUST00000029071
ENSMUSG00000060985	3.84969	0.761128	0.722749	0.00159181	0.0184522	1	Tdrd5	protein_coding	ENSMUST00000148277,ENSMUST00000193755,ENSMUST00000141760,ENSMUST00000167528,ENSMUST00000121146
ENSMUSG00000026564	573.667	0.761037	0.374913	0.000826161	0.0121162	1	Dusp27	protein_coding	ENSMUST00000085992,ENSMUST00000192369
ENSMUSG00000024713	212.073	0.760642	0.290179	0.000185321	0.00445008	19	Pcsk5	protein_coding	ENSMUST00000050715,ENSMUST00000025618
ENSMUSG00000029622	1252.04	0.760117	0.23744	3.12929e-05	0.0013243	5	Arpc1b	protein_coding	ENSMUST00000141602,ENSMUST00000138235,ENSMUST00000126343,ENSMUST00000085679,ENSMUST00000138900,ENSMUST00000144375,ENSMUST00000196111,ENSMUST00000138922,ENSMUST00000128229,ENSMUST00000136074,ENSMUST00000129033
ENSMUSG00000078816	126.734	0.75976	0.230002	2.22375e-05	0.00105152	7	Prkcg	protein_coding	ENSMUST00000172109,ENSMUST00000203600,ENSMUST00000203081,ENSMUST00000100301,ENSMUST00000203454
ENSMUSG00000029561	716.067	0.759402	0.520416	0.00199194	0.0214459	5	Oasl2	protein_coding	ENSMUST00000124716,ENSMUST00000146072,ENSMUST00000201445,ENSMUST00000144064,ENSMUST00000137828,ENSMUST00000201919,ENSMUST00000031542,ENSMUST00000150361,ENSMUST00000129707
ENSMUSG00000035697	326.123	0.758799	0.42847	0.00137937	0.0168652	10	Hmha1	protein_coding	ENSMUST00000150022,ENSMUST00000140974,ENSMUST00000099501,ENSMUST00000105373,ENSMUST00000043311
ENSMUSG00000026222	522.398	0.758684	0.283794	0.000160093	0.00404297	1	Sp100	protein_coding	ENSMUST00000150967,ENSMUST00000132641,ENSMUST00000141998,ENSMUST00000140758,ENSMUST00000066427,ENSMUST00000153574,ENSMUST00000147552,ENSMUST00000129951,ENSMUST00000141709,ENSMUST00000054279,ENSMUST00000155094,ENSMUST00000145440,ENSMUST00000134283
ENSMUSG00000043388	6.78385	0.758374	0.753066	0.00149602	0.0178243	5	Tmem130	protein_coding	ENSMUST00000061446,ENSMUST00000197254
ENSMUSG00000008845	220.92	0.756662	0.483065	0.00185152	0.020321	6	Cd163	protein_coding	ENSMUST00000032234,ENSMUST00000203210,ENSMUST00000112541
ENSMUSG00000053318	19.4221	0.755987	0.639107	0.0019431	0.0210781	1	Slamf8	protein_coding	ENSMUST00000065679,ENSMUST00000193843
ENSMUSG00000016756	92.9013	0.755554	0.406516	0.00119367	0.0153636	13	Cmah	protein_coding	ENSMUST00000050859,ENSMUST00000167746,ENSMUST00000110391,ENSMUST00000131691,ENSMUST00000144621,ENSMUST00000142882
ENSMUSG00000037820	1600.62	0.750797	0.302094	0.000273846	0.00578644	2	Tgm2	protein_coding	ENSMUST00000140923,ENSMUST00000103122,ENSMUST00000152690,ENSMUST00000174718
ENSMUSG00000078945	37.8719	0.750442	0.448973	0.00167099	0.0189715	13	Naip2	protein_coding	ENSMUST00000167986,ENSMUST00000067975,ENSMUST00000117913
ENSMUSG00000000530	490.842	0.749087	0.228023	2.34382e-05	0.00109327	15	Acvrl1	protein_coding	ENSMUST00000128868,ENSMUST00000117984,ENSMUST00000120028,ENSMUST00000144229,ENSMUST00000120754,ENSMUST00000130432,ENSMUST00000124151,ENSMUST00000000542,ENSMUST00000121718,ENSMUST00000128525,ENSMUST00000119063
ENSMUSG00000031758	34.663	0.748884	0.447964	0.00168195	0.0190424	8	Cdyl2	protein_coding	ENSMUST00000109102
ENSMUSG00000041954	62.5218	0.748765	0.411662	0.00131837	0.0163717	4	Tnfrsf18	protein_coding	ENSMUST00000103173,ENSMUST00000122001,ENSMUST00000124339,ENSMUST00000040274,ENSMUST00000125100,ENSMUST00000141260
ENSMUSG00000026832	121.563	0.747875	0.451614	0.00172822	0.0194248	2	Cytip	protein_coding	ENSMUST00000151785,ENSMUST00000144117,ENSMUST00000028175,ENSMUST00000153052,ENSMUST00000148764,ENSMUST00000146545,ENSMUST00000131443,ENSMUST00000151169
ENSMUSG00000070327	1667.45	0.746686	0.201242	5.08457e-06	0.000380996	11	Rnf213	protein_coding	ENSMUST00000131035,ENSMUST00000093902,ENSMUST00000172235
ENSMUSG00000027488	1066.63	0.746675	0.246306	5.41408e-05	0.00193421	2	Snta1	protein_coding	ENSMUST00000109728,ENSMUST00000133018,ENSMUST00000028991
ENSMUSG00000003824	52.2084	0.745522	0.307897	0.00032835	0.00647607	8	Syce2	protein_coding	ENSMUST00000144466,ENSMUST00000003922,ENSMUST00000170296,ENSMUST00000136026
ENSMUSG00000002699	58.3861	0.745512	0.50327	0.00212001	0.0222595	11	Lcp2	protein_coding	ENSMUST00000052413,ENSMUST00000146318,ENSMUST00000133120,ENSMUST00000109329
ENSMUSG00000027995	138.186	0.745404	0.285901	0.000196158	0.00463382	3	Tlr2	protein_coding	ENSMUST00000029623
ENSMUSG00000026011	55.0063	0.74456	0.541769	0.00224473	0.0231127	1	Ctla4	protein_coding	ENSMUST00000027164,ENSMUST00000097720,ENSMUST00000124816
ENSMUSG00000020941	275.492	0.743749	0.224308	2.10045e-05	0.00101283	11	Map3k14	protein_coding	ENSMUST00000152300,ENSMUST00000152677,ENSMUST00000146163,ENSMUST00000021324
ENSMUSG00000079293	47.5509	0.743624	0.545516	0.0022618	0.0231999	6	Clec7a	polymorphic_pseudogene	ENSMUST00000184581,ENSMUST00000184861,ENSMUST00000112076,ENSMUST00000195589
ENSMUSG00000034936	249.767	0.743511	0.219333	1.62291e-05	0.00086567	11	Arl4d	protein_coding	ENSMUST00000039388
ENSMUSG00000072621	48.3019	0.742777	0.444122	0.00172632	0.0194151	11	Slfn10-ps	transcribed_unprocessed_pseudogene	ENSMUST00000100716,ENSMUST00000152760
ENSMUSG00000030978	977.269	0.742533	0.140879	4.60027e-09	2.09346e-06	7	Rrm1	protein_coding	ENSMUST00000209630,ENSMUST00000211786,ENSMUST00000210543,ENSMUST00000033283,ENSMUST00000211720,ENSMUST00000210751,ENSMUST00000211493
ENSMUSG00000075602	2608.72	0.742406	0.323612	0.000461323	0.00810487	15	Ly6a	protein_coding	ENSMUST00000023248,ENSMUST00000187171,ENSMUST00000189068,ENSMUST00000190188,ENSMUST00000186526,ENSMUST00000187994
ENSMUSG00000030259	489.272	0.740738	0.194142	3.35852e-06	0.000288334	6	Rassf8	protein_coding	ENSMUST00000140966,ENSMUST00000058538,ENSMUST00000111704,ENSMUST00000032388
ENSMUSG00000022237	572.661	0.739476	0.281042	0.000184228	0.00443526	15	Ankrd33b	protein_coding	ENSMUST00000076942,ENSMUST00000156679,ENSMUST00000110410,ENSMUST00000044324,ENSMUST00000123325
ENSMUSG00000097415	540.985	0.739193	0.356806	0.000800926	0.0118601	7	AU020206	lincRNA	ENSMUST00000181224,ENSMUST00000206358
ENSMUSG00000020681	790.936	0.739048	0.223191	2.12357e-05	0.00102116	11	Ace	protein_coding	ENSMUST00000001963,ENSMUST00000151657,ENSMUST00000001964,ENSMUST00000132280
ENSMUSG00000020399	69.3514	0.738486	0.545633	0.00233648	0.0237163	11	Havcr2	protein_coding	ENSMUST00000020668,ENSMUST00000109229
ENSMUSG00000022814	320.358	0.73575	0.146715	1.63409e-08	5.44445e-06	16	Umps	protein_coding	ENSMUST00000023510,ENSMUST00000131990
ENSMUSG00000030761	89.8103	0.735409	0.460247	0.00198052	0.0213599	7	Myo7a	protein_coding	ENSMUST00000084979,ENSMUST00000138627,ENSMUST00000131632,ENSMUST00000152975,ENSMUST00000124787,ENSMUST00000153657,ENSMUST00000107128,ENSMUST00000205746,ENSMUST00000107122,ENSMUST00000155637,ENSMUST00000149079,ENSMUST00000107127,ENSMUST00000156992
ENSMUSG00000060216	288.936	0.735029	0.218435	1.75397e-05	0.000916681	11	Arrb2	protein_coding	ENSMUST00000084954,ENSMUST00000138006,ENSMUST00000079056,ENSMUST00000108568,ENSMUST00000124943,ENSMUST00000124112,ENSMUST00000150076,ENSMUST00000125441,ENSMUST00000102563,ENSMUST00000144454,ENSMUST00000143232,ENSMUST00000102564,ENSMUST00000128748
ENSMUSG00000020395	23.8333	0.734528	0.561693	0.00239315	0.0240709	11	Itk	protein_coding	ENSMUST00000155991,ENSMUST00000109237,ENSMUST00000020664,ENSMUST00000101306
ENSMUSG00000062488	75.9811	0.73409	0.341332	0.000672877	0.0104971	19	Ifit3b	protein_coding	ENSMUST00000076249
ENSMUSG00000026548	44.965	0.733744	0.419894	0.00158821	0.0184398	1	Slamf9	protein_coding	ENSMUST00000027830
ENSMUSG00000092035	57.3197	0.733287	0.39015	0.00123953	0.0157605	6	Peg10	protein_coding	ENSMUST00000176551,ENSMUST00000176204,ENSMUST00000166678
ENSMUSG00000056130	6.84754	0.732625	0.559982	0.00242228	0.0243245	18	Ticam2	protein_coding	ENSMUST00000070084,ENSMUST00000149929
ENSMUSG00000022102	54.9714	0.7322	0.396095	0.00132368	0.0163883	14	Dok2	protein_coding	ENSMUST00000169599,ENSMUST00000164691,ENSMUST00000168355,ENSMUST00000165654,ENSMUST00000171864,ENSMUST00000022698,ENSMUST00000171481,ENSMUST00000169106
ENSMUSG00000024529	80.7825	0.731062	0.299858	0.000321096	0.00636222	18	Lox	protein_coding	ENSMUST00000171470,ENSMUST00000025409
ENSMUSG00000041540	28.0307	0.730745	0.363496	0.000943698	0.0132205	6	Sox5	protein_coding	ENSMUST00000111749,ENSMUST00000111748,ENSMUST00000129050,ENSMUST00000149451,ENSMUST00000038815,ENSMUST00000111746,ENSMUST00000077160,ENSMUST00000139478,ENSMUST00000124233,ENSMUST00000144289,ENSMUST00000141102,ENSMUST00000170367,ENSMUST00000150087,ENSMUST00000142294
ENSMUSG00000032741	2091.22	0.730158	0.12534	1.9899e-10	1.85638e-07	5	Tpcn1	protein_coding	ENSMUST00000046426,ENSMUST00000202072,ENSMUST00000201601,ENSMUST00000200708
ENSMUSG00000029925	31.528	0.728656	0.485043	0.0022793	0.0233025	6	Tbxas1	protein_coding	ENSMUST00000161360,ENSMUST00000160963,ENSMUST00000162521,ENSMUST00000159226,ENSMUST00000162656,ENSMUST00000003017,ENSMUST00000161781
ENSMUSG00000054404	703.921	0.728595	0.252337	8.5606e-05	0.00264443	11	Slfn5	protein_coding	ENSMUST00000150687,ENSMUST00000108158,ENSMUST00000108157,ENSMUST00000067443
ENSMUSG00000035004	31.8043	0.727639	0.460328	0.00210068	0.0221438	7	Igsf6	protein_coding	ENSMUST00000047194
ENSMUSG00000040229	38.8154	0.726313	0.384564	0.00124548	0.0158082	X	Gpr34	protein_coding	ENSMUST00000096492,ENSMUST00000041708
ENSMUSG00000007646	48.0789	0.725423	0.300729	0.000347701	0.00673622	11	Rad51c	protein_coding	ENSMUST00000129400,ENSMUST00000007790,ENSMUST00000067692,ENSMUST00000153073
ENSMUSG00000048163	148.149	0.723841	0.464199	0.00219673	0.0228111	5	Selplg	protein_coding	ENSMUST00000100874,ENSMUST00000201931,ENSMUST00000198891,ENSMUST00000202555,ENSMUST00000199109,ENSMUST00000201194
ENSMUSG00000029174	692.048	0.7235	0.223447	2.69843e-05	0.00120059	5	Tbc1d1	protein_coding	ENSMUST00000119756,ENSMUST00000121370,ENSMUST00000101195,ENSMUST00000199270,ENSMUST00000147348,ENSMUST00000140960,ENSMUST00000043893,ENSMUST00000129389
ENSMUSG00000034459	371.735	0.723291	0.54436	0.00257046	0.025242	19	Ifit1	protein_coding	ENSMUST00000102824
ENSMUSG00000028664	95.0627	0.722822	0.358709	0.000955114	0.0132891	4	Ephb2	protein_coding	ENSMUST00000059287,ENSMUST00000156558,ENSMUST00000151502,ENSMUST00000144573,ENSMUST00000105846,ENSMUST00000105845
ENSMUSG00000008496	25.6756	0.722601	0.452258	0.00210387	0.0221649	7	Pou2f2	protein_coding	ENSMUST00000108418,ENSMUST00000108417,ENSMUST00000108416,ENSMUST00000108415,ENSMUST00000098679,ENSMUST00000108413,ENSMUST00000147146,ENSMUST00000175754,ENSMUST00000176408,ENSMUST00000175774
ENSMUSG00000028614	365.421	0.722172	0.151824	5.36864e-08	1.20684e-05	4	Ndc1	protein_coding	ENSMUST00000030357,ENSMUST00000149366,ENSMUST00000125342,ENSMUST00000150800,ENSMUST00000139560,ENSMUST00000132950
ENSMUSG00000079227	58.0381	0.721639	0.544448	0.00259731	0.0254119	9	Ccr5	protein_coding	ENSMUST00000097855,ENSMUST00000169553,ENSMUST00000171579,ENSMUST00000111442,ENSMUST00000171499,ENSMUST00000168179
ENSMUSG00000031827	803.331	0.721574	0.30337	0.000383568	0.00718274	8	Cotl1	protein_coding	ENSMUST00000211873,ENSMUST00000034285,ENSMUST00000168698,ENSMUST00000212676
ENSMUSG00000027496	114.312	0.719931	0.329821	0.000642543	0.0101872	2	Aurka	protein_coding	ENSMUST00000028997,ENSMUST00000126107,ENSMUST00000109139,ENSMUST00000128004,ENSMUST00000109140
ENSMUSG00000052305	695.812	0.719634	0.442486	0.00204855	0.0219087	7	Hbb-bs	protein_coding	ENSMUST00000023934,ENSMUST00000153218,ENSMUST00000131960
ENSMUSG00000105504	182.652	0.719171	0.427645	0.00188385	0.0206273	3	Gbp5	protein_coding	ENSMUST00000197459,ENSMUST00000196255,ENSMUST00000090127,ENSMUST00000198803,ENSMUST00000199578
ENSMUSG00000031506	53.7894	0.71913	0.422019	0.00181545	0.0199956	1	Ptpn7	protein_coding	ENSMUST00000187985,ENSMUST00000188478,ENSMUST00000167080,ENSMUST00000049449
ENSMUSG00000064246	4384.86	0.718976	0.686868	0.00207939	0.0220548	1	Chil1	protein_coding	ENSMUST00000153856,ENSMUST00000133701,ENSMUST00000156873,ENSMUST00000132873,ENSMUST00000139254,ENSMUST00000144819,ENSMUST00000134812,ENSMUST00000082060
ENSMUSG00000005800	5.10816	0.71786	0.778652	0.00161505	0.0185971	9	Mmp8	protein_coding	ENSMUST00000018765
ENSMUSG00000007682	607.16	0.716388	0.42964	0.00195084	0.0211252	12	Dio2	protein_coding	ENSMUST00000082432
ENSMUSG00000055172	422.572	0.716117	0.399791	0.00156844	0.0183071	6	C1ra	protein_coding	ENSMUST00000068593
ENSMUSG00000024247	362.981	0.715239	0.298501	0.000369406	0.00701872	17	Pkdcc	protein_coding	ENSMUST00000170758,ENSMUST00000166528,ENSMUST00000168118,ENSMUST00000170794
ENSMUSG00000054342	35.9559	0.714424	0.383605	0.00136875	0.0168346	7	Kcnn4	protein_coding	ENSMUST00000205626,ENSMUST00000171904,ENSMUST00000205428,ENSMUST00000206910,ENSMUST00000205881
ENSMUSG00000039994	332.561	0.713403	0.200974	8.72221e-06	0.000573502	10	Timeless	protein_coding	ENSMUST00000105240,ENSMUST00000105243,ENSMUST00000105242,ENSMUST00000105245,ENSMUST00000105244,ENSMUST00000142484,ENSMUST00000055539,ENSMUST00000146945,ENSMUST00000135538,ENSMUST00000142149,ENSMUST00000125289,ENSMUST00000145710,ENSMUST00000136854,ENSMUST00000135376,ENSMUST00000129147
ENSMUSG00000020121	100.038	0.713115	0.228244	3.94863e-05	0.00154129	10	Srgap1	protein_coding	ENSMUST00000161996,ENSMUST00000081688,ENSMUST00000162710,ENSMUST00000161156,ENSMUST00000020322
ENSMUSG00000027074	827.873	0.712734	0.327043	0.00065887	0.010369	2	Slc43a3	protein_coding	ENSMUST00000130278,ENSMUST00000141650,ENSMUST00000090726,ENSMUST00000155537,ENSMUST00000155506,ENSMUST00000138719
ENSMUSG00000021322	16.1533	0.712069	0.598079	0.00262457	0.0255447	13	Aoah	protein_coding	ENSMUST00000021757
ENSMUSG00000069892	92.2814	0.711705	0.320013	0.00058898	0.00955581	11	9930111J21Rik2	protein_coding	ENSMUST00000132768,ENSMUST00000093152,ENSMUST00000101295
ENSMUSG00000034773	44.0754	0.711656	0.441877	0.00217313	0.0226498	11	BC030867	protein_coding	ENSMUST00000100392,ENSMUST00000152897,ENSMUST00000140040,ENSMUST00000148867,ENSMUST00000133930
ENSMUSG00000027811	44.1849	0.711352	0.297864	0.000379952	0.00712477	3	4930579G24Rik	protein_coding	ENSMUST00000029388
ENSMUSG00000029761	1542.07	0.711152	0.247934	9.13192e-05	0.00273489	6	Cald1	protein_coding	ENSMUST00000115026,ENSMUST00000115027,ENSMUST00000127055,ENSMUST00000132331,ENSMUST00000201024,ENSMUST00000126181,ENSMUST00000031775,ENSMUST00000155714,ENSMUST00000149009,ENSMUST00000201956,ENSMUST00000142716,ENSMUST00000142512,ENSMUST00000079391,ENSMUST00000136907,ENSMUST00000123823,ENSMUST00000146685,ENSMUST00000154182,ENSMUST00000115021
ENSMUSG00000030329	42.3775	0.710894	0.610687	0.00258283	0.0252968	6	Pianp	protein_coding	ENSMUST00000162170,ENSMUST00000160666,ENSMUST00000160704,ENSMUST00000161292,ENSMUST00000159391,ENSMUST00000162000,ENSMUST00000032479
ENSMUSG00000030125	13.3972	0.710743	0.447948	0.00225723	0.0231929	6	Lrrc23	protein_coding	ENSMUST00000132492,ENSMUST00000128697,ENSMUST00000032218,ENSMUST00000147669,ENSMUST00000112475
ENSMUSG00000015656	16694.5	0.708947	0.145264	2.75124e-08	7.22995e-06	9	Hspa8	protein_coding	ENSMUST00000117557,ENSMUST00000015800,ENSMUST00000153847,ENSMUST00000138895,ENSMUST00000127699,ENSMUST00000133964,ENSMUST00000149936,ENSMUST00000140984,ENSMUST00000117870
ENSMUSG00000040033	803.131	0.708085	0.319226	0.000602596	0.00974285	10	Stat2	protein_coding	ENSMUST00000105238,ENSMUST00000085708
ENSMUSG00000036067	24.7872	0.706645	0.530215	0.00284794	0.027083	2	Slc2a6	protein_coding	ENSMUST00000153388,ENSMUST00000135725,ENSMUST00000102890,ENSMUST00000129835,ENSMUST00000045702,ENSMUST00000145742
ENSMUSG00000071203	24.9094	0.705348	0.413281	0.00191081	0.0208613	13	Naip5	protein_coding	ENSMUST00000049789
ENSMUSG00000046275	28.2473	0.705316	0.392863	0.00161845	0.0186172	11	Tusc5	protein_coding	ENSMUST00000062024
ENSMUSG00000031530	59.4479	0.705299	0.306629	0.000487942	0.00841682	8	Dusp4	protein_coding	ENSMUST00000033930
ENSMUSG00000047798	27.4516	0.703978	0.684829	0.00222948	0.0230458	11	Cd300lf	protein_coding	ENSMUST00000149335,ENSMUST00000124083,ENSMUST00000106561,ENSMUST00000051264,ENSMUST00000106562,ENSMUST00000127927,ENSMUST00000146254
ENSMUSG00000038604	816.477	0.703572	0.189071	4.45264e-06	0.000347604	8	Fam65a	protein_coding	ENSMUST00000043531
ENSMUSG00000106296	12.0602	0.702636	0.489505	0.00277561	0.0265926	3	4632404M16Rik	sense_intronic	ENSMUST00000197326
ENSMUSG00000006651	73.6601	0.702198	0.367243	0.00128063	0.0161251	7	Aplp1	protein_coding	ENSMUST00000209054,ENSMUST00000208404,ENSMUST00000207514,ENSMUST00000208792,ENSMUST00000006828
ENSMUSG00000078920	150.937	0.701095	0.509812	0.00290624	0.0274447	11	Ifi47	protein_coding	ENSMUST00000046704,ENSMUST00000109202,ENSMUST00000152914
ENSMUSG00000029650	156.7	0.700522	0.319905	0.00065916	0.010369	5	Slc46a3	protein_coding	ENSMUST00000118527,ENSMUST00000031655,ENSMUST00000138244,ENSMUST00000152064
ENSMUSG00000040212	196.004	0.6985	0.315084	0.000616969	0.00990727	7	Emp3	protein_coding	ENSMUST00000164119,ENSMUST00000210937,ENSMUST00000210939,ENSMUST00000210297,ENSMUST00000038876
ENSMUSG00000019055	664.787	0.698249	0.252094	0.00012522	0.00340575	4	Plod1	protein_coding	ENSMUST00000132075,ENSMUST00000105712,ENSMUST00000019199,ENSMUST00000149129,ENSMUST00000124041,ENSMUST00000124292
ENSMUSG00000020407	193.163	0.697005	0.555056	0.00301298	0.0282109	11	Upp1	protein_coding	ENSMUST00000172452,ENSMUST00000166455,ENSMUST00000146696,ENSMUST00000168121,ENSMUST00000164791,ENSMUST00000020677,ENSMUST00000101525,ENSMUST00000130522,ENSMUST00000170444
ENSMUSG00000030124	27.2432	0.696045	0.445611	0.00250079	0.024819	6	Lag3	protein_coding	ENSMUST00000032217,ENSMUST00000139571
ENSMUSG00000002204	75.8938	0.695618	0.496958	0.00295999	0.0278224	7	Napsa	protein_coding	ENSMUST00000207302,ENSMUST00000002274,ENSMUST00000153124,ENSMUST00000207543,ENSMUST00000208514
ENSMUSG00000011179	1306.67	0.695577	0.318717	0.000679174	0.01056	12	Odc1	protein_coding	ENSMUST00000171737
ENSMUSG00000033739	117.454	0.695116	0.232562	6.18528e-05	0.00209827	17	Fkbpl	protein_coding	ENSMUST00000174796,ENSMUST00000036720
ENSMUSG00000101249	1529.87	0.693776	0.605475	0.00285475	0.0271339	1	Gm29216	unprocessed_pseudogene	ENSMUST00000187117
ENSMUSG00000025790	404.41	0.69283	0.205824	1.66653e-05	0.000883357	7	Slco3a1	protein_coding	ENSMUST00000107453,ENSMUST00000026897,ENSMUST00000098371,ENSMUST00000134539,ENSMUST00000142175,ENSMUST00000138099,ENSMUST00000129292,ENSMUST00000136389
ENSMUSG00000062937	292.293	0.692533	0.196578	9.32947e-06	0.000599416	4	Mtap	protein_coding	ENSMUST00000204571,ENSMUST00000058030
ENSMUSG00000024675	34.8867	0.692341	0.605432	0.00287655	0.0272717	19	Ms4a4c	protein_coding	ENSMUST00000153546,ENSMUST00000119366,ENSMUST00000072729
ENSMUSG00000096862	4.29643	0.691334	0.727766	0.0020652	0.022006	4	Gm13301	transcribed_unprocessed_pseudogene	ENSMUST00000121728
ENSMUSG00000025278	2656.77	0.691119	0.254942	0.000151107	0.00387273	14	Flnb	protein_coding	ENSMUST00000052678
ENSMUSG00000022504	119.934	0.691106	0.500649	0.00307242	0.0285485	16	Ciita	protein_coding	ENSMUST00000023147
ENSMUSG00000040511	183.471	0.690211	0.166295	7.37857e-07	9.24362e-05	7	Pvr	protein_coding	ENSMUST00000160572,ENSMUST00000043517,ENSMUST00000159261,ENSMUST00000208861,ENSMUST00000159413
ENSMUSG00000018927	236.185	0.689626	0.420178	0.00228082	0.0233054	11	Ccl6	protein_coding	ENSMUST00000019071,ENSMUST00000150243,ENSMUST00000138145
ENSMUSG00000031662	30.5566	0.689321	0.511737	0.00315255	0.0290901	8	Snx20	protein_coding	ENSMUST00000034087,ENSMUST00000209806
ENSMUSG00000061535	319.307	0.689309	0.299625	0.000502133	0.00857164	5	C1qtnf7	protein_coding	ENSMUST00000121872,ENSMUST00000144558,ENSMUST00000076939
ENSMUSG00000026196	62.935	0.68915	0.279592	0.000316401	0.00634093	1	Bard1	protein_coding	ENSMUST00000027393
ENSMUSG00000030824	2650.96	0.685789	0.207727	2.09186e-05	0.00101283	7	Nucb1	protein_coding	ENSMUST00000211682,ENSMUST00000210675,ENSMUST00000211765,ENSMUST00000210449,ENSMUST00000210208,ENSMUST00000033096,ENSMUST00000211343,ENSMUST00000209509,ENSMUST00000210394,ENSMUST00000209436
ENSMUSG00000018865	23.644	0.685224	0.496892	0.00318113	0.0293104	15	Sult4a1	protein_coding	ENSMUST00000082365
ENSMUSG00000036362	23.8411	0.685216	0.475553	0.0030366	0.0283357	3	P2ry13	protein_coding	ENSMUST00000040622
ENSMUSG00000020363	158.022	0.684819	0.448084	0.00275926	0.0264963	11	Gfpt2	protein_coding	ENSMUST00000130129,ENSMUST00000020629
ENSMUSG00000030584	21.4943	0.683541	0.463162	0.00295769	0.0278148	7	Dpf1	protein_coding	ENSMUST00000142958,ENSMUST00000108231,ENSMUST00000138993,ENSMUST00000108230,ENSMUST00000126169,ENSMUST00000154222,ENSMUST00000065181,ENSMUST00000207677,ENSMUST00000137848,ENSMUST00000128145,ENSMUST00000049977
ENSMUSG00000003746	509.005	0.68314	0.243206	0.000111517	0.00314439	10	Man1a	protein_coding	ENSMUST00000133330,ENSMUST00000105469,ENSMUST00000003843,ENSMUST00000105470,ENSMUST00000146483
ENSMUSG00000026536	36.4015	0.681664	0.454682	0.00290656	0.0274447	1	Mnda	protein_coding	ENSMUST00000009340
ENSMUSG00000027520	102.653	0.681287	0.382415	0.00181302	0.0199912	1	Zdbf2	protein_coding	ENSMUST00000029025,ENSMUST00000126932,ENSMUST00000114132
ENSMUSG00000096606	84.7058	0.681025	0.537508	0.0033531	0.0302087	7	Tpbgl	protein_coding	ENSMUST00000178124
ENSMUSG00000087107	35.3365	0.68035	0.498621	0.00329886	0.029966	11	AI662270	lincRNA	ENSMUST00000145461,ENSMUST00000142709,ENSMUST00000143673
ENSMUSG00000001763	60.3521	0.680018	0.436012	0.00270299	0.0260902	6	Tspan33	protein_coding	ENSMUST00000046750,ENSMUST00000115250,ENSMUST00000137925
ENSMUSG00000058297	228.411	0.679365	0.390039	0.00197745	0.021339	10	Spock2	protein_coding	ENSMUST00000165024,ENSMUST00000138976,ENSMUST00000121820
ENSMUSG00000030109	5.14869	0.679272	0.551901	0.00336086	0.0302407	6	Slc6a12	protein_coding	ENSMUST00000166457,ENSMUST00000168295,ENSMUST00000170339,ENSMUST00000171008,ENSMUST00000171874,ENSMUST00000032200,ENSMUST00000165456,ENSMUST00000170582,ENSMUST00000166390,ENSMUST00000163771
ENSMUSG00000028884	329.287	0.677996	0.182471	4.32223e-06	0.000340271	4	Rpa2	protein_coding	ENSMUST00000156968,ENSMUST00000130444,ENSMUST00000153046,ENSMUST00000130090,ENSMUST00000133415,ENSMUST00000102561
ENSMUSG00000110599	5.08567	0.677736	0.627899	0.00293539	0.027633	8	RP23-91H23.1	lincRNA	ENSMUST00000212339
ENSMUSG00000075010	162.887	0.677694	0.390194	0.0020093	0.0215829	19	AW112010	lincRNA	ENSMUST00000099676
ENSMUSG00000075707	7.49881	0.677533	0.740736	0.00208221	0.0220548	12	Dio3	protein_coding	ENSMUST00000173014,ENSMUST00000097228
ENSMUSG00000020717	2018.36	0.676852	0.178708	3.23588e-06	0.000282126	11	Pecam1	protein_coding	ENSMUST00000135481,ENSMUST00000080853,ENSMUST00000103069,ENSMUST00000184424,ENSMUST00000183610,ENSMUST00000124958,ENSMUST00000106796,ENSMUST00000068021
ENSMUSG00000029032	280.053	0.67674	0.342172	0.00118695	0.0153154	4	Arhgef16	protein_coding	ENSMUST00000152947,ENSMUST00000144145,ENSMUST00000030898,ENSMUST00000169623,ENSMUST00000143141,ENSMUST00000154895,ENSMUST00000129189
ENSMUSG00000026679	30.6808	0.675884	0.342323	0.00119947	0.0154024	2	Enkur	protein_coding	ENSMUST00000027992,ENSMUST00000156248,ENSMUST00000147793
ENSMUSG00000061533	80.6815	0.674443	0.171091	1.70787e-06	0.0001779	12	Cep128	protein_coding	ENSMUST00000126048,ENSMUST00000127802,ENSMUST00000123400,ENSMUST00000133329,ENSMUST00000140674,ENSMUST00000141429,ENSMUST00000145094,ENSMUST00000138935,ENSMUST00000129111,ENSMUST00000127866,ENSMUST00000123161,ENSMUST00000143415,ENSMUST00000154836
ENSMUSG00000070490	9.49013	0.674258	0.452238	0.00304576	0.0283855	3	Gm10293	processed_pseudogene	ENSMUST00000076317
ENSMUSG00000009471	88.06	0.674024	0.36753	0.00166385	0.0189063	7	Myod1	protein_coding	ENSMUST00000072514
ENSMUSG00000099906	270.847	0.673353	0.548668	0.00349261	0.0310082	1	Gm28653	lincRNA	ENSMUST00000185494
ENSMUSG00000068335	73.4582	0.671733	0.339943	0.00120883	0.0154523	6	Dok1	protein_coding	ENSMUST00000204900,ENSMUST00000089651,ENSMUST00000149918
ENSMUSG00000019122	125.284	0.670803	0.428705	0.00279759	0.026768	11	Ccl9	protein_coding	ENSMUST00000019266,ENSMUST00000136131
ENSMUSG00000017667	105.85	0.670213	0.234001	9.37757e-05	0.00279499	2	Zfp334	protein_coding	ENSMUST00000103084
ENSMUSG00000047592	38.0416	0.668982	0.457437	0.00323383	0.029635	5	Nxpe5	protein_coding	ENSMUST00000159964,ENSMUST00000161047,ENSMUST00000162519,ENSMUST00000110929,ENSMUST00000159798
ENSMUSG00000063568	34.6252	0.668855	0.330865	0.00109007	0.0145081	6	Jazf1	protein_coding	ENSMUST00000136250,ENSMUST00000074541,ENSMUST00000128282
ENSMUSG00000037593	28.6634	0.668335	0.380214	0.00199322	0.0214472	11	BC030499	protein_coding	ENSMUST00000046361,ENSMUST00000136011,ENSMUST00000124730,ENSMUST00000122937,ENSMUST00000130947,ENSMUST00000147549
ENSMUSG00000033016	784.33	0.66751	0.20943	3.10999e-05	0.00132178	18	Nfatc1	protein_coding	ENSMUST00000078049,ENSMUST00000035800,ENSMUST00000167977,ENSMUST00000170905
ENSMUSG00000039982	129.898	0.666944	0.243491	0.000140756	0.00368851	19	Dtx4	protein_coding	ENSMUST00000045521
ENSMUSG00000029798	131.599	0.666117	0.305631	0.000730123	0.0111387	6	Herc6	protein_coding	ENSMUST00000203840,ENSMUST00000203506,ENSMUST00000204166,ENSMUST00000204843,ENSMUST00000031817,ENSMUST00000204455
ENSMUSG00000056553	14.6572	0.665911	0.56489	0.00357985	0.0315806	12	Ptprn2	protein_coding	ENSMUST00000191106,ENSMUST00000189009,ENSMUST00000190247,ENSMUST00000070733,ENSMUST00000185505
ENSMUSG00000026429	109.173	0.665184	0.176251	3.3375e-06	0.000288292	1	Ube2t	protein_coding	ENSMUST00000027687,ENSMUST00000139617,ENSMUST00000188177,ENSMUST00000185369
ENSMUSG00000018909	633.773	0.664811	0.240682	0.000130936	0.00350502	7	Arrb1	protein_coding	ENSMUST00000162404,ENSMUST00000161525,ENSMUST00000098266,ENSMUST00000032995,ENSMUST00000162290,ENSMUST00000159642,ENSMUST00000162043,ENSMUST00000161268,ENSMUST00000162933,ENSMUST00000179755
ENSMUSG00000045573	202.344	0.664174	0.339178	0.00128908	0.0161747	4	Penk	protein_coding	ENSMUST00000133567,ENSMUST00000070375
ENSMUSG00000035473	111.099	0.663636	0.153913	3.3185e-07	4.9738e-05	17	Galm	protein_coding	ENSMUST00000039205,ENSMUST00000133955
ENSMUSG00000078592	10.7775	0.662016	0.418814	0.00283684	0.0270704	3	Gm4609	processed_pseudogene	ENSMUST00000106443
ENSMUSG00000063286	277.259	0.660619	0.331356	0.00119397	0.0153636	7	Gm8995	transcribed_unprocessed_pseudogene	ENSMUST00000208417,ENSMUST00000184842
ENSMUSG00000037872	95.2172	0.660174	0.247089	0.000175157	0.00431144	1	Ackr1	protein_coding	ENSMUST00000038227,ENSMUST00000194298,ENSMUST00000194046
ENSMUSG00000052384	132.374	0.660124	0.307899	0.000813387	0.0119621	16	Nrros	protein_coding	ENSMUST00000144345,ENSMUST00000115165,ENSMUST00000143682,ENSMUST00000115163,ENSMUST00000136809,ENSMUST00000099991,ENSMUST00000127287,ENSMUST00000126869,ENSMUST00000150250,ENSMUST00000130410
ENSMUSG00000009731	19.4705	0.659966	0.392222	0.00238719	0.0240368	X	Kcnd1	protein_coding	ENSMUST00000009875,ENSMUST00000125440
ENSMUSG00000086564	30.0924	0.659905	0.450925	0.00338244	0.0303557	3	Cd101	protein_coding	ENSMUST00000147399,ENSMUST00000167086
ENSMUSG00000055980	604.782	0.65985	0.288751	0.000553776	0.00916924	1	Irs1	protein_coding	ENSMUST00000069799
ENSMUSG00000050379	156.876	0.658563	0.289325	0.000569268	0.00936632	X	Sept6	protein_coding	ENSMUST00000115239,ENSMUST00000152291,ENSMUST00000060474,ENSMUST00000053456,ENSMUST00000128766
ENSMUSG00000032024	194.034	0.658094	0.270204	0.000360634	0.00688006	9	Clmp	protein_coding	ENSMUST00000034522,ENSMUST00000141759,ENSMUST00000139577,ENSMUST00000134153
ENSMUSG00000021559	432.823	0.656639	0.216713	5.3855e-05	0.00193168	13	Dapk1	protein_coding	ENSMUST00000044083,ENSMUST00000077453
ENSMUSG00000091421	11.3818	0.656375	0.439399	0.00331238	0.0300303	3	Gm4202	processed_pseudogene	ENSMUST00000169025
ENSMUSG00000015053	237.049	0.656281	0.237718	0.000132367	0.00352312	6	Gata2	protein_coding	ENSMUST00000203480,ENSMUST00000203579,ENSMUST00000170089,ENSMUST00000015197,ENSMUST00000205151
ENSMUSG00000030172	830.217	0.655846	0.154912	4.60387e-07	6.65883e-05	6	Erc1	protein_coding	ENSMUST00000183880,ENSMUST00000183741,ENSMUST00000183911,ENSMUST00000183872,ENSMUST00000183703,ENSMUST00000185139,ENSMUST00000185143,ENSMUST00000032279,ENSMUST00000184838,ENSMUST00000184864,ENSMUST00000184320,ENSMUST00000204666,ENSMUST00000079582
ENSMUSG00000023019	1426.94	0.654531	0.368926	0.00202195	0.0216895	15	Gpd1	protein_coding	ENSMUST00000162194,ENSMUST00000161768,ENSMUST00000023760
ENSMUSG00000074978	18.7855	0.654514	0.522885	0.00397949	0.0338574	8	Actg-ps1	processed_pseudogene	ENSMUST00000099636
ENSMUSG00000040483	346.846	0.65402	0.385696	0.00238082	0.0240116	11	Xaf1	protein_coding	ENSMUST00000151440,ENSMUST00000094041,ENSMUST00000142921,ENSMUST00000140842,ENSMUST00000146233
ENSMUSG00000021319	424.071	0.653968	0.441026	0.00340033	0.0304339	13	Sfrp4	protein_coding	ENSMUST00000002883
ENSMUSG00000102070	1221.44	0.652722	0.420544	0.00309413	0.0286929	1	Gm28661	unprocessed_pseudogene	ENSMUST00000188231
ENSMUSG00000060703	121.752	0.652267	0.280127	0.000496955	0.00852224	2	Cd302	protein_coding	ENSMUST00000074606,ENSMUST00000028356
ENSMUSG00000030346	89.1721	0.652006	0.354233	0.00176115	0.0196646	6	Rad51ap1	protein_coding	ENSMUST00000201760,ENSMUST00000123837,ENSMUST00000202191,ENSMUST00000144954,ENSMUST00000201102,ENSMUST00000202897,ENSMUST00000112221,ENSMUST00000112220,ENSMUST00000141212,ENSMUST00000202835
ENSMUSG00000056394	365.408	0.650871	0.285681	0.000574471	0.00941044	7	Lig1	protein_coding	ENSMUST00000177588,ENSMUST00000098814,ENSMUST00000165964,ENSMUST00000146998,ENSMUST00000138453,ENSMUST00000148471,ENSMUST00000123846,ENSMUST00000185145,ENSMUST00000123025,ENSMUST00000156525,ENSMUST00000147735,ENSMUST00000131294
ENSMUSG00000085208	469.761	0.650089	0.134719	2.7152e-08	7.22995e-06	11	Brip1os	antisense	ENSMUST00000128960,ENSMUST00000143819
ENSMUSG00000051212	41.2526	0.649953	0.425286	0.00325042	0.0296995	14	Gpr183	protein_coding	ENSMUST00000049872
ENSMUSG00000029428	324.594	0.649867	0.161837	1.18016e-06	0.000135922	5	Stx2	protein_coding	ENSMUST00000151712,ENSMUST00000031378,ENSMUST00000128448,ENSMUST00000195906,ENSMUST00000141492,ENSMUST00000199813,ENSMUST00000100680,ENSMUST00000149877,ENSMUST00000144846
ENSMUSG00000006344	117.63	0.649675	0.311221	0.000967522	0.0134017	10	Ggt5	protein_coding	ENSMUST00000072217,ENSMUST00000189991,ENSMUST00000188444,ENSMUST00000189972
ENSMUSG00000023827	181.134	0.649438	0.335726	0.00142426	0.0171999	17	Agpat4	protein_coding	ENSMUST00000170858,ENSMUST00000172259,ENSMUST00000167905,ENSMUST00000167792,ENSMUST00000024594,ENSMUST00000164143
ENSMUSG00000042029	286.053	0.648948	0.272109	0.000424669	0.00768524	12	Ncapg2	protein_coding	ENSMUST00000084828
ENSMUSG00000014599	398.815	0.648683	0.229708	0.00010829	0.00309888	3	Csf1	protein_coding	ENSMUST00000153114,ENSMUST00000014743,ENSMUST00000155557,ENSMUST00000118593,ENSMUST00000120243,ENSMUST00000156820,ENSMUST00000120654
ENSMUSG00000047180	122.516	0.648466	0.410586	0.00301511	0.0282109	1	Neurl3	protein_coding	ENSMUST00000188666,ENSMUST00000056946
ENSMUSG00000035184	108.118	0.648449	0.263893	0.000343221	0.0066776	14	Fam124a	protein_coding	ENSMUST00000162987,ENSMUST00000161899,ENSMUST00000160745,ENSMUST00000039064
ENSMUSG00000059810	393.019	0.648268	0.195668	1.95336e-05	0.000969305	4	Rgs3	protein_coding	ENSMUST00000142565,ENSMUST00000107420,ENSMUST00000084521,ENSMUST00000126338,ENSMUST00000125369,ENSMUST00000146083,ENSMUST00000143042,ENSMUST00000138674,ENSMUST00000127254,ENSMUST00000107424,ENSMUST00000124082,ENSMUST00000144489,ENSMUST00000098031,ENSMUST00000142684,ENSMUST00000065870,ENSMUST00000153875,ENSMUST00000154071
ENSMUSG00000000682	168.195	0.647649	0.501434	0.00413812	0.0347155	4	Cd52	protein_coding	ENSMUST00000000696,ENSMUST00000145122,ENSMUST00000137445
ENSMUSG00000058975	1704.98	0.64728	0.344508	0.00163655	0.0187241	7	Kcnc1	protein_coding	ENSMUST00000160234,ENSMUST00000160433,ENSMUST00000025202
ENSMUSG00000028459	107.372	0.647058	0.497378	0.00414067	0.0347155	4	Cd72	protein_coding	ENSMUST00000141198,ENSMUST00000134850,ENSMUST00000098104,ENSMUST00000151868,ENSMUST00000107926,ENSMUST00000098105,ENSMUST00000107925,ENSMUST00000133110,ENSMUST00000030179,ENSMUST00000140284
ENSMUSG00000043017	66.8028	0.647019	0.27187	0.000432354	0.00777116	7	Ptgir	protein_coding	ENSMUST00000144408,ENSMUST00000086101
ENSMUSG00000020914	1326.08	0.646175	0.312236	0.00102291	0.0139005	11	Top2a	protein_coding	ENSMUST00000139730,ENSMUST00000129777,ENSMUST00000144318,ENSMUST00000068031,ENSMUST00000151997,ENSMUST00000154332,ENSMUST00000139460
ENSMUSG00000058013	1332.63	0.646143	0.180722	7.16936e-06	0.000493601	5	Sept11	protein_coding	ENSMUST00000201700,ENSMUST00000202308,ENSMUST00000202217,ENSMUST00000201695,ENSMUST00000202196,ENSMUST00000201421,ENSMUST00000201377,ENSMUST00000202415,ENSMUST00000074733
ENSMUSG00000034613	90.7456	0.64583	0.327718	0.00131656	0.0163717	10	Ppm1h	protein_coding	ENSMUST00000161487,ENSMUST00000161371,ENSMUST00000159885,ENSMUST00000160315,ENSMUST00000067918,ENSMUST00000161065,ENSMUST00000162853,ENSMUST00000162969
ENSMUSG00000049303	40.1093	0.645705	0.360169	0.00200117	0.021508	19	Syt12	protein_coding	ENSMUST00000133222,ENSMUST00000166191,ENSMUST00000128114,ENSMUST00000059295
ENSMUSG00000036986	523.515	0.644132	0.217	6.67822e-05	0.00221442	9	Pml	protein_coding	ENSMUST00000085673,ENSMUST00000130459,ENSMUST00000148301,ENSMUST00000138775,ENSMUST00000124982,ENSMUST00000148628,ENSMUST00000114136,ENSMUST00000135310,ENSMUST00000126690,ENSMUST00000153820,ENSMUST00000154572,ENSMUST00000124063
ENSMUSG00000002603	319.646	0.643924	0.22091	8.01381e-05	0.00251297	7	Tgfb1	protein_coding	ENSMUST00000206348,ENSMUST00000169009,ENSMUST00000002678,ENSMUST00000206584,ENSMUST00000171757
ENSMUSG00000045382	87.8667	0.643794	0.424097	0.00339578	0.0304316	1	Cxcr4	protein_coding	ENSMUST00000052172,ENSMUST00000142893
ENSMUSG00000074272	828.508	0.643464	0.593122	0.0038154	0.0329304	7	Ceacam1	protein_coding	ENSMUST00000098666,ENSMUST00000206583,ENSMUST00000205308,ENSMUST00000206676,ENSMUST00000206717,ENSMUST00000206687,ENSMUST00000098669,ENSMUST00000206483,ENSMUST00000098668,ENSMUST00000206171,ENSMUST00000206981
ENSMUSG00000046879	767.443	0.643065	0.395554	0.0028409	0.0270785	11	Irgm1	protein_coding	ENSMUST00000147151,ENSMUST00000097271,ENSMUST00000049519
ENSMUSG00000023267	30.0499	0.642069	0.446747	0.00381937	0.0329458	4	Gabrr2	protein_coding	ENSMUST00000147889,ENSMUST00000108162,ENSMUST00000131920,ENSMUST00000024035
ENSMUSG00000040528	14.6132	0.641947	0.457535	0.00396816	0.0338118	11	Milr1	protein_coding	ENSMUST00000182479,ENSMUST00000182908,ENSMUST00000086353,ENSMUST00000182023,ENSMUST00000147326,ENSMUST00000183111,ENSMUST00000106794,ENSMUST00000182896
ENSMUSG00000034275	17.2476	0.641786	0.412959	0.00323732	0.0296427	9	Igsf9b	protein_coding	ENSMUST00000133213,ENSMUST00000115247
ENSMUSG00000025001	323.715	0.640525	0.297918	0.00083723	0.0122135	19	Hells	protein_coding	ENSMUST00000127968,ENSMUST00000155465,ENSMUST00000145051,ENSMUST00000025965,ENSMUST00000138292,ENSMUST00000128949
ENSMUSG00000021363	7.77425	0.640075	0.585613	0.003958	0.0337653	13	Mak	protein_coding	ENSMUST00000165087,ENSMUST00000021792,ENSMUST00000070193
ENSMUSG00000074793	405.559	0.640014	0.244924	0.000215352	0.00496667	2	Hspa12b	protein_coding	ENSMUST00000127862,ENSMUST00000100763,ENSMUST00000099349
ENSMUSG00000032548	601.427	0.639954	0.330971	0.00146711	0.0175684	9	Slco2a1	protein_coding	ENSMUST00000188664,ENSMUST00000185215,ENSMUST00000190892,ENSMUST00000035148
ENSMUSG00000000567	146.342	0.637368	0.467787	0.00422366	0.0350869	11	Sox9	protein_coding	ENSMUST00000000579
ENSMUSG00000079298	64.5536	0.635683	0.415995	0.00346921	0.0308525	6	Klrb1b	protein_coding	ENSMUST00000205130,ENSMUST00000174544,ENSMUST00000032472,ENSMUST00000172887
ENSMUSG00000030528	108.416	0.634888	0.295737	0.000855719	0.0123672	7	Blm	protein_coding	ENSMUST00000206948,ENSMUST00000205584,ENSMUST00000205713,ENSMUST00000170315,ENSMUST00000206901,ENSMUST00000205730,ENSMUST00000205263,ENSMUST00000206518,ENSMUST00000206989,ENSMUST00000081314
ENSMUSG00000026068	40.1618	0.634727	0.580582	0.00412223	0.0346453	1	Il18rap	protein_coding	ENSMUST00000160468,ENSMUST00000159724,ENSMUST00000027237,ENSMUST00000163057
ENSMUSG00000037621	87.1358	0.634142	0.254569	0.00031687	0.00634353	6	Atoh8	protein_coding	ENSMUST00000042646,ENSMUST00000206425,ENSMUST00000206553
ENSMUSG00000035041	51.8449	0.63276	0.406313	0.00334947	0.030195	10	Creb3l3	protein_coding	ENSMUST00000125907,ENSMUST00000117422,ENSMUST00000127374,ENSMUST00000143969
ENSMUSG00000022148	79.1102	0.632721	0.496474	0.00456335	0.0369705	15	Fyb	protein_coding	ENSMUST00000159604,ENSMUST00000163073,ENSMUST00000162154,ENSMUST00000160612,ENSMUST00000159714,ENSMUST00000090461,ENSMUST00000161947,ENSMUST00000162430
ENSMUSG00000027684	145.905	0.632329	0.249317	0.000276551	0.00580413	3	Mecom	protein_coding	ENSMUST00000195690,ENSMUST00000172694,ENSMUST00000061088,ENSMUST00000174413,ENSMUST00000173899,ENSMUST00000174428,ENSMUST00000172697,ENSMUST00000172754,ENSMUST00000174406,ENSMUST00000170212,ENSMUST00000166001,ENSMUST00000173059,ENSMUST00000173022,ENSMUST00000173495,ENSMUST00000173411,ENSMUST00000108271,ENSMUST00000108270
ENSMUSG00000017830	250.93	0.632142	0.401299	0.00325591	0.0297206	11	Dhx58	protein_coding	ENSMUST00000149869,ENSMUST00000150656,ENSMUST00000126167,ENSMUST00000017974,ENSMUST00000132930,ENSMUST00000140543
ENSMUSG00000046402	268.913	0.631662	0.402489	0.00329614	0.0299653	9	Rbp1	protein_coding	ENSMUST00000052068
ENSMUSG00000038677	20.426	0.630817	0.440417	0.00406778	0.0343579	17	Scube3	protein_coding	ENSMUST00000043503,ENSMUST00000137147,ENSMUST00000142170,ENSMUST00000148342,ENSMUST00000132670
ENSMUSG00000039055	37.8298	0.630686	0.373901	0.00264602	0.0256731	11	Eme1	protein_coding	ENSMUST00000128447,ENSMUST00000039949,ENSMUST00000127158,ENSMUST00000128643
ENSMUSG00000058669	7.90408	0.630609	0.644828	0.00345365	0.0307747	12	Nkx2-9	protein_coding	ENSMUST00000072631
ENSMUSG00000033585	171.623	0.630456	0.333755	0.00168189	0.0190424	7	Ndn	protein_coding	ENSMUST00000038775
ENSMUSG00000023008	504.914	0.63035	0.129606	2.07357e-08	6.04695e-06	15	Fmnl3	protein_coding	ENSMUST00000140368,ENSMUST00000081224,ENSMUST00000139767,ENSMUST00000120633,ENSMUST00000088233
ENSMUSG00000006586	50.5014	0.629657	0.296653	0.000925404	0.0131003	4	Runx1t1	protein_coding	ENSMUST00000139736,ENSMUST00000105566,ENSMUST00000150583,ENSMUST00000006761,ENSMUST00000098257,ENSMUST00000098256
ENSMUSG00000029675	1259.56	0.628873	0.270031	0.00051876	0.00878314	5	Eln	protein_coding	ENSMUST00000015138,ENSMUST00000202570,ENSMUST00000202620,ENSMUST00000201399,ENSMUST00000201856
ENSMUSG00000078853	462.408	0.628684	0.49018	0.00466663	0.0375615	11	Igtp	protein_coding	ENSMUST00000094169,ENSMUST00000035266,ENSMUST00000168280
ENSMUSG00000024411	345.059	0.628003	0.423971	0.00386066	0.0331946	18	Aqp4	protein_coding	ENSMUST00000079081
ENSMUSG00000029560	278.211	0.627988	0.258314	0.000383851	0.00718274	5	Snx8	protein_coding	ENSMUST00000195982,ENSMUST00000196566,ENSMUST00000197880,ENSMUST00000196020,ENSMUST00000198945,ENSMUST00000031539,ENSMUST00000196130
ENSMUSG00000022422	27.2806	0.626529	0.322881	0.00149962	0.0178478	15	Dscc1	protein_coding	ENSMUST00000143523,ENSMUST00000023059,ENSMUST00000110231
ENSMUSG00000023274	53.6103	0.624725	0.605516	0.00404275	0.0342239	6	Cd4	protein_coding	ENSMUST00000145977,ENSMUST00000151594,ENSMUST00000145818,ENSMUST00000024044,ENSMUST00000130378
ENSMUSG00000041449	57.4379	0.624701	0.802795	0.00194744	0.0211084	12	Serpina3h	transcribed_unprocessed_pseudogene	ENSMUST00000049922,ENSMUST00000116393
ENSMUSG00000024501	790.644	0.624147	0.285116	0.000780763	0.0116447	18	Dpysl3	protein_coding	ENSMUST00000025379,ENSMUST00000135547,ENSMUST00000121805,ENSMUST00000118043,ENSMUST00000118071,ENSMUST00000124207
ENSMUSG00000009687	611.426	0.623446	0.234401	0.00018965	0.00452492	7	Fxyd5	protein_coding	ENSMUST00000159753,ENSMUST00000161684,ENSMUST00000162116,ENSMUST00000162250,ENSMUST00000205301,ENSMUST00000162733,ENSMUST00000160006,ENSMUST00000160689,ENSMUST00000161259,ENSMUST00000009831,ENSMUST00000161805,ENSMUST00000202395,ENSMUST00000162087,ENSMUST00000159924
ENSMUSG00000078452	2.7306	0.622834	0.805585	0.00193482	0.02105	10	Raet1d	protein_coding	ENSMUST00000182677,ENSMUST00000095795
ENSMUSG00000054892	4.82969	0.622253	0.617428	0.00393571	0.0337048	5	Txk	protein_coding	ENSMUST00000198464,ENSMUST00000197923,ENSMUST00000197843,ENSMUST00000198798,ENSMUST00000198970,ENSMUST00000113604,ENSMUST00000197313,ENSMUST00000169534
ENSMUSG00000006457	864.627	0.622156	0.681898	0.00312107	0.0288854	19	Actn3	protein_coding	ENSMUST00000138811,ENSMUST00000006626
ENSMUSG00000056124	197.969	0.622082	0.238581	0.000224584	0.00509148	18	B4galt6	protein_coding	ENSMUST00000070080
ENSMUSG00000026443	38.732	0.621593	0.343434	0.00208555	0.0220548	1	Lrrn2	protein_coding	ENSMUST00000027706,ENSMUST00000159088
ENSMUSG00000020709	93.989	0.62155	0.283553	0.000779076	0.0116381	11	Adap2	protein_coding	ENSMUST00000134118,ENSMUST00000021050
ENSMUSG00000026241	22.8196	0.621319	0.455562	0.00461021	0.0372369	1	Nppc	protein_coding	ENSMUST00000027449
ENSMUSG00000020901	87.2793	0.620936	0.42315	0.00407356	0.0343908	11	Pik3r5	protein_coding	ENSMUST00000126876,ENSMUST00000141716,ENSMUST00000021283,ENSMUST00000154220,ENSMUST00000155887
ENSMUSG00000101262	12.5807	0.620253	0.507681	0.00497879	0.0390969	1	Gm8326	processed_pseudogene	ENSMUST00000188705
ENSMUSG00000046718	444.393	0.619884	0.419975	0.00404267	0.0342239	8	Bst2	protein_coding	ENSMUST00000212386,ENSMUST00000051672
ENSMUSG00000036594	2334.69	0.619871	0.424928	0.00414547	0.0347155	17	H2-Aa	protein_coding	ENSMUST00000165139,ENSMUST00000174751,ENSMUST00000040655,ENSMUST00000173944
ENSMUSG00000057406	641.115	0.61952	0.16593	3.6972e-06	0.000309338	5	Whsc1	protein_coding	ENSMUST00000201572,ENSMUST00000141416,ENSMUST00000202912,ENSMUST00000142080,ENSMUST00000133870,ENSMUST00000139845,ENSMUST00000066854,ENSMUST00000114399,ENSMUST00000137191,ENSMUST00000155880,ENSMUST00000200981,ENSMUST00000075812,ENSMUST00000058096,ENSMUST00000202525,ENSMUST00000114397
ENSMUSG00000024349	122.176	0.618222	0.321845	0.00161344	0.0185971	18	Tmem173	protein_coding	ENSMUST00000115728
ENSMUSG00000020593	2915.62	0.617925	0.390082	0.00340094	0.0304339	12	Lpin1	protein_coding	ENSMUST00000111067,ENSMUST00000067124
ENSMUSG00000026321	55.6814	0.617572	0.354591	0.00246805	0.0246113	1	Tnfrsf11a	protein_coding	ENSMUST00000187658,ENSMUST00000027559,ENSMUST00000187812
ENSMUSG00000025270	40.9574	0.617536	0.509643	0.0050667	0.0395707	X	Alas2	protein_coding	ENSMUST00000066337,ENSMUST00000142474,ENSMUST00000134670,ENSMUST00000112715
ENSMUSG00000045281	15.6576	0.617387	0.46706	0.00488366	0.0385453	15	Gpr20	protein_coding	ENSMUST00000064166
ENSMUSG00000032294	22832.8	0.617004	0.15803	1.80111e-06	0.000182637	9	Pkm	protein_coding	ENSMUST00000163694,ENSMUST00000034834
ENSMUSG00000018906	660.535	0.616609	0.179253	1.19591e-05	0.000708357	11	P4ha2	protein_coding	ENSMUST00000126840,ENSMUST00000138477,ENSMUST00000129499,ENSMUST00000125651,ENSMUST00000019050,ENSMUST00000139315,ENSMUST00000142583,ENSMUST00000135596,ENSMUST00000155299,ENSMUST00000125132,ENSMUST00000135653,ENSMUST00000151218,ENSMUST00000141258,ENSMUST00000174616,ENSMUST00000093107
ENSMUSG00000029270	273.196	0.616548	0.142957	2.91821e-07	4.65367e-05	5	Fam69a	protein_coding	ENSMUST00000031198,ENSMUST00000153172,ENSMUST00000145239
ENSMUSG00000069874	487.578	0.616438	0.474949	0.00498915	0.0391617	11	Irgm2	protein_coding	ENSMUST00000058704,ENSMUST00000209079,ENSMUST00000108836
ENSMUSG00000039981	23.6692	0.616227	0.567324	0.00470243	0.0376397	10	Zc3h12d	protein_coding	ENSMUST00000039484
ENSMUSG00000029484	414.897	0.616073	0.224512	0.00014546	0.00377469	5	Anxa3	protein_coding	ENSMUST00000199656,ENSMUST00000197339,ENSMUST00000197196,ENSMUST00000031447,ENSMUST00000196126,ENSMUST00000200379,ENSMUST00000199330,ENSMUST00000198631,ENSMUST00000199390
ENSMUSG00000038147	59.1931	0.615648	0.431333	0.00441789	0.0362484	1	Cd84	protein_coding	ENSMUST00000042302,ENSMUST00000135386,ENSMUST00000155802,ENSMUST00000136479,ENSMUST00000128189
ENSMUSG00000027962	124.755	0.615472	0.326647	0.00178116	0.0197397	3	Vcam1	protein_coding	ENSMUST00000197031,ENSMUST00000196309,ENSMUST00000196449,ENSMUST00000029574
ENSMUSG00000001120	109.302	0.615062	0.206466	6.54994e-05	0.00218813	10	Pcbp3	protein_coding	ENSMUST00000001148,ENSMUST00000092393,ENSMUST00000173854,ENSMUST00000168240,ENSMUST00000168505,ENSMUST00000168465,ENSMUST00000105411,ENSMUST00000165571,ENSMUST00000171437
ENSMUSG00000049871	106.049	0.614554	0.28939	0.000957524	0.0133126	16	Nlrc3	protein_coding	ENSMUST00000177551,ENSMUST00000163478,ENSMUST00000096308,ENSMUST00000180200
ENSMUSG00000038291	203.963	0.614454	0.143452	3.33222e-07	4.9738e-05	8	Snx25	protein_coding	ENSMUST00000110378,ENSMUST00000170416,ENSMUST00000110377,ENSMUST00000144244,ENSMUST00000176410,ENSMUST00000150645,ENSMUST00000041582,ENSMUST00000177186,ENSMUST00000136097
ENSMUSG00000039497	317.261	0.613156	0.254311	0.000419031	0.00763217	10	Dse	protein_coding	ENSMUST00000048010
ENSMUSG00000021974	36.7431	0.612996	0.354606	0.00258113	0.0252944	14	Fgf9	protein_coding	ENSMUST00000165526,ENSMUST00000166770,ENSMUST00000074654,ENSMUST00000022545
ENSMUSG00000056025	69.1415	0.612645	0.471833	0.00510118	0.0397563	3	Clca3a1	protein_coding	ENSMUST00000029932,ENSMUST00000059091
ENSMUSG00000043079	2210.39	0.612386	0.254192	0.000422072	0.00766135	18	Synpo	protein_coding	ENSMUST00000155195,ENSMUST00000160395,ENSMUST00000154857,ENSMUST00000139236,ENSMUST00000128528,ENSMUST00000115318,ENSMUST00000097566,ENSMUST00000123288,ENSMUST00000130360,ENSMUST00000143275,ENSMUST00000137894,ENSMUST00000130044
ENSMUSG00000030111	8.18601	0.612196	0.809845	0.00194815	0.0211084	6	A2m	protein_coding	ENSMUST00000204850,ENSMUST00000203413,ENSMUST00000032203
ENSMUSG00000085887	18.3288	0.611824	0.606187	0.00428968	0.0354642	11	Arhgap27os3	antisense	ENSMUST00000124462
ENSMUSG00000086652	3.91316	0.610915	0.765071	0.00233875	0.0237163	2	Gm14029	antisense	ENSMUST00000151051
ENSMUSG00000028766	480.765	0.610745	0.307084	0.00138655	0.0169198	4	Alpl	protein_coding	ENSMUST00000143757,ENSMUST00000133566,ENSMUST00000133473,ENSMUST00000153588,ENSMUST00000138463,ENSMUST00000139951,ENSMUST00000141451,ENSMUST00000030551
ENSMUSG00000023947	67.4538	0.610461	0.381241	0.00339437	0.0304316	17	Nfkbie	protein_coding	ENSMUST00000024742
ENSMUSG00000027994	62.4586	0.610413	0.311433	0.00149514	0.0178243	3	Ccdc109b	protein_coding	ENSMUST00000122961,ENSMUST00000146340,ENSMUST00000029624,ENSMUST00000153506
ENSMUSG00000020493	89.157	0.610181	0.323	0.00178866	0.0197941	11	Prr11	protein_coding	ENSMUST00000051395
ENSMUSG00000097974	25.5765	0.609925	0.53247	0.00521734	0.0402585	7	Gm10605	lincRNA	ENSMUST00000183019,ENSMUST00000182342
ENSMUSG00000020689	132.758	0.608819	0.339269	0.00225514	0.0231929	11	Itgb3	protein_coding	ENSMUST00000021028,ENSMUST00000127140
ENSMUSG00000039196	31.8837	0.608269	0.73595	0.00264743	0.0256734	4	Orm1	protein_coding	ENSMUST00000030044
ENSMUSG00000036158	227.198	0.607875	0.191467	3.26235e-05	0.00135566	15	Prickle1	protein_coding	ENSMUST00000109255,ENSMUST00000048982
ENSMUSG00000004446	108.86	0.607617	0.177687	1.29459e-05	0.000743214	6	Bid	protein_coding	ENSMUST00000160684,ENSMUST00000004560,ENSMUST00000125915,ENSMUST00000145948,ENSMUST00000161594
ENSMUSG00000034520	157.894	0.606829	0.273874	0.000753986	0.0114187	11	Gjc1	protein_coding	ENSMUST00000092567,ENSMUST00000107075,ENSMUST00000068933,ENSMUST00000131164,ENSMUST00000155089
ENSMUSG00000028212	156.837	0.606775	0.256613	0.000488102	0.00841682	4	Ccne2	protein_coding	ENSMUST00000170901,ENSMUST00000144438,ENSMUST00000029866,ENSMUST00000149075,ENSMUST00000108324,ENSMUST00000147725,ENSMUST00000145430
ENSMUSG00000023913	247.354	0.6067	0.233919	0.000240363	0.00535514	17	Pla2g7	protein_coding	ENSMUST00000024706,ENSMUST00000167418,ENSMUST00000169694,ENSMUST00000163489,ENSMUST00000167214,ENSMUST00000165706
ENSMUSG00000055044	1749.46	0.606583	0.189251	2.91938e-05	0.00126959	19	Pdlim1	protein_coding	ENSMUST00000182636,ENSMUST00000182813,ENSMUST00000182540,ENSMUST00000068439,ENSMUST00000182432
ENSMUSG00000035299	175.131	0.60547	0.433026	0.00482734	0.0382457	X	Mid1	protein_coding	ENSMUST00000149258,ENSMUST00000152163,ENSMUST00000146073,ENSMUST00000036753,ENSMUST00000143815,ENSMUST00000129642,ENSMUST00000078947,ENSMUST00000151722,ENSMUST00000112107,ENSMUST00000112104,ENSMUST00000112105,ENSMUST00000163810,ENSMUST00000133857,ENSMUST00000079443,ENSMUST00000171433
ENSMUSG00000048218	129.615	0.604544	0.312856	0.00163248	0.0187129	15	Amigo2	protein_coding	ENSMUST00000053106
ENSMUSG00000027931	437.642	0.60429	0.246568	0.000377661	0.00711039	3	Npr1	protein_coding	ENSMUST00000142243,ENSMUST00000124760,ENSMUST00000029540,ENSMUST00000152510,ENSMUST00000146991
ENSMUSG00000037108	31.7485	0.604123	0.298453	0.00128723	0.0161623	5	Zcwpw1	protein_coding	ENSMUST00000200505,ENSMUST00000035852,ENSMUST00000127541,ENSMUST00000128946,ENSMUST00000141642
ENSMUSG00000022906	650.081	0.604042	0.319265	0.00180983	0.0199798	16	Parp9	protein_coding	ENSMUST00000153066,ENSMUST00000122870,ENSMUST00000023622,ENSMUST00000114877,ENSMUST00000114878,ENSMUST00000128878,ENSMUST00000159160
ENSMUSG00000090399	10.7504	0.603851	0.477517	0.00547834	0.041517	1	Gm38399	lincRNA	ENSMUST00000112103
ENSMUSG00000026228	25.1112	0.603807	0.459086	0.00530694	0.0406974	1	Htr2b	protein_coding	ENSMUST00000027431,ENSMUST00000155077
ENSMUSG00000019139	364.634	0.603747	0.224915	0.00018014	0.00435935	8	Isyna1	protein_coding	ENSMUST00000019283,ENSMUST00000210878,ENSMUST00000211117,ENSMUST00000211501,ENSMUST00000211773,ENSMUST00000209751,ENSMUST00000210005,ENSMUST00000210358,ENSMUST00000209285
ENSMUSG00000031165	41.1081	0.60325	0.451177	0.0052235	0.0402677	X	Was	protein_coding	ENSMUST00000033505,ENSMUST00000146029
ENSMUSG00000031748	178.893	0.603095	0.294383	0.00120915	0.0154523	8	Gnao1	protein_coding	ENSMUST00000144451,ENSMUST00000149530,ENSMUST00000212008,ENSMUST00000125716,ENSMUST00000125695,ENSMUST00000142466,ENSMUST00000138659,ENSMUST00000155245,ENSMUST00000034198,ENSMUST00000130974,ENSMUST00000127900,ENSMUST00000137202
ENSMUSG00000023367	350.103	0.602754	0.332497	0.00220382	0.0228311	6	Tmem176a	protein_coding	ENSMUST00000203461,ENSMUST00000168406,ENSMUST00000204400,ENSMUST00000101426,ENSMUST00000204482,ENSMUST00000203639,ENSMUST00000204309
ENSMUSG00000031838	615.262	0.60221	0.237242	0.000288684	0.00597147	8	Ifi30	protein_coding	ENSMUST00000034299
ENSMUSG00000026483	856.441	0.601726	0.269455	0.000726031	0.0111126	1	Fam129a	protein_coding	ENSMUST00000134499,ENSMUST00000097541,ENSMUST00000086267,ENSMUST00000111875,ENSMUST00000148810
ENSMUSG00000018427	336.439	0.601559	0.159486	3.126e-06	0.000277737	11	Ypel2	protein_coding	ENSMUST00000018571
ENSMUSG00000032997	235.368	0.601535	0.238402	0.000303189	0.00614881	1	Chpf	protein_coding	ENSMUST00000124042,ENSMUST00000143496,ENSMUST00000138683,ENSMUST00000079205,ENSMUST00000094818
ENSMUSG00000029075	65.1788	0.601352	0.32616	0.00205526	0.0219502	4	Tnfrsf4	protein_coding	ENSMUST00000030952,ENSMUST00000127377,ENSMUST00000143576
ENSMUSG00000045968	45.3195	0.600945	0.330477	0.0021875	0.0227505	1	Teddm2	protein_coding	ENSMUST00000123490,ENSMUST00000059607,ENSMUST00000190620
ENSMUSG00000028933	105.915	0.600743	0.152122	1.46723e-06	0.000161985	5	Xrcc2	protein_coding	ENSMUST00000030773,ENSMUST00000131308,ENSMUST00000114922,ENSMUST00000134972
ENSMUSG00000022607	839.133	0.600413	0.11471	2.64357e-09	1.40925e-06	15	Ptk2	protein_coding	ENSMUST00000170939,ENSMUST00000110036
ENSMUSG00000044951	3815.73	0.60035	0.470986	0.00556797	0.0419636	13	Mylk4	protein_coding	ENSMUST00000134352,ENSMUST00000057428,ENSMUST00000132206
ENSMUSG00000034023	77.8034	0.600249	0.273171	0.000807223	0.0119155	6	Fancd2	protein_coding	ENSMUST00000143535,ENSMUST00000129462,ENSMUST00000142453,ENSMUST00000124262,ENSMUST00000123738,ENSMUST00000204827,ENSMUST00000101051,ENSMUST00000036340
ENSMUSG00000040253	385.863	0.600159	0.406357	0.00442571	0.0362967	3	Gbp7	protein_coding	ENSMUST00000045097,ENSMUST00000171263
ENSMUSG00000019979	226.454	0.599416	0.211068	0.000107788	0.00308926	10	Apaf1	protein_coding	ENSMUST00000161987,ENSMUST00000160788,ENSMUST00000159457,ENSMUST00000160725,ENSMUST00000159110,ENSMUST00000161095,ENSMUST00000162618,ENSMUST00000020157
ENSMUSG00000021270	2400.73	0.598466	0.172768	1.09169e-05	0.000659181	12	Hsp90aa1	protein_coding	ENSMUST00000021698,ENSMUST00000155242,ENSMUST00000134967,ENSMUST00000129005,ENSMUST00000094361,ENSMUST00000145255,ENSMUST00000124156,ENSMUST00000149189
ENSMUSG00000024803	1407.1	0.597335	0.480304	0.00575351	0.0428368	19	Ankrd1	protein_coding	ENSMUST00000025718
ENSMUSG00000037474	191.123	0.596101	0.348222	0.00284612	0.027083	1	Dtl	protein_coding	ENSMUST00000192014,ENSMUST00000195765,ENSMUST00000027933,ENSMUST00000195650,ENSMUST00000194064,ENSMUST00000193977
ENSMUSG00000034675	141.106	0.595471	0.338532	0.00256284	0.0252202	13	Dbn1	protein_coding	ENSMUST00000127867,ENSMUST00000124480,ENSMUST00000021950,ENSMUST00000109921,ENSMUST00000109923,ENSMUST00000139275,ENSMUST00000135705,ENSMUST00000139516,ENSMUST00000175813
ENSMUSG00000028801	20.7508	0.595388	0.449341	0.00551892	0.041706	4	Stpg1	protein_coding	ENSMUST00000063707,ENSMUST00000153891,ENSMUST00000123221
ENSMUSG00000078300	31.1167	0.595268	0.402876	0.00452186	0.0367485	15	Gm2606	processed_pseudogene	ENSMUST00000100754
ENSMUSG00000004609	109.398	0.594668	0.326001	0.00220259	0.0228311	7	Cd33	protein_coding	ENSMUST00000039861,ENSMUST00000206977,ENSMUST00000205503,ENSMUST00000206371,ENSMUST00000004728,ENSMUST00000205687
ENSMUSG00000021556	285.378	0.594609	0.186683	3.17472e-05	0.0013311	13	Golm1	protein_coding	ENSMUST00000095739,ENSMUST00000022039
ENSMUSG00000030411	92.7131	0.594307	0.28655	0.00115635	0.0150455	7	Nova2	protein_coding	ENSMUST00000032571
ENSMUSG00000030110	99.5811	0.593842	0.407097	0.0046912	0.0376397	6	Ret	protein_coding	ENSMUST00000088790,ENSMUST00000032201
ENSMUSG00000057967	18.6169	0.593361	0.437378	0.00540235	0.0411248	11	Fgf18	protein_coding	ENSMUST00000109363,ENSMUST00000020507
ENSMUSG00000020473	909.913	0.593097	0.333442	0.00246763	0.0246113	11	Aebp1	protein_coding	ENSMUST00000109829,ENSMUST00000102923,ENSMUST00000138103
ENSMUSG00000040907	11.12	0.593069	0.660455	0.00378386	0.0327759	7	Atp1a3	protein_coding	ENSMUST00000146595,ENSMUST00000080882,ENSMUST00000102858,ENSMUST00000125444,ENSMUST00000196684
ENSMUSG00000004267	111.337	0.592481	0.23038	0.000264489	0.00569157	6	Eno2	protein_coding	ENSMUST00000138770,ENSMUST00000128598,ENSMUST00000135626,ENSMUST00000146712,ENSMUST00000004378,ENSMUST00000125436,ENSMUST00000147004,ENSMUST00000128701,ENSMUST00000204896,ENSMUST00000147307,ENSMUST00000112476,ENSMUST00000139763,ENSMUST00000151214,ENSMUST00000127274,ENSMUST00000156033,ENSMUST00000149652
ENSMUSG00000023004	501.412	0.592249	0.163375	5.7403e-06	0.00042001	15	Tuba1b	protein_coding	ENSMUST00000140969,ENSMUST00000077577
ENSMUSG00000036553	185.619	0.592061	0.218686	0.000170258	0.0042187	5	Sh3tc1	protein_coding	ENSMUST00000151555,ENSMUST00000154118,ENSMUST00000129664,ENSMUST00000070203,ENSMUST00000201511,ENSMUST00000127288,ENSMUST00000127825
ENSMUSG00000024210	303.827	0.591523	0.361513	0.00340901	0.0304703	17	Ip6k3	protein_coding	ENSMUST00000025046
ENSMUSG00000062184	24.8241	0.591521	0.406808	0.00477741	0.038028	X	Hs6st2	protein_coding	ENSMUST00000140145,ENSMUST00000114871,ENSMUST00000142983,ENSMUST00000142738,ENSMUST00000088172
ENSMUSG00000050410	239.584	0.591282	0.263728	0.000725722	0.0111126	17	Tcf19	protein_coding	ENSMUST00000161012,ENSMUST00000162683,ENSMUST00000159009,ENSMUST00000160885
ENSMUSG00000030867	143.226	0.590888	0.300842	0.0015664	0.0183071	7	Plk1	protein_coding	ENSMUST00000033154,ENSMUST00000205901,ENSMUST00000206470
ENSMUSG00000029810	630.301	0.590627	0.281922	0.00110261	0.0146111	6	Tmem176b	protein_coding	ENSMUST00000203501,ENSMUST00000203355,ENSMUST00000203618,ENSMUST00000101429,ENSMUST00000205159,ENSMUST00000204073,ENSMUST00000166247,ENSMUST00000164733,ENSMUST00000205147,ENSMUST00000204783,ENSMUST00000203265,ENSMUST00000203229
ENSMUSG00000020009	820.914	0.590023	0.224792	0.000224047	0.00509109	10	Ifngr1	protein_coding	ENSMUST00000172253,ENSMUST00000110989,ENSMUST00000020188,ENSMUST00000168074,ENSMUST00000171772,ENSMUST00000164591
ENSMUSG00000005465	40.1947	0.589536	0.433261	0.00548764	0.0415476	8	Il27ra	protein_coding	ENSMUST00000210790,ENSMUST00000210245,ENSMUST00000005601
ENSMUSG00000102953	8.56133	0.589001	0.47647	0.00608015	0.0443312	12	Gm37019	TEC	ENSMUST00000192133
ENSMUSG00000024620	1133.97	0.587872	0.17085	1.20351e-05	0.000710603	18	Pdgfrb	protein_coding	ENSMUST00000025522,ENSMUST00000115274
ENSMUSG00000064080	1424.54	0.587562	0.253639	0.000588122	0.00955581	6	Fbln2	protein_coding	ENSMUST00000113498,ENSMUST00000153364,ENSMUST00000147371,ENSMUST00000134974,ENSMUST00000041544,ENSMUST00000132021,ENSMUST00000134286,ENSMUST00000203406,ENSMUST00000137029
ENSMUSG00000090084	77.6464	0.58675	0.400133	0.00478909	0.0380631	X	Srpx	protein_coding	ENSMUST00000115543,ENSMUST00000147334,ENSMUST00000044789,ENSMUST00000115544
ENSMUSG00000035783	1619.09	0.58643	0.374873	0.00402214	0.0340804	19	Acta2	protein_coding	ENSMUST00000039631
ENSMUSG00000035923	786.308	0.586394	0.321589	0.00226742	0.0232261	10	Myf6	protein_coding	ENSMUST00000044210
ENSMUSG00000026365	868.998	0.58572	0.379903	0.00421187	0.0350045	1	Cfh	protein_coding	ENSMUST00000066859,ENSMUST00000192880,ENSMUST00000111976,ENSMUST00000194688,ENSMUST00000123238,ENSMUST00000148225,ENSMUST00000192919,ENSMUST00000111977
ENSMUSG00000110010	12.0596	0.585678	0.413567	0.00520265	0.0402284	7	RP23-28A7.7	TEC	ENSMUST00000209629
ENSMUSG00000022122	453.605	0.58502	0.276848	0.0010647	0.014312	14	Ednrb	protein_coding	ENSMUST00000022718,ENSMUST00000172237
ENSMUSG00000027353	88.1988	0.58463	0.189264	4.57363e-05	0.00171355	2	Mcm8	protein_coding	ENSMUST00000066559,ENSMUST00000028831,ENSMUST00000135685
ENSMUSG00000074785	70.9378	0.583563	0.396979	0.00483072	0.0382562	10	Plxnc1	protein_coding	ENSMUST00000181244,ENSMUST00000180573,ENSMUST00000099337,ENSMUST00000180514
ENSMUSG00000055827	12.0984	0.583461	0.957339	0.0010659	0.0143179	15	Gsdmc3	protein_coding	ENSMUST00000190682,ENSMUST00000185526,ENSMUST00000089894
ENSMUSG00000036298	27.1152	0.582946	0.343696	0.00309247	0.0286918	15	Slc2a13	protein_coding	ENSMUST00000109283,ENSMUST00000109282,ENSMUST00000156971
ENSMUSG00000025534	366.698	0.582796	0.224042	0.000245269	0.00542421	5	Gusb	protein_coding	ENSMUST00000111307,ENSMUST00000201801,ENSMUST00000111308,ENSMUST00000122994,ENSMUST00000126676,ENSMUST00000026613
ENSMUSG00000019326	227.406	0.582358	0.354839	0.00349503	0.0310082	11	Aoc3	protein_coding	ENSMUST00000103105,ENSMUST00000017316
ENSMUSG00000109715	9.5578	0.582148	0.494926	0.00641811	0.0459799	11	RP23-384C18.12	antisense	ENSMUST00000209836
ENSMUSG00000028758	23.9307	0.581881	0.426848	0.00569553	0.0426038	4	Kif17	protein_coding	ENSMUST00000105818,ENSMUST00000030539,ENSMUST00000105821,ENSMUST00000105820
ENSMUSG00000057135	15.4755	0.581671	0.544216	0.00601907	0.0440753	11	Scimp	protein_coding	ENSMUST00000108534,ENSMUST00000074572
ENSMUSG00000070868	57.7469	0.58116	0.62428	0.00459634	0.037147	4	Skint3	protein_coding	ENSMUST00000038455,ENSMUST00000170945
ENSMUSG00000015766	259.232	0.581124	0.158931	5.08162e-06	0.000380996	6	Eps8	protein_coding	ENSMUST00000152046,ENSMUST00000058210,ENSMUST00000147526,ENSMUST00000203515,ENSMUST00000146442,ENSMUST00000100841,ENSMUST00000132920,ENSMUST00000111878,ENSMUST00000127179,ENSMUST00000134630,ENSMUST00000153933,ENSMUST00000205037,ENSMUST00000139753
ENSMUSG00000026737	284.027	0.581037	0.232464	0.000340776	0.00663695	2	Pip4k2a	protein_coding	ENSMUST00000006912,ENSMUST00000152981,ENSMUST00000148583
ENSMUSG00000047678	3.35415	0.58037	0.601617	0.00504256	0.0394482	X	Gpr82	protein_coding	ENSMUST00000053659
ENSMUSG00000019846	913.375	0.579747	0.310355	0.00207504	0.0220548	10	Lama4	protein_coding	ENSMUST00000019992,ENSMUST00000159580,ENSMUST00000161303,ENSMUST00000162211,ENSMUST00000161992,ENSMUST00000159506,ENSMUST00000163036
ENSMUSG00000074221	311.894	0.579536	0.246097	0.000534429	0.00896707	7	Zfp568	protein_coding	ENSMUST00000146074,ENSMUST00000207940,ENSMUST00000209185,ENSMUST00000177931,ENSMUST00000148442,ENSMUST00000074322
ENSMUSG00000098112	58.1712	0.579047	0.406316	0.00530159	0.0406731	15	Bin2	protein_coding	ENSMUST00000182494,ENSMUST00000183193,ENSMUST00000182814,ENSMUST00000182574,ENSMUST00000183211,ENSMUST00000182068,ENSMUST00000182775
ENSMUSG00000071068	4.63313	0.578738	0.641211	0.00432798	0.0357149	17	Treml2	protein_coding	ENSMUST00000170941
ENSMUSG00000050600	11.3393	0.5782	0.55714	0.00592907	0.0436217	2	Zfp831	protein_coding	ENSMUST00000059452
ENSMUSG00000033576	511.898	0.578168	0.309529	0.00208633	0.0220548	15	Apol6	protein_coding	ENSMUST00000149569,ENSMUST00000127957,ENSMUST00000139304,ENSMUST00000148197,ENSMUST00000129468,ENSMUST00000152949,ENSMUST00000142405
ENSMUSG00000079685	15.8164	0.577763	0.440528	0.00616882	0.0447528	10	Ulbp1	protein_coding	ENSMUST00000169796,ENSMUST00000177585
ENSMUSG00000065954	857.73	0.576663	0.162202	7.71476e-06	0.000521529	8	Tacc1	protein_coding	ENSMUST00000211622,ENSMUST00000209633,ENSMUST00000084512,ENSMUST00000210488,ENSMUST00000084030,ENSMUST00000210933,ENSMUST00000209441,ENSMUST00000210016,ENSMUST00000211584,ENSMUST00000211218,ENSMUST00000209827,ENSMUST00000210767,ENSMUST00000210645
ENSMUSG00000052749	6.19219	0.576487	0.509648	0.00659733	0.0467834	7	Trim30b	protein_coding	ENSMUST00000145982,ENSMUST00000171830,ENSMUST00000106831,ENSMUST00000155961,ENSMUST00000164410,ENSMUST00000209729
ENSMUSG00000016496	260.169	0.576107	0.402872	0.00533633	0.0408478	19	Cd274	protein_coding	ENSMUST00000016640
ENSMUSG00000041734	429.887	0.575783	0.191638	6.29142e-05	0.0021227	3	Kirrel	protein_coding	ENSMUST00000159976,ENSMUST00000041732,ENSMUST00000107618
ENSMUSG00000042250	547.19	0.574563	0.431795	0.00615301	0.0447226	3	Pglyrp4	protein_coding	ENSMUST00000169698,ENSMUST00000156268,ENSMUST00000047745
ENSMUSG00000004099	1220.05	0.574331	0.159544	6.45362e-06	0.000454876	9	Dnmt1	protein_coding	ENSMUST00000178110,ENSMUST00000177754,ENSMUST00000004202
ENSMUSG00000021569	77.9777	0.574118	0.304522	0.00202271	0.0216895	13	Trip13	protein_coding	ENSMUST00000022053
ENSMUSG00000042351	39.2804	0.573951	0.501609	0.00675342	0.0474417	15	Grap2	protein_coding	ENSMUST00000043149
ENSMUSG00000030730	116900	0.573936	0.365596	0.00418901	0.0349234	7	Atp2a1	protein_coding	ENSMUST00000146973,ENSMUST00000032974
ENSMUSG00000005640	15.6305	0.573932	0.474145	0.00675153	0.0474417	3	Insrr	protein_coding	ENSMUST00000107582,ENSMUST00000166771,ENSMUST00000166866,ENSMUST00000029711
ENSMUSG00000027009	151.749	0.57344	0.392891	0.00515012	0.0399713	2	Itga4	protein_coding	ENSMUST00000155105,ENSMUST00000099972,ENSMUST00000141094,ENSMUST00000126312,ENSMUST00000135919
ENSMUSG00000027242	128.117	0.572922	0.220393	0.00025205	0.00549387	2	Wdr76	protein_coding	ENSMUST00000132373,ENSMUST00000110602,ENSMUST00000110603,ENSMUST00000028676,ENSMUST00000099473
ENSMUSG00000026896	470.74	0.572069	0.341152	0.00336152	0.0302407	2	Ifih1	protein_coding	ENSMUST00000028259,ENSMUST00000175964,ENSMUST00000176431,ENSMUST00000176388,ENSMUST00000112459
ENSMUSG00000046667	74.9017	0.571195	0.226301	0.00032258	0.00638251	4	Rbm12b1	protein_coding	ENSMUST00000069128,ENSMUST00000146416,ENSMUST00000050069,ENSMUST00000138008
ENSMUSG00000062070	2217.44	0.571071	0.112545	6.0689e-09	2.57349e-06	X	Pgk1	protein_coding	ENSMUST00000135949,ENSMUST00000081593,ENSMUST00000133559
ENSMUSG00000019214	80.4849	0.570836	0.272394	0.00116394	0.0151021	17	Chtf18	protein_coding	ENSMUST00000168914,ENSMUST00000167940,ENSMUST00000169767,ENSMUST00000170070,ENSMUST00000048054,ENSMUST00000168060,ENSMUST00000170575
ENSMUSG00000026478	2286.58	0.569799	0.231232	0.000391038	0.00725243	1	Lamc1	protein_coding	ENSMUST00000163011,ENSMUST00000159251,ENSMUST00000161744,ENSMUST00000027752,ENSMUST00000160515
ENSMUSG00000002006	126.217	0.569066	0.164077	1.10421e-05	0.00066249	X	Pdzd4	protein_coding	ENSMUST00000114438,ENSMUST00000002080
ENSMUSG00000110459	6.97319	0.56724	0.516427	0.00692668	0.0480727	8	RP24-82M4.3	lincRNA	ENSMUST00000213044
ENSMUSG00000059901	60.3387	0.567105	0.305746	0.00223652	0.0230712	10	Adamts14	protein_coding	ENSMUST00000120336,ENSMUST00000092486
ENSMUSG00000029992	758.809	0.566995	0.19983	0.000115221	0.00320385	6	Gfpt1	protein_coding	ENSMUST00000113658,ENSMUST00000150410,ENSMUST00000113655,ENSMUST00000204872,ENSMUST00000113657,ENSMUST00000032057,ENSMUST00000146410
ENSMUSG00000038352	45.8947	0.566635	0.335503	0.0033387	0.0301614	11	Arl5c	protein_coding	ENSMUST00000107563,ENSMUST00000042971
ENSMUSG00000024798	10.32	0.566335	0.567582	0.00610197	0.0444412	19	Htr7	protein_coding	ENSMUST00000165215,ENSMUST00000164781,ENSMUST00000164639,ENSMUST00000099505,ENSMUST00000170360,ENSMUST00000166074
ENSMUSG00000024556	220.725	0.565996	0.201437	0.000126976	0.00342855	18	Me2	protein_coding	ENSMUST00000025439
ENSMUSG00000033276	25.2003	0.565934	0.32162	0.00283791	0.0270704	1	Stk36	protein_coding	ENSMUST00000155473,ENSMUST00000145673,ENSMUST00000189830,ENSMUST00000123154,ENSMUST00000148456,ENSMUST00000087186,ENSMUST00000113694,ENSMUST00000087183,ENSMUST00000157007
ENSMUSG00000032596	365.605	0.564882	0.344283	0.00374248	0.0325686	9	Uba7	protein_coding	ENSMUST00000176673,ENSMUST00000176842,ENSMUST00000177494,ENSMUST00000176743,ENSMUST00000175933,ENSMUST00000176478,ENSMUST00000177392,ENSMUST00000176858,ENSMUST00000177039,ENSMUST00000176340,ENSMUST00000177096,ENSMUST00000177071,ENSMUST00000035216,ENSMUST00000075082,ENSMUST00000176037
ENSMUSG00000071714	245.193	0.564806	0.349463	0.00394779	0.0337323	15	Csf2rb2	protein_coding	ENSMUST00000096356
ENSMUSG00000020542	21.8469	0.564533	0.398533	0.00576085	0.0428572	11	Myocd	protein_coding	ENSMUST00000150823,ENSMUST00000108695,ENSMUST00000151483,ENSMUST00000144399,ENSMUST00000102635,ENSMUST00000101042
ENSMUSG00000098557	541.365	0.564444	0.251793	0.000779817	0.0116399	14	Kctd12	protein_coding	ENSMUST00000183756,ENSMUST00000184744
ENSMUSG00000030798	68.873	0.563684	0.398333	0.00579738	0.0429919	7	Cd37	protein_coding	ENSMUST00000210226,ENSMUST00000098461,ENSMUST00000210078,ENSMUST00000209677,ENSMUST00000210372,ENSMUST00000209779,ENSMUST00000210000,ENSMUST00000033063,ENSMUST00000211373
ENSMUSG00000071335	27.7129	0.562762	0.340949	0.00369248	0.032269	10	Mfsd4b3	protein_coding	ENSMUST00000095749
ENSMUSG00000021003	227.033	0.562656	0.144214	1.83712e-06	0.000185281	12	Galc	protein_coding	ENSMUST00000021390
ENSMUSG00000061288	310.793	0.561336	0.198628	0.000121382	0.00332561	5	Taok3	protein_coding	ENSMUST00000145640,ENSMUST00000179276,ENSMUST00000127814,ENSMUST00000111978,ENSMUST00000111975,ENSMUST00000126813,ENSMUST00000153709,ENSMUST00000128720,ENSMUST00000092889,ENSMUST00000125738
ENSMUSG00000028702	87.7778	0.561147	0.342807	0.00382921	0.0330154	4	Rad54l	protein_coding	ENSMUST00000139147,ENSMUST00000152741,ENSMUST00000138320,ENSMUST00000143089,ENSMUST00000102705,ENSMUST00000102704
ENSMUSG00000037849	9.24386	0.560791	0.641101	0.0046356	0.0374096	1	Gm4955	protein_coding	ENSMUST00000169797,ENSMUST00000160565
ENSMUSG00000026773	735.434	0.560789	0.179116	4.09235e-05	0.00158085	2	Pfkfb3	protein_coding	ENSMUST00000192949,ENSMUST00000183869,ENSMUST00000170196,ENSMUST00000114845,ENSMUST00000114844,ENSMUST00000145970,ENSMUST00000114846,ENSMUST00000171188,ENSMUST00000155167,ENSMUST00000049849,ENSMUST00000192827,ENSMUST00000195779,ENSMUST00000100411,ENSMUST00000192844,ENSMUST00000140580,ENSMUST00000191726,ENSMUST00000191668,ENSMUST00000028114,ENSMUST00000179584,ENSMUST00000144921,ENSMUST00000150086
ENSMUSG00000003868	604.618	0.560522	0.123738	1.00561e-07	1.97501e-05	7	Ruvbl2	protein_coding	ENSMUST00000211478,ENSMUST00000211666,ENSMUST00000209426,ENSMUST00000210271,ENSMUST00000211440,ENSMUST00000210439,ENSMUST00000211214,ENSMUST00000107771
ENSMUSG00000073421	2055.45	0.55931	0.421342	0.00670367	0.0472524	17	H2-Ab1	protein_coding	ENSMUST00000173103,ENSMUST00000040828,ENSMUST00000174875
ENSMUSG00000104155	3.99745	0.558944	0.87076	0.00161155	0.0185971	12	Gm38103	TEC	ENSMUST00000191707
ENSMUSG00000063430	17.5607	0.558922	0.388848	0.00571814	0.0426927	5	Wscd2	protein_coding	ENSMUST00000181650,ENSMUST00000198673,ENSMUST00000094452,ENSMUST00000138757,ENSMUST00000180565,ENSMUST00000181294
ENSMUSG00000027350	28.0248	0.558615	0.717344	0.00329718	0.0299653	2	Chgb	protein_coding	ENSMUST00000028826
ENSMUSG00000035042	19.0057	0.558509	0.547555	0.00677785	0.0475418	11	Ccl5	protein_coding	ENSMUST00000035938,ENSMUST00000125015
ENSMUSG00000020178	26.2008	0.558498	0.34363	0.00396869	0.0338118	10	Adora2a	protein_coding	ENSMUST00000105420
ENSMUSG00000041219	217.469	0.55841	0.259492	0.00102996	0.013976	2	Arhgap11a	protein_coding	ENSMUST00000110948,ENSMUST00000110949,ENSMUST00000102545,ENSMUST00000110947
ENSMUSG00000028071	28.7155	0.558298	0.550898	0.00671683	0.0473037	3	Sh2d2a	protein_coding	ENSMUST00000107581,ENSMUST00000029709,ENSMUST00000194639
ENSMUSG00000021070	151.745	0.558061	0.320621	0.00305545	0.0284191	12	Bdkrb2	protein_coding	ENSMUST00000001652
ENSMUSG00000033849	137.665	0.556992	0.457495	0.00749575	0.0505624	1	B3galt2	protein_coding	ENSMUST00000038252
ENSMUSG00000003882	88.1784	0.556336	0.441562	0.00730913	0.049826	15	Il7r	protein_coding	ENSMUST00000003981
ENSMUSG00000031375	3301.94	0.555902	0.276049	0.00152753	0.0180613	X	Bgn	protein_coding	ENSMUST00000155231,ENSMUST00000133394,ENSMUST00000169489,ENSMUST00000141945,ENSMUST00000130873,ENSMUST00000183174,ENSMUST00000033741,ENSMUST00000140803
ENSMUSG00000034906	156.315	0.55499	0.337404	0.00385372	0.033159	2	Ncaph	protein_coding	ENSMUST00000110387,ENSMUST00000146142,ENSMUST00000175885,ENSMUST00000177191,ENSMUST00000156625,ENSMUST00000152806
ENSMUSG00000036019	221.121	0.554615	0.271312	0.00141104	0.0171244	10	Tmtc2	protein_coding	ENSMUST00000139741,ENSMUST00000143691,ENSMUST00000130665,ENSMUST00000147997,ENSMUST00000061506,ENSMUST00000133441
ENSMUSG00000038668	465.537	0.554026	0.255072	0.000985233	0.0135364	4	Lpar1	protein_coding	ENSMUST00000055018,ENSMUST00000107571,ENSMUST00000107570,ENSMUST00000155170,ENSMUST00000107575,ENSMUST00000107574,ENSMUST00000147354,ENSMUST00000145361
ENSMUSG00000020601	380.334	0.553804	0.204348	0.000183531	0.0044242	12	Trib2	protein_coding	ENSMUST00000151100,ENSMUST00000020922
ENSMUSG00000021457	379.589	0.553321	0.235011	0.000574343	0.00941044	13	Syk	protein_coding	ENSMUST00000118756,ENSMUST00000150672,ENSMUST00000140339,ENSMUST00000120135,ENSMUST00000055087
ENSMUSG00000036959	433.209	0.552003	0.169648	2.63327e-05	0.00118199	X	Bcorl1	protein_coding	ENSMUST00000114972,ENSMUST00000156703,ENSMUST00000142160,ENSMUST00000156042,ENSMUST00000037596,ENSMUST00000136348
ENSMUSG00000083245	8.64395	0.551948	0.463456	0.00783187	0.052021	4	Gm11185	processed_pseudogene	ENSMUST00000117732
ENSMUSG00000048489	201.701	0.551496	0.467544	0.00788293	0.0522685	6	8430408G22Rik	protein_coding	ENSMUST00000067354,ENSMUST00000178241,ENSMUST00000204555
ENSMUSG00000071713	308.816	0.551455	0.360685	0.00499416	0.0391847	15	Csf2rb	protein_coding	ENSMUST00000096355
ENSMUSG00000029298	609.95	0.550524	0.321069	0.0033405	0.0301614	5	Gbp9	protein_coding	ENSMUST00000031238,ENSMUST00000196820,ENSMUST00000100961,ENSMUST00000199453
ENSMUSG00000055632	1182.02	0.550397	0.412937	0.00697994	0.0482732	2	Hmcn2	protein_coding	ENSMUST00000130375,ENSMUST00000113532,ENSMUST00000138821,ENSMUST00000141294,ENSMUST00000142448
ENSMUSG00000034413	151.956	0.549886	0.205437	0.000207459	0.0048264	17	Neurl1b	protein_coding	ENSMUST00000053020,ENSMUST00000182897,ENSMUST00000183077
ENSMUSG00000034708	1519.31	0.549542	0.249578	0.000916159	0.0129891	11	Grn	protein_coding	ENSMUST00000129997,ENSMUST00000135517,ENSMUST00000138451,ENSMUST00000125819,ENSMUST00000176953,ENSMUST00000049460,ENSMUST00000177428,ENSMUST00000123500,ENSMUST00000148580,ENSMUST00000127530
ENSMUSG00000050064	63.1227	0.549217	0.366334	0.00534347	0.04086	3	Zfp697	protein_coding	ENSMUST00000196741,ENSMUST00000178372,ENSMUST00000196194,ENSMUST00000056096
ENSMUSG00000078771	64.7976	0.548833	0.313863	0.00310003	0.0287192	11	Evi2a	protein_coding	ENSMUST00000170799,ENSMUST00000133148,ENSMUST00000103236,ENSMUST00000146611,ENSMUST00000154415
ENSMUSG00000039231	270.935	0.548623	0.128021	3.31911e-07	4.9738e-05	X	Suv39h1	protein_coding	ENSMUST00000115638,ENSMUST00000127617,ENSMUST00000115636,ENSMUST00000115637,ENSMUST00000150095
ENSMUSG00000015981	38.7834	0.548559	0.3696	0.00551405	0.0416861	7	Stk32c	protein_coding	ENSMUST00000165870,ENSMUST00000016125
ENSMUSG00000000889	13.6227	0.548308	0.8754	0.00158579	0.0184232	2	Dbh	protein_coding	ENSMUST00000000910,ENSMUST00000155290
ENSMUSG00000030060	167.437	0.54813	0.170093	2.99502e-05	0.00129055	6	Hmces	protein_coding	ENSMUST00000132651,ENSMUST00000032141,ENSMUST00000124551,ENSMUST00000113606,ENSMUST00000148914,ENSMUST00000204614,ENSMUST00000204232
ENSMUSG00000038213	198.095	0.547987	0.23742	0.000671784	0.0104971	6	Tapbpl	protein_coding	ENSMUST00000043422
ENSMUSG00000033960	1045.94	0.547566	0.254014	0.00105404	0.0141995	18	9430020K01Rik	protein_coding	ENSMUST00000037029
ENSMUSG00000042606	282.798	0.547251	0.220732	0.000396767	0.00732125	7	Hirip3	protein_coding	ENSMUST00000129746,ENSMUST00000150942,ENSMUST00000037248,ENSMUST00000138793,ENSMUST00000146120,ENSMUST00000205512,ENSMUST00000132808
ENSMUSG00000027983	111.14	0.547221	0.336873	0.00415775	0.0348027	3	Cyp2u1	protein_coding	ENSMUST00000200236,ENSMUST00000198606,ENSMUST00000106337
ENSMUSG00000026728	6416.28	0.54665	0.266868	0.00143137	0.0172746	2	Vim	protein_coding	ENSMUST00000191615,ENSMUST00000155605,ENSMUST00000148248,ENSMUST00000028062,ENSMUST00000141365,ENSMUST00000193675
ENSMUSG00000083044	14.1747	0.546637	0.43652	0.00778714	0.0517976	4	Gm12416	processed_pseudogene	ENSMUST00000120911
ENSMUSG00000095079	63.7824	0.545443	0.583157	0.00635794	0.0456431	12	Igha	IG_C_gene	ENSMUST00000178282,ENSMUST00000194738
ENSMUSG00000039959	904.806	0.545411	0.187642	9.56066e-05	0.00281456	5	Hip1	protein_coding	ENSMUST00000202643,ENSMUST00000202044,ENSMUST00000201998,ENSMUST00000202095,ENSMUST00000200898,ENSMUST00000201479,ENSMUST00000200808,ENSMUST00000212301,ENSMUST00000060311,ENSMUST00000202236
ENSMUSG00000070436	1724.49	0.54528	0.228767	0.000538204	0.00899805	7	Serpinh1	protein_coding	ENSMUST00000208749,ENSMUST00000208119,ENSMUST00000169437,ENSMUST00000094154,ENSMUST00000208292,ENSMUST00000207989,ENSMUST00000207849
ENSMUSG00000002900	989.855	0.545204	0.232548	0.000606853	0.00979469	12	Lamb1	protein_coding	ENSMUST00000164228,ENSMUST00000164919,ENSMUST00000169088,ENSMUST00000169065,ENSMUST00000164009,ENSMUST00000002979,ENSMUST00000172134,ENSMUST00000170495
ENSMUSG00000017861	118.687	0.545084	0.39305	0.00663422	0.046958	2	Mybl2	protein_coding	ENSMUST00000138414,ENSMUST00000137620,ENSMUST00000142729,ENSMUST00000133322,ENSMUST00000018005
ENSMUSG00000060470	59.2818	0.544863	0.327787	0.00385475	0.033159	8	Adgrg3	protein_coding	ENSMUST00000212558,ENSMUST00000211994,ENSMUST00000212570,ENSMUST00000212951,ENSMUST00000211974,ENSMUST00000051259
ENSMUSG00000026980	98.3199	0.544716	0.379909	0.00614757	0.0447008	2	Ly75	protein_coding	ENSMUST00000112533,ENSMUST00000028362
ENSMUSG00000032115	1471.79	0.544596	0.198352	0.000167147	0.00418046	9	Hyou1	protein_coding	ENSMUST00000160902,ENSMUST00000161537,ENSMUST00000066601,ENSMUST00000159473,ENSMUST00000161147,ENSMUST00000160112,ENSMUST00000161318,ENSMUST00000162560
ENSMUSG00000029648	2006.42	0.544481	0.242449	0.00081831	0.0120221	5	Flt1	protein_coding	ENSMUST00000200895,ENSMUST00000142477,ENSMUST00000031652,ENSMUST00000031653,ENSMUST00000125272,ENSMUST00000110529
ENSMUSG00000079654	33.6377	0.544379	0.345598	0.00467842	0.0376127	6	Prrt4	protein_coding	ENSMUST00000159200
ENSMUSG00000030149	44.1157	0.543662	0.478982	0.00835053	0.0541551	6	Klrk1	protein_coding	ENSMUST00000152256,ENSMUST00000032252,ENSMUST00000137660,ENSMUST00000204694,ENSMUST00000168919,ENSMUST00000095412
ENSMUSG00000078773	47.4977	0.542933	0.268812	0.00156851	0.0183071	4	Rad54b	protein_coding	ENSMUST00000108306,ENSMUST00000178725,ENSMUST00000179731,ENSMUST00000095145,ENSMUST00000144499,ENSMUST00000179498,ENSMUST00000070755
ENSMUSG00000026509	1801.74	0.542764	0.192771	0.000132327	0.00352312	1	Capn2	protein_coding	ENSMUST00000192230,ENSMUST00000192483,ENSMUST00000194961,ENSMUST00000194940,ENSMUST00000068505
ENSMUSG00000096225	44.135	0.542034	0.392581	0.00679933	0.0476566	3	Lhx8	protein_coding	ENSMUST00000204171,ENSMUST00000204403,ENSMUST00000203692,ENSMUST00000177846,ENSMUST00000205251
ENSMUSG00000024899	252.412	0.541895	0.244858	0.000908554	0.0128911	19	Papss2	protein_coding	ENSMUST00000025833
ENSMUSG00000061171	28.4291	0.541139	0.328792	0.00406	0.0343233	2	Slc38a11	protein_coding	ENSMUST00000141690,ENSMUST00000124918,ENSMUST00000112420,ENSMUST00000155962,ENSMUST00000127623,ENSMUST00000145583,ENSMUST00000155422,ENSMUST00000152324
ENSMUSG00000031639	177.714	0.540449	0.245496	0.000944526	0.0132205	8	Tlr3	protein_coding	ENSMUST00000167106,ENSMUST00000209772,ENSMUST00000210354,ENSMUST00000210013,ENSMUST00000209651,ENSMUST00000034056,ENSMUST00000209269,ENSMUST00000210996,ENSMUST00000211370
ENSMUSG00000059668	360939	0.540245	0.246855	0.000981567	0.0135146	15	Krt4	protein_coding	ENSMUST00000023797
ENSMUSG00000021298	45.5131	0.539243	0.416757	0.0077784	0.0517694	12	Gpr132	protein_coding	ENSMUST00000021729
ENSMUSG00000034206	48.1885	0.539169	0.308187	0.00320696	0.0294756	16	Polq	protein_coding	ENSMUST00000182717,ENSMUST00000071452,ENSMUST00000182946,ENSMUST00000182163,ENSMUST00000182622,ENSMUST00000183112,ENSMUST00000054034
ENSMUSG00000091478	28.5027	0.539038	0.439221	0.00831552	0.0540852	11	Gm10039	processed_pseudogene	ENSMUST00000081241
ENSMUSG00000004846	516.261	0.538975	0.189086	0.000118678	0.00327131	5	Plod3	protein_coding	ENSMUST00000129896,ENSMUST00000137419,ENSMUST00000151642,ENSMUST00000127100,ENSMUST00000004968,ENSMUST00000144784
ENSMUSG00000021608	326.827	0.538506	0.1855	9.88902e-05	0.00288747	13	Lpcat1	protein_coding	ENSMUST00000147566,ENSMUST00000022099,ENSMUST00000140431,ENSMUST00000133791,ENSMUST00000123766,ENSMUST00000124627
ENSMUSG00000038644	328.97	0.538428	0.178699	6.68195e-05	0.00221442	7	Pold1	protein_coding	ENSMUST00000132268,ENSMUST00000138746,ENSMUST00000141742,ENSMUST00000147503,ENSMUST00000154783,ENSMUST00000136225,ENSMUST00000151793,ENSMUST00000145956,ENSMUST00000049343
ENSMUSG00000034088	7123.84	0.537687	0.136558	1.66159e-06	0.000176147	1	Hdlbp	protein_coding	ENSMUST00000188844,ENSMUST00000042498,ENSMUST00000189025,ENSMUST00000186164,ENSMUST00000188165,ENSMUST00000170883,ENSMUST00000185349,ENSMUST00000188988,ENSMUST00000186787,ENSMUST00000190321,ENSMUST00000189951
ENSMUSG00000051615	493.886	0.537224	0.173857	5.06726e-05	0.00184298	14	Rap2a	protein_coding	ENSMUST00000062117,ENSMUST00000156694
ENSMUSG00000072082	188.434	0.535464	0.323395	0.00405947	0.0343233	17	Ccnf	protein_coding	ENSMUST00000115390
ENSMUSG00000053101	67.1091	0.535181	0.39605	0.00735897	0.0500014	13	Gpr141	protein_coding	ENSMUST00000065335
ENSMUSG00000029594	387.37	0.53495	0.157247	1.55796e-05	0.000849947	5	Rbm19	protein_coding	ENSMUST00000200841,ENSMUST00000202213,ENSMUST00000202777,ENSMUST00000201792,ENSMUST00000202388,ENSMUST00000031590,ENSMUST00000202788,ENSMUST00000201105,ENSMUST00000201075,ENSMUST00000201527
ENSMUSG00000029231	684.747	0.534947	0.337306	0.00475326	0.0379002	5	Pdgfra	protein_coding	ENSMUST00000202161,ENSMUST00000202992,ENSMUST00000202681,ENSMUST00000201711,ENSMUST00000200822,ENSMUST00000202186,ENSMUST00000201241,ENSMUST00000168162,ENSMUST00000000476
ENSMUSG00000040189	22.7333	0.534821	0.346825	0.0052195	0.0402585	7	Ccdc114	protein_coding	ENSMUST00000210602,ENSMUST00000211628,ENSMUST00000210867,ENSMUST00000038720,ENSMUST00000210039,ENSMUST00000211367
ENSMUSG00000048978	12.451	0.534233	0.718329	0.00348829	0.0309926	13	Nrsn1	protein_coding	ENSMUST00000167305,ENSMUST00000057866,ENSMUST00000126348,ENSMUST00000156448
ENSMUSG00000028546	8.56676	0.534225	0.693155	0.00394851	0.0337323	4	Elavl4	protein_coding	ENSMUST00000153906,ENSMUST00000102723,ENSMUST00000102722,ENSMUST00000138972,ENSMUST00000153200,ENSMUST00000144554,ENSMUST00000106597,ENSMUST00000142722,ENSMUST00000106600,ENSMUST00000106601,ENSMUST00000106603,ENSMUST00000106598
ENSMUSG00000046794	100.106	0.533719	0.365428	0.00616144	0.0447528	8	Ppp1r3b	protein_coding	ENSMUST00000070481,ENSMUST00000211472,ENSMUST00000210337,ENSMUST00000211648
ENSMUSG00000057069	66.9361	0.53362	0.246505	0.00107552	0.014409	13	Ero1lb	protein_coding	ENSMUST00000071973
ENSMUSG00000062510	62.8954	0.533191	0.320227	0.0040096	0.034005	1	Nsl1	protein_coding	ENSMUST00000078259,ENSMUST00000076952,ENSMUST00000139340
ENSMUSG00000039936	237.083	0.533051	0.344761	0.0052143	0.0402585	4	Pik3cd	protein_coding	ENSMUST00000134534,ENSMUST00000156309,ENSMUST00000118704,ENSMUST00000177654,ENSMUST00000146612,ENSMUST00000122059,ENSMUST00000124510,ENSMUST00000131224,ENSMUST00000105690,ENSMUST00000137430,ENSMUST00000105689,ENSMUST00000105688,ENSMUST00000127273,ENSMUST00000038859
ENSMUSG00000032875	1282.63	0.532911	0.227875	0.000643159	0.0101872	7	Arhgef17	protein_coding	ENSMUST00000107032,ENSMUST00000208482,ENSMUST00000208735,ENSMUST00000209041
ENSMUSG00000078922	42.9034	0.531415	0.472846	0.00909481	0.0572507	11	Tgtp1	protein_coding	ENSMUST00000068063,ENSMUST00000132745,ENSMUST00000146439
ENSMUSG00000021939	6078.78	0.531042	0.150862	9.86129e-06	0.000619501	14	Ctsb	protein_coding	ENSMUST00000006235
ENSMUSG00000038521	1657.33	0.530779	0.344755	0.00533749	0.0408478	6	C1s1	protein_coding	ENSMUST00000162844,ENSMUST00000160505,ENSMUST00000159463,ENSMUST00000159143,ENSMUST00000162443
ENSMUSG00000058589	10.5169	0.530291	0.489122	0.00907519	0.0572043	10	Anks1b	protein_coding	ENSMUST00000179337,ENSMUST00000182966,ENSMUST00000182907,ENSMUST00000182960,ENSMUST00000182192,ENSMUST00000183136,ENSMUST00000183051,ENSMUST00000183002,ENSMUST00000182550,ENSMUST00000182356,ENSMUST00000182003,ENSMUST00000183024,ENSMUST00000182045,ENSMUST00000183156,ENSMUST00000182430,ENSMUST00000182202,ENSMUST00000182632,ENSMUST00000182936,ENSMUST00000182595,ENSMUST00000099368,ENSMUST00000182083,…
ENSMUSG00000020890	2.84467	0.530217	0.657767	0.00475856	0.037916	11	Gucy2e	protein_coding	ENSMUST00000021259,ENSMUST00000108664,ENSMUST00000108665,ENSMUST00000155457
ENSMUSG00000030742	42.9662	0.530106	0.456135	0.00912449	0.0573214	7	Lat	protein_coding	ENSMUST00000206731,ENSMUST00000205398,ENSMUST00000032997,ENSMUST00000205426,ENSMUST00000206793,ENSMUST00000205642
ENSMUSG00000023484	41.3096	0.529114	0.588386	0.00667865	0.0471116	15	Prph	protein_coding	ENSMUST00000024249,ENSMUST00000047104
ENSMUSG00000027435	1165.17	0.528964	0.217658	0.000491339	0.00844923	2	Cd93	protein_coding	ENSMUST00000099269
ENSMUSG00000023940	83.1705	0.52794	0.32098	0.00429	0.0354642	17	Sgol1	protein_coding	ENSMUST00000146019,ENSMUST00000024736,ENSMUST00000144474
ENSMUSG00000079442	210.482	0.527379	0.165781	3.73623e-05	0.00148637	2	St6galnac4	protein_coding	ENSMUST00000102818,ENSMUST00000192934,ENSMUST00000179989,ENSMUST00000146557,ENSMUST00000123080
ENSMUSG00000074063	328.917	0.527117	0.272583	0.00209376	0.0221083	8	Osgin1	protein_coding	ENSMUST00000212112,ENSMUST00000144381,ENSMUST00000131448,ENSMUST00000145604,ENSMUST00000098365,ENSMUST00000152420,ENSMUST00000126414
ENSMUSG00000022971	167.064	0.526524	0.206556	0.000339805	0.00662495	16	Ifnar2	protein_coding	ENSMUST00000134491,ENSMUST00000023693,ENSMUST00000089042,ENSMUST00000139503,ENSMUST00000117836
ENSMUSG00000021115	252.059	0.52633	0.145814	6.96551e-06	0.000484935	12	Vrk1	protein_coding	ENSMUST00000085026,ENSMUST00000072040,ENSMUST00000021539
ENSMUSG00000066800	155.565	0.52608	0.389241	0.00770308	0.0514403	1	Rnasel	protein_coding	ENSMUST00000182538,ENSMUST00000182131,ENSMUST00000182722,ENSMUST00000086209,ENSMUST00000182016,ENSMUST00000183241
ENSMUSG00000006731	565.212	0.525972	0.244672	0.00115409	0.015037	10	B4galnt1	protein_coding	ENSMUST00000006914
ENSMUSG00000025225	488.213	0.525356	0.207908	0.000366496	0.00697764	19	Nfkb2	protein_coding	ENSMUST00000073116,ENSMUST00000111881
ENSMUSG00000020279	5.95818	0.525054	0.577484	0.00713973	0.0491017	11	Il9r	protein_coding	ENSMUST00000142396,ENSMUST00000131979,ENSMUST00000020518,ENSMUST00000145401,ENSMUST00000128311
ENSMUSG00000049612	2.23821	0.525007	0.842402	0.00189293	NA	11	Omg	protein_coding	ENSMUST00000164465
ENSMUSG00000047810	115.936	0.524374	0.357917	0.00637323	0.0457001	19	Ccdc88b	protein_coding	ENSMUST00000113440
ENSMUSG00000079018	1304.97	0.524033	0.282852	0.00262075	0.0255342	15	Ly6c1	protein_coding	ENSMUST00000065408,ENSMUST00000185372,ENSMUST00000191216,ENSMUST00000187347,ENSMUST00000185200,ENSMUST00000179762,ENSMUST00000188845
ENSMUSG00000050989	442.299	0.523847	0.189274	0.000166189	0.0041621	4	Sepn1	protein_coding	ENSMUST00000060435,ENSMUST00000127585
ENSMUSG00000028475	59.9797	0.523673	0.335513	0.00526029	0.0404728	4	5430416O09Rik	protein_coding	ENSMUST00000142309,ENSMUST00000131248
ENSMUSG00000021990	259.411	0.52331	0.164688	3.84507e-05	0.00150943	14	Spata13	protein_coding	ENSMUST00000160973,ENSMUST00000162939,ENSMUST00000162945,ENSMUST00000160095,ENSMUST00000162131,ENSMUST00000022566,ENSMUST00000159169,ENSMUST00000159476,ENSMUST00000159135,ENSMUST00000159729
ENSMUSG00000048578	3862.74	0.523061	0.0837043	6.13487e-12	1.23551e-08	5	Mlec	protein_coding	ENSMUST00000112121,ENSMUST00000124678
ENSMUSG00000030145	87.205	0.523017	0.204293	0.000332091	0.00652913	6	Zfp248	protein_coding	ENSMUST00000189168,ENSMUST00000161519,ENSMUST00000159403,ENSMUST00000162275,ENSMUST00000161176,ENSMUST00000069292,ENSMUST00000159254
ENSMUSG00000000183	28.4063	0.522932	0.40761	0.00861873	0.0553388	6	Fgf6	protein_coding	ENSMUST00000000187
ENSMUSG00000020227	186.211	0.522758	0.170326	5.75528e-05	0.00199625	10	Irak3	protein_coding	ENSMUST00000143100,ENSMUST00000020448,ENSMUST00000135106,ENSMUST00000140237,ENSMUST00000145665
ENSMUSG00000022103	97.0951	0.522375	0.379595	0.00754485	0.0507052	14	Gfra2	protein_coding	ENSMUST00000022699
ENSMUSG00000022227	53.2498	0.521997	0.750823	0.00303875	0.0283357	14	Mcpt1	protein_coding	ENSMUST00000022836
ENSMUSG00000067818	640.575	0.521889	0.35176	0.00621593	0.0450221	2	Myl9	protein_coding	ENSMUST00000145299,ENSMUST00000132985,ENSMUST00000131622,ENSMUST00000088552
ENSMUSG00000074361	12.1838	0.521869	0.455758	0.00968935	0.0597435	7	C5ar2	protein_coding	ENSMUST00000171425,ENSMUST00000098792
ENSMUSG00000031963	53.5635	0.521608	0.434437	0.0094327	0.0585675	9	Bmper	protein_coding	ENSMUST00000071982
ENSMUSG00000030257	88.3372	0.521183	0.336702	0.00546493	0.0414659	6	Srgap3	protein_coding	ENSMUST00000131835,ENSMUST00000088373,ENSMUST00000060215,ENSMUST00000113169,ENSMUST00000143475
ENSMUSG00000027490	159.608	0.521138	0.261416	0.0018218	0.0200454	2	E2f1	protein_coding	ENSMUST00000000894,ENSMUST00000103145
ENSMUSG00000025932	335.615	0.52103	0.404306	0.00864513	0.0553728	1	Eya1	protein_coding	ENSMUST00000185329,ENSMUST00000027066,ENSMUST00000189526,ENSMUST00000187790,ENSMUST00000185453,ENSMUST00000188857,ENSMUST00000168081,ENSMUST00000080664,ENSMUST00000190337
ENSMUSG00000009681	740.472	0.520952	0.163184	3.67052e-05	0.00146963	10	Bcr	protein_coding	ENSMUST00000164107
ENSMUSG00000024737	73.8411	0.520532	0.404528	0.0086901	0.0554902	19	Slc15a3	protein_coding	ENSMUST00000138263,ENSMUST00000025646,ENSMUST00000138380,ENSMUST00000131010
ENSMUSG00000039629	37.8346	0.520461	0.375943	0.00751124	0.0505755	6	Strip2	protein_coding	ENSMUST00000151738,ENSMUST00000137068,ENSMUST00000115224,ENSMUST00000046028,ENSMUST00000130969
ENSMUSG00000045273	49.4515	0.520316	0.330772	0.00519669	0.040199	13	Cenph	protein_coding	ENSMUST00000136694,ENSMUST00000075550
ENSMUSG00000034254	877.403	0.520302	0.189986	0.000185876	0.00445767	17	Agpat1	protein_coding	ENSMUST00000173146,ENSMUST00000174041,ENSMUST00000114140,ENSMUST00000173973,ENSMUST00000174228,ENSMUST00000037489,ENSMUST00000173242,ENSMUST00000174595
ENSMUSG00000050921	39.9785	0.520165	0.446968	0.00973248	0.0599246	X	P2ry10	protein_coding	ENSMUST00000053375,ENSMUST00000150494,ENSMUST00000118666
ENSMUSG00000009281	420.411	0.520155	0.311197	0.00416153	0.0348122	6	Rarres2	protein_coding	ENSMUST00000204930,ENSMUST00000009425,ENSMUST00000203541,ENSMUST00000204182,ENSMUST00000204267
ENSMUSG00000027858	328.363	0.51986	0.261254	0.00184898	0.0203179	3	Tspan2	protein_coding	ENSMUST00000029451,ENSMUST00000119902,ENSMUST00000197345,ENSMUST00000196611
ENSMUSG00000034165	700.561	0.519858	0.18091	0.000117097	0.00324155	17	Ccnd3	protein_coding	ENSMUST00000182129,ENSMUST00000171031,ENSMUST00000183158,ENSMUST00000183014,ENSMUST00000182848,ENSMUST00000182935,ENSMUST00000182846,ENSMUST00000183044,ENSMUST00000182539,ENSMUST00000183210,ENSMUST00000183177,ENSMUST00000182506,ENSMUST00000182874,ENSMUST00000183206,ENSMUST00000183061,ENSMUST00000182591,ENSMUST00000182060,ENSMUST00000182281,ENSMUST00000037333,ENSMUST00000183256,ENSMUST00000182209
ENSMUSG00000037580	168.331	0.519197	0.258906	0.00177665	0.0197397	14	Gch1	protein_coding	ENSMUST00000089959
ENSMUSG00000061751	723.144	0.519092	0.158662	2.73858e-05	0.00120795	16	Kalrn	protein_coding	ENSMUST00000114953,ENSMUST00000114947,ENSMUST00000151491,ENSMUST00000114949,ENSMUST00000114963,ENSMUST00000114973,ENSMUST00000114961,ENSMUST00000114966,ENSMUST00000114964,ENSMUST00000132002,ENSMUST00000089655,ENSMUST00000142817,ENSMUST00000114960,ENSMUST00000114954,ENSMUST00000137216,ENSMUST00000124430,ENSMUST00000156668,ENSMUST00000076810,ENSMUST00000132569
ENSMUSG00000030283	24.2098	0.518386	0.405762	0.00889527	0.056375	6	St8sia1	protein_coding	ENSMUST00000205149,ENSMUST00000032421,ENSMUST00000147058
ENSMUSG00000001517	218.243	0.518156	0.275376	0.00248602	0.0246888	6	Foxm1	protein_coding	ENSMUST00000112148,ENSMUST00000203040,ENSMUST00000203258,ENSMUST00000073316,ENSMUST00000136395,ENSMUST00000153423,ENSMUST00000123988,ENSMUST00000125456
ENSMUSG00000017344	207.697	0.517916	0.309962	0.0042051	0.0349851	11	Vtn	protein_coding	ENSMUST00000146997,ENSMUST00000017488,ENSMUST00000153628,ENSMUST00000128479
ENSMUSG00000040963	3.57309	0.517354	0.624428	0.00587092	0.0433992	11	Asgr2	protein_coding	ENSMUST00000102572,ENSMUST00000143772,ENSMUST00000124721,ENSMUST00000179757
ENSMUSG00000041669	17.6372	0.516994	0.437045	0.0098269	0.0602531	12	Prima1	protein_coding	ENSMUST00000155547,ENSMUST00000123655,ENSMUST00000127843,ENSMUST00000074416,ENSMUST00000156176
ENSMUSG00000006386	770.521	0.516944	0.218568	0.000628384	0.0100294	4	Tek	protein_coding	ENSMUST00000071168,ENSMUST00000073939,ENSMUST00000131958,ENSMUST00000102798
ENSMUSG00000022443	5689.74	0.516702	0.224367	0.000760094	0.0114751	15	Myh9	protein_coding	ENSMUST00000016771,ENSMUST00000124844,ENSMUST00000139729,ENSMUST00000134878,ENSMUST00000126796,ENSMUST00000129453,ENSMUST00000123101
ENSMUSG00000022665	1275.32	0.516293	0.359295	0.00697619	0.0482732	16	Ccdc80	protein_coding	ENSMUST00000099498,ENSMUST00000061050,ENSMUST00000138048,ENSMUST00000139509,ENSMUST00000134924,ENSMUST00000155800
ENSMUSG00000041406	61.3604	0.516212	0.216923	0.000602559	0.00974285	1	BC055324	protein_coding	ENSMUST00000162949,ENSMUST00000159617,ENSMUST00000045876,ENSMUST00000161321,ENSMUST00000097493,ENSMUST00000160926
ENSMUSG00000006782	550.984	0.514939	0.362094	0.00721636	0.0494296	11	Cnp	protein_coding	ENSMUST00000148034,ENSMUST00000150414,ENSMUST00000147403,ENSMUST00000103120
ENSMUSG00000027408	64.5551	0.514838	0.452307	0.0101782	0.0615974	2	Cpxm1	protein_coding	ENSMUST00000130533,ENSMUST00000028897
ENSMUSG00000024033	39.1409	0.514742	0.354715	0.00684022	0.0478174	17	Rsph1	protein_coding	ENSMUST00000024832
ENSMUSG00000052776	252.864	0.514396	0.430093	0.0098943	0.0605039	5	Oas1a	protein_coding	ENSMUST00000080322
ENSMUSG00000024966	2432.74	0.513991	0.119871	3.70781e-07	5.44727e-05	19	Stip1	protein_coding	ENSMUST00000025918
ENSMUSG00000024165	569.732	0.513785	0.207965	0.000458203	0.00808813	17	Hn1l	protein_coding	ENSMUST00000024981
ENSMUSG00000032899	19.1034	0.51301	0.491113	0.0101194	0.0613411	6	Styk1	protein_coding	ENSMUST00000204371,ENSMUST00000121078,ENSMUST00000135859,ENSMUST00000049150,ENSMUST00000145390
ENSMUSG00000036661	176.102	0.512901	0.216321	0.000626968	0.0100154	15	Dennd3	protein_coding	ENSMUST00000160727,ENSMUST00000162824,ENSMUST00000173292,ENSMUST00000162488,ENSMUST00000159322,ENSMUST00000160267,ENSMUST00000043414
ENSMUSG00000022945	155.867	0.512553	0.324517	0.00529637	0.0406519	16	Chaf1b	protein_coding	ENSMUST00000124313,ENSMUST00000152980,ENSMUST00000128316,ENSMUST00000023666,ENSMUST00000142316,ENSMUST00000143006,ENSMUST00000120586,ENSMUST00000117099
ENSMUSG00000075592	211.146	0.511908	0.231572	0.0010195	0.0138744	14	Nynrin	protein_coding	ENSMUST00000100529,ENSMUST00000168479
ENSMUSG00000021732	69.6577	0.51123	0.3224	0.00525307	0.0404339	13	Fgf10	protein_coding	ENSMUST00000146674,ENSMUST00000022246,ENSMUST00000128103
ENSMUSG00000020357	366.55	0.51113	0.283298	0.00311974	0.0288854	11	Flt4	protein_coding	ENSMUST00000152253,ENSMUST00000020617
ENSMUSG00000054027	723.715	0.510502	0.261289	0.00211445	0.0222512	10	Nt5dc3	protein_coding	ENSMUST00000099396
ENSMUSG00000027220	2.49989	0.510004	0.774491	0.0027338	0.0263195	2	Syt13	protein_coding	ENSMUST00000028648
ENSMUSG00000076490	19.8265	0.509946	0.489603	0.0103442	0.0621787	6	Trbc1	TR_C_gene	ENSMUST00000192856,ENSMUST00000103291
ENSMUSG00000001119	1701.5	0.509668	0.307034	0.00446328	0.0365245	10	Col6a1	protein_coding	ENSMUST00000137599,ENSMUST00000001147
ENSMUSG00000019978	1331.74	0.509176	0.189828	0.00023492	0.00528725	10	Epb41l2	protein_coding	ENSMUST00000092645,ENSMUST00000053748
ENSMUSG00000022994	1891.45	0.509125	0.15205	2.129e-05	0.00102116	15	Adcy6	protein_coding	ENSMUST00000096224
ENSMUSG00000000751	1183.82	0.508671	0.144712	1.10427e-05	0.00066249	11	Rpa1	protein_coding	ENSMUST00000000767,ENSMUST00000092907,ENSMUST00000149365,ENSMUST00000154894,ENSMUST00000135770
ENSMUSG00000024672	52.6395	0.508623	0.43703	0.0104852	0.0626829	19	Ms4a7	protein_coding	ENSMUST00000025574,ENSMUST00000159269,ENSMUST00000056035,ENSMUST00000162785,ENSMUST00000067532
ENSMUSG00000031444	3.13047	0.508586	0.637711	0.0056443	0.0423277	8	F10	protein_coding	ENSMUST00000128418,ENSMUST00000123768,ENSMUST00000152034,ENSMUST00000033821,ENSMUST00000063820
ENSMUSG00000038028	874.38	0.508461	0.203155	0.000422685	0.00766135	6	Tigar	protein_coding	ENSMUST00000200988,ENSMUST00000039913
ENSMUSG00000006678	251.75	0.508224	0.197465	0.000336942	0.00658289	X	Pola1	protein_coding	ENSMUST00000124236,ENSMUST00000127718,ENSMUST00000006856,ENSMUST00000142479
ENSMUSG00000029471	379.464	0.507648	0.142519	9.18189e-06	0.000599006	5	Camkk2	protein_coding	ENSMUST00000197373,ENSMUST00000111668,ENSMUST00000198177,ENSMUST00000199988,ENSMUST00000200109,ENSMUST00000196742,ENSMUST00000198257,ENSMUST00000199599,ENSMUST00000198029,ENSMUST00000199179,ENSMUST00000199830
ENSMUSG00000025823	1205.65	0.507031	0.222599	0.000851878	0.0123375	6	Pdia4	protein_coding	ENSMUST00000077290,ENSMUST00000204029
ENSMUSG00000022438	1251.94	0.506346	0.320001	0.00540467	0.0411257	15	Parvb	protein_coding	ENSMUST00000122818,ENSMUST00000146020,ENSMUST00000131158,ENSMUST00000023072
ENSMUSG00000003477	2849.3	0.506318	0.316385	0.00519205	0.0401964	6	Inmt	protein_coding	ENSMUST00000003569,ENSMUST00000152720
ENSMUSG00000095597	58.0053	0.506078	0.601312	0.00688201	0.0480196	X	Gm6472	transcribed_processed_pseudogene	ENSMUST00000178147,ENSMUST00000187973
ENSMUSG00000027583	192.805	0.505972	0.289008	0.00364216	0.0319941	2	Zbtb46	protein_coding	ENSMUST00000180222,ENSMUST00000087409,ENSMUST00000146446,ENSMUST00000029106,ENSMUST00000155535
ENSMUSG00000039738	286.793	0.505906	0.119859	5.28877e-07	7.29813e-05	16	Slx4	protein_coding	ENSMUST00000146569,ENSMUST00000156542,ENSMUST00000128980,ENSMUST00000145706,ENSMUST00000040790,ENSMUST00000165830,ENSMUST00000171658,ENSMUST00000171762
ENSMUSG00000003617	471.733	0.505855	0.278272	0.00307847	0.0285762	3	Cp	protein_coding	ENSMUST00000091309,ENSMUST00000131811,ENSMUST00000172860,ENSMUST00000128615,ENSMUST00000125994,ENSMUST00000129135,ENSMUST00000173779,ENSMUST00000173848,ENSMUST00000150264,ENSMUST00000003714,ENSMUST00000108329,ENSMUST00000108328,ENSMUST00000108325,ENSMUST00000174803,ENSMUST00000172605,ENSMUST00000131454
ENSMUSG00000105442	2.45325	0.50568	0.902481	0.00137707	0.0168652	5	Gm42614	TEC	ENSMUST00000198724
ENSMUSG00000024587	4013.87	0.505624	0.174062	0.000111462	0.00314439	18	Nars	protein_coding	ENSMUST00000025483
ENSMUSG00000044583	30.1716	0.505525	0.409033	0.0100424	0.0610729	X	Tlr7	protein_coding	ENSMUST00000137492,ENSMUST00000112164,ENSMUST00000112161,ENSMUST00000145284,ENSMUST00000060719,ENSMUST00000149507
ENSMUSG00000073902	44.5266	0.505275	0.45919	0.0109389	0.0644454	7	Gm1966	unprocessed_pseudogene	ENSMUST00000184540
ENSMUSG00000022303	12.0633	0.505207	0.570525	0.00804483	0.0528709	15	Dcstamp	protein_coding	ENSMUST00000022913
ENSMUSG00000080994	4.28188	0.505188	0.576321	0.00782526	0.0519956	2	Gm13464	processed_pseudogene	ENSMUST00000119418
ENSMUSG00000020869	1461.61	0.505058	0.195902	0.000336725	0.00658289	11	Lrrc59	protein_coding	ENSMUST00000138782,ENSMUST00000021239
ENSMUSG00000015396	61.5061	0.505039	0.425319	0.0105505	0.0629559	13	Cd83	protein_coding	ENSMUST00000015540
ENSMUSG00000029380	26.8657	0.504632	0.541772	0.00915789	0.0574346	5	Cxcl1	protein_coding	ENSMUST00000201245,ENSMUST00000031327
ENSMUSG00000017491	196.268	0.504588	0.332947	0.00629224	0.0453985	14	Rarb	protein_coding	ENSMUST00000063750
ENSMUSG00000032400	152.942	0.504094	0.292697	0.00393626	0.0337048	9	Zwilch	protein_coding	ENSMUST00000124301,ENSMUST00000148428,ENSMUST00000176794,ENSMUST00000130127,ENSMUST00000176848,ENSMUST00000176299,ENSMUST00000176378,ENSMUST00000122091,ENSMUST00000177045,ENSMUST00000151428,ENSMUST00000143421,ENSMUST00000152824,ENSMUST00000138075
ENSMUSG00000064267	58.1639	0.503974	0.444218	0.0109619	0.0645162	5	Hvcn1	protein_coding	ENSMUST00000100747,ENSMUST00000143560,ENSMUST00000145854,ENSMUST00000196187,ENSMUST00000072602
ENSMUSG00000105401	3.74141	0.503859	0.554905	0.00869533	0.0554902	3	Gm42949	lincRNA	ENSMUST00000197054
ENSMUSG00000030745	39.214	0.503314	0.522262	0.00991226	0.0605496	7	Il21r	protein_coding	ENSMUST00000206234,ENSMUST00000206103,ENSMUST00000033000
ENSMUSG00000019278	355.109	0.502926	0.434223	0.0109114	0.0643645	8	Dpep1	protein_coding	ENSMUST00000212773,ENSMUST00000019422,ENSMUST00000212409
ENSMUSG00000029923	12.9688	0.50223	0.469341	0.0111404	0.0652534	6	Rab19	protein_coding	ENSMUST00000031986
ENSMUSG00000056116	913.915	0.502062	0.475467	0.0110964	0.0651154	17	H2-T22	protein_coding	ENSMUST00000173280,ENSMUST00000080015,ENSMUST00000172633,ENSMUST00000077960,ENSMUST00000058801
ENSMUSG00000100241	5.56561	0.501922	0.855192	0.00177563	0.0197397	14	Slc18a3	protein_coding	ENSMUST00000191501
ENSMUSG00000029414	151.503	0.501878	0.311405	0.0051578	0.0399976	5	Kntc1	protein_coding	ENSMUST00000031366,ENSMUST00000198841,ENSMUST00000197265,ENSMUST00000199838,ENSMUST00000197665,ENSMUST00000197002,ENSMUST00000198716
ENSMUSG00000029311	270.605	0.501403	0.235676	0.00135362	0.0166706	5	Hsd17b11	protein_coding	ENSMUST00000031251,ENSMUST00000119025
ENSMUSG00000047735	728.844	0.50137	0.282793	0.00351289	0.0311371	6	Samd9l	protein_coding	ENSMUST00000120087,ENSMUST00000201638
ENSMUSG00000025647	1478.29	0.501335	0.184904	0.000220733	0.00504599	9	Shisa5	protein_coding	ENSMUST00000196954,ENSMUST00000197099,ENSMUST00000197483,ENSMUST00000200629,ENSMUST00000112059,ENSMUST00000200515,ENSMUST00000197194,ENSMUST00000026737,ENSMUST00000198295,ENSMUST00000198708,ENSMUST00000198639,ENSMUST00000200366,ENSMUST00000198591,ENSMUST00000154184,ENSMUST00000199868,ENSMUST00000197689,ENSMUST00000199288,ENSMUST00000198376,ENSMUST00000198281
ENSMUSG00000046280	261.673	0.501234	0.198694	0.00040935	0.00750999	3	She	protein_coding	ENSMUST00000050401,ENSMUST00000197454
ENSMUSG00000024696	29.639	0.5011	0.39654	0.00995709	0.0607122	19	Lpxn	protein_coding	ENSMUST00000025601
ENSMUSG00000024036	76.334	0.500895	0.310027	0.00513272	0.039886	17	Slc37a1	protein_coding	ENSMUST00000165149,ENSMUST00000171233
ENSMUSG00000040152	403.057	0.500123	0.380521	0.00931716	0.0580976	2	Thbs1	protein_coding	ENSMUST00000142588,ENSMUST00000039559
ENSMUSG00000022146	572.986	0.500089	0.203943	0.000514322	0.00872188	15	Osmr	protein_coding	ENSMUST00000177478,ENSMUST00000175862,ENSMUST00000176554,ENSMUST00000176826,ENSMUST00000177263,ENSMUST00000022746
ENSMUSG00000044811	36.7982	0.500024	0.44586	0.0113074	0.0656832	11	Cd300c2	protein_coding	ENSMUST00000141188,ENSMUST00000092464
ENSMUSG00000047013	5.81373	0.499917	0.526517	0.00994795	0.0606763	6	Fbxo41	protein_coding	ENSMUST00000161078,ENSMUST00000159062,ENSMUST00000161546
ENSMUSG00000003228	149.722	0.499527	0.211427	0.000680211	0.0105673	19	Grk5	protein_coding	ENSMUST00000003313
ENSMUSG00000046876	803.528	0.499481	0.144724	1.49311e-05	0.000831593	13	Atxn1	protein_coding	ENSMUST00000167708,ENSMUST00000091628,ENSMUST00000180110
ENSMUSG00000039187	82.528	0.499275	0.345139	0.00741374	0.0502454	7	Fanci	protein_coding	ENSMUST00000137667,ENSMUST00000036865,ENSMUST00000118959,ENSMUST00000132091,ENSMUST00000206121,ENSMUST00000126456,ENSMUST00000205817
ENSMUSG00000024013	95.135	0.499104	0.348731	0.00764395	0.051192	17	Fgd2	protein_coding	ENSMUST00000138537,ENSMUST00000140918,ENSMUST00000144616,ENSMUST00000137644,ENSMUST00000024810,ENSMUST00000123989,ENSMUST00000145124,ENSMUST00000146800
ENSMUSG00000079501	8.42118	0.498805	0.484894	0.0111951	0.0654112	6	Gm5138	processed_pseudogene	ENSMUST00000113842
ENSMUSG00000063605	84.6703	0.498619	0.337739	0.00700858	0.0484423	8	Ccdc102a	protein_coding	ENSMUST00000077955,ENSMUST00000162020
ENSMUSG00000027843	43.2801	0.498541	0.446234	0.0114363	0.0661231	3	Ptpn22	protein_coding	ENSMUST00000198530,ENSMUST00000146071,ENSMUST00000197997,ENSMUST00000134373,ENSMUST00000029433,ENSMUST00000198701,ENSMUST00000196385,ENSMUST00000126548
ENSMUSG00000091514	20.9902	0.498019	0.403672	0.0105097	0.0628003	8	Gm17484	lincRNA	ENSMUST00000167899
ENSMUSG00000024261	14.1665	0.498002	0.64623	0.00556948	0.0419636	18	Syt4	protein_coding	ENSMUST00000025110
ENSMUSG00000039783	27.5365	0.497072	0.51893	0.0103737	0.0622868	1	Kmo	protein_coding	ENSMUST00000142223,ENSMUST00000137174,ENSMUST00000150646,ENSMUST00000040250,ENSMUST00000097458,ENSMUST00000140474
ENSMUSG00000047719	305.789	0.497018	0.216585	0.000844756	0.0122657	4	Ubiad1	protein_coding	ENSMUST00000051633,ENSMUST00000156686
ENSMUSG00000039577	40.1449	0.496731	0.29524	0.00446953	0.0365246	4	Nphp4	protein_coding	ENSMUST00000081393,ENSMUST00000123635,ENSMUST00000142027,ENSMUST00000153759,ENSMUST00000056567,ENSMUST00000146223
ENSMUSG00000022094	339.525	0.49625	0.149404	2.52156e-05	0.00114192	14	Slc39a14	protein_coding	ENSMUST00000155825,ENSMUST00000151011,ENSMUST00000146453,ENSMUST00000152202,ENSMUST00000142598,ENSMUST00000068044,ENSMUST00000145040,ENSMUST00000152442,ENSMUST00000022688,ENSMUST00000152067,ENSMUST00000127000,ENSMUST00000143153,ENSMUST00000139284
ENSMUSG00000055322	7785.31	0.495597	0.227862	0.00121037	0.0154573	1	Tns1	protein_coding	ENSMUST00000186381,ENSMUST00000185264,ENSMUST00000212888,ENSMUST00000190389,ENSMUST00000189571,ENSMUST00000188208,ENSMUST00000169786,ENSMUST00000187281,ENSMUST00000190599,ENSMUST00000191104,ENSMUST00000187584,ENSMUST00000185331,ENSMUST00000185702,ENSMUST00000189228,ENSMUST00000191527,ENSMUST00000191204,ENSMUST00000191264,ENSMUST00000188942,ENSMUST00000191367,ENSMUST00000187691,ENSMUST00000185529,…
ENSMUSG00000004961	8.00647	0.49551	0.614921	0.0066528	0.0469894	7	Syt5	protein_coding	ENSMUST00000206933,ENSMUST00000206023,ENSMUST00000065957
ENSMUSG00000039952	4302.85	0.495233	0.234849	0.00146606	0.0175682	9	Dag1	protein_coding	ENSMUST00000194698,ENSMUST00000166905,ENSMUST00000171412,ENSMUST00000193701,ENSMUST00000195429,ENSMUST00000080435,ENSMUST00000191899
ENSMUSG00000060212	4.91266	0.494893	0.565902	0.0086031	0.0553121	8	Pcnx2	protein_coding	ENSMUST00000187772,ENSMUST00000189197,ENSMUST00000047239,ENSMUST00000119305,ENSMUST00000120589,ENSMUST00000131127
ENSMUSG00000028494	1108.62	0.494796	0.220865	0.00100347	0.0137062	4	Plin2	protein_coding	ENSMUST00000140382,ENSMUST00000134094,ENSMUST00000149700,ENSMUST00000134437,ENSMUST00000154999,ENSMUST00000147097,ENSMUST00000138605,ENSMUST00000000466
ENSMUSG00000029363	227.607	0.494352	0.213757	0.000810092	0.0119484	5	Rfc5	protein_coding	ENSMUST00000150962,ENSMUST00000086461,ENSMUST00000126262,ENSMUST00000123392,ENSMUST00000129369,ENSMUST00000111953
ENSMUSG00000004661	60.9969	0.494212	0.289745	0.00427284	0.0353694	9	Arid3b	protein_coding	ENSMUST00000004780,ENSMUST00000171949,ENSMUST00000164035,ENSMUST00000169563,ENSMUST00000114165,ENSMUST00000167670,ENSMUST00000098686,ENSMUST00000171444,ENSMUST00000170477,ENSMUST00000164010
ENSMUSG00000097328	106.128	0.494048	0.266435	0.00294427	0.0277025	11	Tnfsf12	protein_coding	ENSMUST00000181810,ENSMUST00000181261
ENSMUSG00000039062	736.879	0.4934	0.256789	0.00247473	0.024639	7	Anpep	protein_coding	ENSMUST00000107392,ENSMUST00000206682,ENSMUST00000049004,ENSMUST00000149164,ENSMUST00000205502,ENSMUST00000206235
ENSMUSG00000037750	279.733	0.493347	0.154661	4.22032e-05	0.00162022	11	Fam222b	protein_coding	ENSMUST00000100782,ENSMUST00000073705,ENSMUST00000155571
ENSMUSG00000034401	160.305	0.492538	0.170203	0.000123459	0.00337262	4	Spata6	protein_coding	ENSMUST00000070513,ENSMUST00000149834,ENSMUST00000084354,ENSMUST00000125999,ENSMUST00000123718,ENSMUST00000140366,ENSMUST00000156179,ENSMUST00000143879,ENSMUST00000038868,ENSMUST00000132802,ENSMUST00000153746,ENSMUST00000134000,ENSMUST00000137072,ENSMUST00000122820
ENSMUSG00000029718	709.422	0.492323	0.271768	0.00331072	0.0300299	5	Pcolce	protein_coding	ENSMUST00000136649,ENSMUST00000131703,ENSMUST00000148662,ENSMUST00000124693,ENSMUST00000142675,ENSMUST00000054564,ENSMUST00000146589,ENSMUST00000031731,ENSMUST00000155251,ENSMUST00000128755,ENSMUST00000197912,ENSMUST00000137210
ENSMUSG00000036172	2.77347	0.491596	0.576475	0.00827386	0.0538814	16	Cd200r3	protein_coding	ENSMUST00000163358,ENSMUST00000077178,ENSMUST00000114622,ENSMUST00000114611,ENSMUST00000114612,ENSMUST00000114613,ENSMUST00000048479,ENSMUST00000166731,ENSMUST00000171779,ENSMUST00000164007
ENSMUSG00000031493	14.7972	0.491536	0.421984	0.0116774	0.0669978	7	Ggn	protein_coding	ENSMUST00000209019,ENSMUST00000208330,ENSMUST00000033886,ENSMUST00000208288,ENSMUST00000098609
ENSMUSG00000019850	171.088	0.491204	0.329427	0.00703544	0.0485456	10	Tnfaip3	protein_coding	ENSMUST00000019997,ENSMUST00000122863,ENSMUST00000105527,ENSMUST00000154749,ENSMUST00000146388,ENSMUST00000154590
ENSMUSG00000036469	46.108	0.490837	0.415815	0.0115793	0.0666191	8	March1	protein_coding	ENSMUST00000178982,ENSMUST00000110255,ENSMUST00000110256,ENSMUST00000072482,ENSMUST00000110253,ENSMUST00000110258,ENSMUST00000110259,ENSMUST00000098708,ENSMUST00000039540,ENSMUST00000155804,ENSMUST00000152320
ENSMUSG00000038400	915.183	0.490566	0.265696	0.00305091	0.0283909	2	Pmepa1	protein_coding	ENSMUST00000036248,ENSMUST00000139306,ENSMUST00000124124
ENSMUSG00000039193	7.27634	0.490514	0.506506	0.0111989	0.0654112	17	Nlrc4	protein_coding	ENSMUST00000052124
ENSMUSG00000013629	796.311	0.490398	0.169898	0.000128113	0.00345423	5	Cad	protein_coding	ENSMUST00000201838,ENSMUST00000202795,ENSMUST00000200953,ENSMUST00000201844,ENSMUST00000202973,ENSMUST00000202967,ENSMUST00000200917,ENSMUST00000202227,ENSMUST00000202391,ENSMUST00000202827,ENSMUST00000201870,ENSMUST00000201182,ENSMUST00000013773,ENSMUST00000201256
ENSMUSG00000062585	10.7316	0.490289	0.479815	0.0119262	0.0679034	4	Cnr2	protein_coding	ENSMUST00000097843,ENSMUST00000068830
ENSMUSG00000044952	103.349	0.490166	0.173618	0.000159554	0.00403928	7	Kctd21	protein_coding	ENSMUST00000054107
ENSMUSG00000095134	15.0814	0.489868	0.742917	0.00332696	0.0301186	Y	Gm21857	unprocessed_pseudogene	ENSMUST00000167967
ENSMUSG00000030657	150.637	0.489706	0.214619	0.000907885	0.0128911	7	Xylt1	protein_coding	ENSMUST00000161889,ENSMUST00000160035,ENSMUST00000032892
ENSMUSG00000027670	4.85734	0.489664	0.560942	0.0090173	0.0569164	2	Ocstamp	protein_coding	ENSMUST00000029213
ENSMUSG00000026104	421.401	0.489211	0.321408	0.00665053	0.0469894	1	Stat1	protein_coding	ENSMUST00000186186,ENSMUST00000189075,ENSMUST00000188681,ENSMUST00000189336,ENSMUST00000186057,ENSMUST00000070968,ENSMUST00000186857,ENSMUST00000189244,ENSMUST00000186574,ENSMUST00000189347,ENSMUST00000191435,ENSMUST00000185743
ENSMUSG00000056917	474.773	0.488915	0.174897	0.000176593	0.00432967	19	Sipa1	protein_coding	ENSMUST00000164304,ENSMUST00000169854,ENSMUST00000080824,ENSMUST00000071857
ENSMUSG00000054641	411.25	0.488835	0.346259	0.00833062	0.0540905	6	Mmrn1	protein_coding	ENSMUST00000129603,ENSMUST00000204333,ENSMUST00000145763
ENSMUSG00000091243	217.199	0.488496	0.306049	0.00566591	0.0424216	16	Vgll3	protein_coding	ENSMUST00000168064
ENSMUSG00000026822	193.933	0.488057	0.551328	0.0095113	0.0589574	2	Lcn2	protein_coding	ENSMUST00000155830,ENSMUST00000192241,ENSMUST00000050785,ENSMUST00000136509,ENSMUST00000144569,ENSMUST00000147219
ENSMUSG00000020044	4296.37	0.488016	0.228318	0.00139485	0.0169988	10	Timp3	protein_coding	ENSMUST00000136045,ENSMUST00000132307,ENSMUST00000151134,ENSMUST00000020234
ENSMUSG00000110682	5.17653	0.487823	0.522525	0.0107673	0.0638173	8	RP24-94F12.3	lincRNA	ENSMUST00000212007,ENSMUST00000212247
ENSMUSG00000020810	615.725	0.487817	0.273962	0.0036513	0.0320592	11	Cygb	protein_coding	ENSMUST00000021166
ENSMUSG00000036599	129.298	0.487676	0.239323	0.00184979	0.0203179	5	Chst12	protein_coding	ENSMUST00000043050,ENSMUST00000124142
ENSMUSG00000059326	226.023	0.487581	0.331131	0.00743429	0.0503121	19	Csf2ra	protein_coding	ENSMUST00000076046
ENSMUSG00000041134	474.974	0.487069	0.194398	0.000462004	0.0081092	16	Cyyr1	protein_coding	ENSMUST00000163020,ENSMUST00000114174,ENSMUST00000162621,ENSMUST00000175700
ENSMUSG00000073940	36.5879	0.486816	0.498003	0.0117233	0.0671372	7	Hbb-bt	protein_coding	ENSMUST00000098192
ENSMUSG00000061353	3352.52	0.486778	0.310991	0.00611988	0.0445338	6	Cxcl12	protein_coding	ENSMUST00000134244,ENSMUST00000112871,ENSMUST00000073043,ENSMUST00000112866
ENSMUSG00000034595	484.732	0.486519	0.170514	0.000146722	0.00379688	17	Ppp1r18	protein_coding	ENSMUST00000144382,ENSMUST00000113814,ENSMUST00000187690,ENSMUST00000127442,ENSMUST00000190496,ENSMUST00000122899
ENSMUSG00000030966	231.843	0.486103	0.279827	0.0040989	0.0345426	7	Trim21	protein_coding	ENSMUST00000209907,ENSMUST00000106913,ENSMUST00000209679,ENSMUST00000033264,ENSMUST00000210261
ENSMUSG00000028978	405.565	0.485795	0.193293	0.0004537	0.00804671	5	Nos3	protein_coding	ENSMUST00000115090,ENSMUST00000030834
ENSMUSG00000040659	821.593	0.485285	0.25268	0.00257023	0.025242	4	Efhd2	protein_coding	ENSMUST00000036854
ENSMUSG00000039697	170.472	0.484836	0.194689	0.000490183	0.00844037	10	Ncoa7	protein_coding	ENSMUST00000092610,ENSMUST00000068567
ENSMUSG00000020846	372.166	0.484527	0.175756	0.000206013	0.00481074	11	Fam101b	protein_coding	ENSMUST00000021207
ENSMUSG00000060227	197.131	0.484478	0.221619	0.00123256	0.0156976	2	Casc4	protein_coding	ENSMUST00000078752,ENSMUST00000110586,ENSMUST00000126256,ENSMUST00000136023,ENSMUST00000127475,ENSMUST00000135416,ENSMUST00000089915,ENSMUST00000089912
ENSMUSG00000061718	9.31286	0.482931	0.421844	0.0125124	0.0700861	11	Ppp1r1b	protein_coding	ENSMUST00000150762,ENSMUST00000133700,ENSMUST00000147415,ENSMUST00000078694,ENSMUST00000152525,ENSMUST00000132443,ENSMUST00000137634
ENSMUSG00000019699	395.103	0.482645	0.214729	0.00103845	0.0140707	1	Akt3	protein_coding	ENSMUST00000111160,ENSMUST00000111159,ENSMUST00000019843,ENSMUST00000211158
ENSMUSG00000031903	168.18	0.482607	0.194298	0.000505937	0.00862867	8	Pla2g15	protein_coding	ENSMUST00000212059,ENSMUST00000212963,ENSMUST00000034377,ENSMUST00000212116
ENSMUSG00000026872	699.972	0.48243	0.262516	0.00323364	0.029635	2	Zeb2	protein_coding	ENSMUST00000176732,ENSMUST00000076836,ENSMUST00000201298,ENSMUST00000202432,ENSMUST00000068415,ENSMUST00000201623,ENSMUST00000123037,ENSMUST00000201211,ENSMUST00000201969,ENSMUST00000201490,ENSMUST00000202935,ENSMUST00000202371,ENSMUST00000124942,ENSMUST00000200844,ENSMUST00000145529,ENSMUST00000202187,ENSMUST00000201413,ENSMUST00000152232,ENSMUST00000153561,ENSMUST00000177302,ENSMUST00000127520,…
ENSMUSG00000018169	91.6643	0.482181	0.276549	0.00410564	0.0345788	15	Mfng	protein_coding	ENSMUST00000136795,ENSMUST00000018313,ENSMUST00000128389,ENSMUST00000123518
ENSMUSG00000042515	42.7444	0.481512	0.387833	0.0114282	0.0660968	X	Mum1l1	protein_coding	ENSMUST00000166444,ENSMUST00000169886,ENSMUST00000170671,ENSMUST00000113045,ENSMUST00000113041,ENSMUST00000113042,ENSMUST00000113043,ENSMUST00000139359
ENSMUSG00000005267	62.4562	0.481373	0.184729	0.000345	0.00670257	11	Zfp287	protein_coding	ENSMUST00000127732,ENSMUST00000128370,ENSMUST00000150336,ENSMUST00000149228,ENSMUST00000185656,ENSMUST00000005399
ENSMUSG00000038112	142.046	0.481139	0.36692	0.0103352	0.062166	9	AW551984	protein_coding	ENSMUST00000119722,ENSMUST00000147753,ENSMUST00000042485,ENSMUST00000128054,ENSMUST00000130829,ENSMUST00000141370,ENSMUST00000136814
ENSMUSG00000039774	95.4393	0.48108	0.323173	0.00741207	0.0502454	4	Galnt12	protein_coding	ENSMUST00000045041,ENSMUST00000107744
ENSMUSG00000038576	58.993	0.480789	0.324935	0.00756204	0.0507527	1	Susd4	protein_coding	ENSMUST00000194981,ENSMUST00000155229,ENSMUST00000193660,ENSMUST00000153348,ENSMUST00000085724
ENSMUSG00000002668	73.9314	0.48026	0.406822	0.0123488	0.0694009	17	Dennd1c	protein_coding	ENSMUST00000011623
ENSMUSG00000031328	9365.68	0.480037	0.196774	0.000588724	0.00955581	X	Flna	protein_coding	ENSMUST00000101454,ENSMUST00000130007,ENSMUST00000133609,ENSMUST00000127463,ENSMUST00000150554,ENSMUST00000141528,ENSMUST00000133174,ENSMUST00000124950,ENSMUST00000133288,ENSMUST00000033699,ENSMUST00000130203,ENSMUST00000144429,ENSMUST00000127924,ENSMUST00000156766,ENSMUST00000114299
ENSMUSG00000043629	35.2196	0.479993	0.389533	0.0116663	0.0669548	1	1700019D03Rik	protein_coding	ENSMUST00000050567,ENSMUST00000186266,ENSMUST00000190726,ENSMUST00000114492,ENSMUST00000114493,ENSMUST00000190831,ENSMUST00000191441
ENSMUSG00000074677	5.29382	0.47992	0.652266	0.00565755	0.042393	3	Sirpb1c	protein_coding	ENSMUST00000050623,ENSMUST00000148194,ENSMUST00000108354,ENSMUST00000108349,ENSMUST00000108350,ENSMUST00000108352,ENSMUST00000191802,ENSMUST00000124067
ENSMUSG00000028465	2784.27	0.479069	0.150693	4.77697e-05	0.00175796	4	Tln1	protein_coding	ENSMUST00000130670,ENSMUST00000126078,ENSMUST00000134623,ENSMUST00000125509,ENSMUST00000123985,ENSMUST00000130353,ENSMUST00000127262,ENSMUST00000030187
ENSMUSG00000109038	1.92549	0.478906	0.725402	0.00372727	NA	7	Gm45120	TEC	ENSMUST00000208880
ENSMUSG00000044912	30.035	0.478432	0.565041	0.0092663	0.0579587	12	Syt16	protein_coding	ENSMUST00000110451
ENSMUSG00000043192	21.5664	0.478421	0.347764	0.00937601	0.0582988	8	Gm1840	processed_pseudogene	ENSMUST00000051687
ENSMUSG00000025701	96.6206	0.47822	0.316925	0.00719625	0.0493994	6	Alox5	protein_coding	ENSMUST00000170186,ENSMUST00000167174,ENSMUST00000169625,ENSMUST00000026795,ENSMUST00000203722,ENSMUST00000167447,ENSMUST00000164547,ENSMUST00000167585
ENSMUSG00000036875	119.202	0.478123	0.293909	0.00553386	0.0418019	10	Dna2	protein_coding	ENSMUST00000139212,ENSMUST00000131715,ENSMUST00000129785,ENSMUST00000131422,ENSMUST00000092462,ENSMUST00000137378
ENSMUSG00000025757	1717.84	0.477813	0.167679	0.000156058	0.00396064	3	Hspa4l	protein_coding	ENSMUST00000203496,ENSMUST00000203267,ENSMUST00000203353,ENSMUST00000204174,ENSMUST00000204702,ENSMUST00000108086,ENSMUST00000203425,ENSMUST00000203904
ENSMUSG00000102222	26.7068	0.477199	0.341804	0.00908125	0.0572232	18	Pcdhga10	protein_coding	ENSMUST00000193404
ENSMUSG00000022575	285.99	0.477187	0.284229	0.00491484	0.0387252	15	Gsdmd	protein_coding	ENSMUST00000023238
ENSMUSG00000027171	512.847	0.477159	0.294292	0.0056283	0.0422417	2	Prrg4	protein_coding	ENSMUST00000028593,ENSMUST00000126824
ENSMUSG00000000244	17.3322	0.477066	0.464534	0.0132905	0.0728049	7	Tspan32	protein_coding	ENSMUST00000082008,ENSMUST00000105923,ENSMUST00000105924,ENSMUST00000105925,ENSMUST00000141186,ENSMUST00000143512,ENSMUST00000154264,ENSMUST00000145212,ENSMUST00000207449,ENSMUST00000009396,ENSMUST00000207211,ENSMUST00000075172
ENSMUSG00000022844	64.6549	0.476855	0.266532	0.00375379	0.0326366	16	Pdia5	protein_coding	ENSMUST00000023550
ENSMUSG00000038304	2.93771	0.476743	0.857692	0.00173334	0.0194706	3	Cd160	protein_coding	ENSMUST00000107074,ENSMUST00000165991,ENSMUST00000047702
ENSMUSG00000034586	102.151	0.476233	0.229081	0.00173957	0.0195288	11	Hid1	protein_coding	ENSMUST00000044152,ENSMUST00000152977,ENSMUST00000145316,ENSMUST00000130073,ENSMUST00000153447,ENSMUST00000106542,ENSMUST00000123428,ENSMUST00000146256
ENSMUSG00000054675	181.424	0.476048	0.226304	0.00162453	0.018664	5	Tmem119	protein_coding	ENSMUST00000160374,ENSMUST00000067853
ENSMUSG00000016346	17.2534	0.475973	0.465528	0.0133752	0.0731633	2	Kcnq2	protein_coding	ENSMUST00000129695,ENSMUST00000103047,ENSMUST00000123336,ENSMUST00000103050,ENSMUST00000197015,ENSMUST00000103051,ENSMUST00000149964,ENSMUST00000016491,ENSMUST00000139458,ENSMUST00000103049,ENSMUST00000103048,ENSMUST00000129073,ENSMUST00000144592,ENSMUST00000197599,ENSMUST00000129361,ENSMUST00000049792,ENSMUST00000081528,ENSMUST00000145861,ENSMUST00000154164,ENSMUST00000140789,ENSMUST00000152099
ENSMUSG00000031442	729.236	0.475475	0.251395	0.00290366	0.0274447	8	Mcf2l	protein_coding	ENSMUST00000145067,ENSMUST00000134227,ENSMUST00000123811,ENSMUST00000173099,ENSMUST00000156405,ENSMUST00000156560,ENSMUST00000145892,ENSMUST00000139776,ENSMUST00000110866,ENSMUST00000138387,ENSMUST00000134989,ENSMUST00000095456,ENSMUST00000127229,ENSMUST00000098927,ENSMUST00000110867,ENSMUST00000130302,ENSMUST00000110876,ENSMUST00000110871,ENSMUST00000110873,ENSMUST00000126905,ENSMUST00000173006,…
ENSMUSG00000045092	732.059	0.475451	0.307981	0.0067599	0.0474694	3	S1pr1	protein_coding	ENSMUST00000055676
ENSMUSG00000039304	301.852	0.474908	0.267674	0.00393212	0.0337003	3	Tnfsf10	protein_coding	ENSMUST00000046383,ENSMUST00000174840
ENSMUSG00000036103	396.724	0.474787	0.244977	0.00257403	0.0252637	18	Colec12	protein_coding	ENSMUST00000040069
ENSMUSG00000033722	63.123	0.47476	0.28629	0.00521912	0.0402585	1	BC034090	protein_coding	ENSMUST00000187096,ENSMUST00000186551,ENSMUST00000186156,ENSMUST00000187781,ENSMUST00000035914,ENSMUST00000190976,ENSMUST00000185937,ENSMUST00000186082,ENSMUST00000188492
ENSMUSG00000021678	179.469	0.474606	0.308484	0.00686535	0.0479392	13	F2rl1	protein_coding	ENSMUST00000022185
ENSMUSG00000061577	57.0591	0.474206	0.451222	0.0136819	0.0742948	8	Adgrg5	protein_coding	ENSMUST00000074570,ENSMUST00000166802,ENSMUST00000153448,ENSMUST00000128308,ENSMUST00000142991
ENSMUSG00000039167	650.936	0.474081	0.257501	0.00333062	0.0301371	3	Adgrl4	protein_coding	ENSMUST00000198893,ENSMUST00000141038,ENSMUST00000196970,ENSMUST00000155652,ENSMUST00000129283,ENSMUST00000046977
ENSMUSG00000034028	13.0722	0.473443	0.513978	0.0120106	0.0681638	18	Cd226	protein_coding	ENSMUST00000097496,ENSMUST00000037142
ENSMUSG00000008398	723.091	0.473003	0.178881	0.000318951	0.0063579	10	Elk3	protein_coding	ENSMUST00000008542,ENSMUST00000129827,ENSMUST00000151153,ENSMUST00000133365
ENSMUSG00000021200	2086.35	0.472898	0.269566	0.00417083	0.0348185	12	Asb2	protein_coding	ENSMUST00000127447,ENSMUST00000149431,ENSMUST00000021617,ENSMUST00000135694
ENSMUSG00000083899	8.71771	0.472792	0.430542	0.0137273	0.0744546	11	Gm12346	transcribed_processed_pseudogene	ENSMUST00000121455
ENSMUSG00000053977	30.8471	0.472727	0.556257	0.00993568	0.0606213	6	Cd8a	protein_coding	ENSMUST00000172321,ENSMUST00000205054,ENSMUST00000066747
ENSMUSG00000019942	265.339	0.472673	0.298158	0.00624123	0.0451702	10	Cdk1	protein_coding	ENSMUST00000123458,ENSMUST00000149474,ENSMUST00000152448,ENSMUST00000124054,ENSMUST00000119827,ENSMUST00000129444,ENSMUST00000020099
ENSMUSG00000029576	80.5429	0.47249	0.30447	0.00673302	0.0473869	5	Radil	protein_coding	ENSMUST00000063635,ENSMUST00000129212,ENSMUST00000139824,ENSMUST00000150380,ENSMUST00000085758,ENSMUST00000110784,ENSMUST00000110785,ENSMUST00000139278
ENSMUSG00000079553	119.854	0.472116	0.301855	0.00656416	0.046639	17	Kifc1	protein_coding	ENSMUST00000174507,ENSMUST00000173885,ENSMUST00000173982,ENSMUST00000172608,ENSMUST00000114361,ENSMUST00000173386,ENSMUST00000173492
ENSMUSG00000064125	8.52086	0.471647	0.441337	0.0139428	0.0751212	8	Prr36	protein_coding	ENSMUST00000177491,ENSMUST00000176227,ENSMUST00000175906,ENSMUST00000168386
ENSMUSG00000030787	321.458	0.470279	0.325065	0.00850628	0.0548791	7	Lyve1	protein_coding	ENSMUST00000033050,ENSMUST00000209319
ENSMUSG00000061232	6944.81	0.47009	0.398326	0.0131354	0.0722166	17	H2-K1	protein_coding	ENSMUST00000114311,ENSMUST00000173075,ENSMUST00000173602,ENSMUST00000172912,ENSMUST00000173317,ENSMUST00000173543,ENSMUST00000087189,ENSMUST00000172782,ENSMUST00000025181
ENSMUSG00000031538	200.267	0.470015	0.293227	0.00607088	0.0442982	8	Plat	protein_coding	ENSMUST00000033941,ENSMUST00000211033,ENSMUST00000210960
ENSMUSG00000033107	49.4027	0.469293	0.275803	0.00482702	0.0382457	18	Rnf125	protein_coding	ENSMUST00000050004
ENSMUSG00000004633	53.4732	0.468162	0.424755	0.0141409	0.0759038	6	Chn2	protein_coding	ENSMUST00000203941,ENSMUST00000204921,ENSMUST00000203091,ENSMUST00000204410,ENSMUST00000133315,ENSMUST00000204115,ENSMUST00000146114,ENSMUST00000204746,ENSMUST00000067741,ENSMUST00000138930,ENSMUST00000046856,ENSMUST00000114401,ENSMUST00000127323,ENSMUST00000114403,ENSMUST00000114402
ENSMUSG00000032323	11.7851	0.46771	0.457327	0.0142751	0.0763384	9	Cyp11a1	protein_coding	ENSMUST00000188116,ENSMUST00000034874,ENSMUST00000188944,ENSMUST00000188539
ENSMUSG00000024431	1634.93	0.467677	0.195537	0.00072846	0.0111224	18	Nr3c1	protein_coding	ENSMUST00000097592,ENSMUST00000124115,ENSMUST00000152853,ENSMUST00000150483,ENSMUST00000025300,ENSMUST00000115571,ENSMUST00000131885,ENSMUST00000115567
ENSMUSG00000001576	968.792	0.467072	0.175538	0.000312929	0.00630446	17	Ergic1	protein_coding	ENSMUST00000170640,ENSMUST00000167662,ENSMUST00000165802,ENSMUST00000001619,ENSMUST00000163213,ENSMUST00000167070,ENSMUST00000165021
ENSMUSG00000028527	530.282	0.466916	0.155318	9.67342e-05	0.00283784	4	Ak4	protein_coding	ENSMUST00000151561,ENSMUST00000131397,ENSMUST00000106946,ENSMUST00000106945,ENSMUST00000133055,ENSMUST00000102780,ENSMUST00000155749
ENSMUSG00000037752	45.1842	0.466602	0.242461	0.00277642	0.0265926	4	Xkr8	protein_coding	ENSMUST00000150104,ENSMUST00000143642,ENSMUST00000045550
ENSMUSG00000045751	120.634	0.46646	0.274877	0.00494644	0.0388756	4	Mms22l	protein_coding	ENSMUST00000050446,ENSMUST00000131282,ENSMUST00000108222,ENSMUST00000154349,ENSMUST00000139050,ENSMUST00000173079,ENSMUST00000154496,ENSMUST00000172622,ENSMUST00000123984,ENSMUST00000138567
ENSMUSG00000008734	773.902	0.466355	0.306069	0.00737326	0.0500438	7	Gprc5b	protein_coding	ENSMUST00000207614,ENSMUST00000208394,ENSMUST00000008878,ENSMUST00000207582
ENSMUSG00000037622	2021.77	0.465892	0.130912	1.21118e-05	0.000712879	4	Wdtc1	protein_coding	ENSMUST00000043305,ENSMUST00000105906,ENSMUST00000145426,ENSMUST00000140976,ENSMUST00000135929
ENSMUSG00000100033	5.43287	0.465688	0.469964	0.0142383	0.0762299	1	Gm8337	processed_pseudogene	ENSMUST00000187358
ENSMUSG00000085139	30.8483	0.465318	0.434564	0.0145841	0.077352	X	A730046J19Rik	protein_coding	ENSMUST00000135687
ENSMUSG00000036699	9.1405	0.46456	0.638864	0.00636312	0.0456627	X	Zcchc12	protein_coding	ENSMUST00000115258,ENSMUST00000115257,ENSMUST00000115256,ENSMUST00000048067
ENSMUSG00000051439	59.7404	0.464287	0.334113	0.00980313	0.0601865	18	Cd14	protein_coding	ENSMUST00000061829
ENSMUSG00000027082	124.722	0.464109	0.205849	0.00111901	0.0147807	2	Tfpi	protein_coding	ENSMUST00000111711,ENSMUST00000125677,ENSMUST00000111714,ENSMUST00000111722,ENSMUST00000111718,ENSMUST00000090732,ENSMUST00000150261,ENSMUST00000144775,ENSMUST00000028487,ENSMUST00000111717
ENSMUSG00000043279	1018.13	0.463077	0.151383	8.22879e-05	0.00256744	5	Trim56	protein_coding	ENSMUST00000054384,ENSMUST00000152207
ENSMUSG00000072940	16.7987	0.462759	0.312021	0.00818344	0.0535367	6	Gm10443	processed_pseudogene	ENSMUST00000119024
ENSMUSG00000004707	19.3974	0.462351	0.468103	0.0146015	0.077352	1	Ly9	protein_coding	ENSMUST00000143463,ENSMUST00000004827,ENSMUST00000068878,ENSMUST00000111277,ENSMUST00000146596
ENSMUSG00000026827	1371.31	0.462064	0.103	2.09941e-07	3.43603e-05	2	Gpd2	protein_coding	ENSMUST00000112618,ENSMUST00000028167,ENSMUST00000169687,ENSMUST00000141536,ENSMUST00000124689,ENSMUST00000148991,ENSMUST00000154612
ENSMUSG00000026712	262.823	0.461779	0.371373	0.0127267	0.0707983	2	Mrc1	protein_coding	ENSMUST00000028045,ENSMUST00000146168
ENSMUSG00000028268	486.707	0.461738	0.411314	0.0145729	0.077352	3	Gbp3	protein_coding	ENSMUST00000128609,ENSMUST00000029935,ENSMUST00000142060,ENSMUST00000142731,ENSMUST00000106222,ENSMUST00000199325,ENSMUST00000106221
ENSMUSG00000055723	237.241	0.461711	0.169989	0.000269854	0.0057411	7	Rras2	protein_coding	ENSMUST00000210075,ENSMUST00000069449
ENSMUSG00000038843	113.41	0.461541	0.389817	0.0137667	0.0746251	19	Gcnt1	protein_coding	ENSMUST00000174137,ENSMUST00000169897,ENSMUST00000174236
ENSMUSG00000036678	431.402	0.461481	0.166409	0.000223634	0.00509109	15	Aaas	protein_coding	ENSMUST00000041208
ENSMUSG00000030844	144.497	0.461265	0.248058	0.00337817	0.0303466	7	Rgs10	protein_coding	ENSMUST00000145739,ENSMUST00000129120,ENSMUST00000033133,ENSMUST00000134144,ENSMUST00000129144,ENSMUST00000147840
ENSMUSG00000026829	26.6302	0.461107	0.380354	0.013332	0.0730111	2	Gbgt1	protein_coding	ENSMUST00000028172,ENSMUST00000127958,ENSMUST00000163121
ENSMUSG00000027800	734.145	0.461083	0.189238	0.000659661	0.010369	3	Tm4sf1	protein_coding	ENSMUST00000196704,ENSMUST00000171384,ENSMUST00000196979,ENSMUST00000196506,ENSMUST00000029376,ENSMUST00000198030
ENSMUSG00000056492	3007.89	0.461038	0.270705	0.00500216	0.0392309	17	Adgrf5	protein_coding	ENSMUST00000113599
ENSMUSG00000029436	43.9399	0.460943	0.263838	0.00449472	0.0366149	5	Mmp17	protein_coding	ENSMUST00000031390,ENSMUST00000177802
ENSMUSG00000072623	169.874	0.460871	0.256569	0.00397697	0.0338515	6	Zfp9	protein_coding	ENSMUST00000161170,ENSMUST00000204066
ENSMUSG00000051721	90.2117	0.460752	0.258423	0.00411502	0.0346315	12	BC068281	protein_coding	ENSMUST00000053034,ENSMUST00000085793
ENSMUSG00000053044	17.0316	0.460568	0.58926	0.00865712	0.0554115	6	Cd8b1	protein_coding	ENSMUST00000065248
ENSMUSG00000061740	417.706	0.460272	0.313258	0.00852652	0.054984	15	Cyp2d22	protein_coding	ENSMUST00000023083
ENSMUSG00000039997	440.644	0.460256	0.25577	0.00395699	0.0337653	1	Ifi203	protein_coding	ENSMUST00000123708,ENSMUST00000128430,ENSMUST00000156895,ENSMUST00000140143,ENSMUST00000135331,ENSMUST00000081216,ENSMUST00000042228,ENSMUST00000138143,ENSMUST00000129829
ENSMUSG00000015714	1082.25	0.460174	0.191942	0.000747196	0.0113251	3	Cers2	protein_coding	ENSMUST00000142398,ENSMUST00000134702,ENSMUST00000154055,ENSMUST00000139866,ENSMUST00000156850,ENSMUST00000015858,ENSMUST00000129267,ENSMUST00000139498,ENSMUST00000133748
ENSMUSG00000063646	8.94104	0.45951	0.488811	0.0141612	0.0759469	5	Jakmip1	protein_coding	ENSMUST00000137019,ENSMUST00000212047,ENSMUST00000173836,ENSMUST00000152445,ENSMUST00000212997,ENSMUST00000172917,ENSMUST00000126527,ENSMUST00000174629,ENSMUST00000121010,ENSMUST00000147014,ENSMUST00000208852,ENSMUST00000043794,ENSMUST00000173048,ENSMUST00000174097,ENSMUST00000172940,ENSMUST00000201223
ENSMUSG00000054728	90.5453	0.459462	0.252807	0.00379613	0.0328364	13	Phactr1	protein_coding	ENSMUST00000127859,ENSMUST00000132050,ENSMUST00000136576,ENSMUST00000138640,ENSMUST00000110161,ENSMUST00000136951,ENSMUST00000150620,ENSMUST00000161201,ENSMUST00000137434,ENSMUST00000066928,ENSMUST00000131942,ENSMUST00000140651,ENSMUST00000123987,ENSMUST00000128646,ENSMUST00000149235,ENSMUST00000148891
ENSMUSG00000022177	133.864	0.459079	0.14502	5.75616e-05	0.00199625	14	Haus4	protein_coding	ENSMUST00000022784
ENSMUSG00000086040	528.495	0.458824	0.287376	0.00649708	0.0463212	6	Wipf3	protein_coding	ENSMUST00000128480,ENSMUST00000132855,ENSMUST00000172046,ENSMUST00000126637,ENSMUST00000163746,ENSMUST00000131043
ENSMUSG00000020297	37.9883	0.458793	0.547371	0.0110519	0.0649265	11	Nsg2	protein_coding	ENSMUST00000093219,ENSMUST00000109409,ENSMUST00000020537
ENSMUSG00000034818	44.3978	0.458647	0.298405	0.00743337	0.0503121	10	Celf5	protein_coding	ENSMUST00000128494,ENSMUST00000147524,ENSMUST00000119060,ENSMUST00000120508,ENSMUST00000118763,ENSMUST00000120856,ENSMUST00000141207,ENSMUST00000145375
ENSMUSG00000032691	12.6084	0.45855	0.527004	0.0122605	0.0690481	11	Nlrp3	protein_coding	ENSMUST00000079476,ENSMUST00000149126,ENSMUST00000101148
ENSMUSG00000004562	593.99	0.458506	0.209882	0.0014132	0.0171329	14	Arhgef40	protein_coding	ENSMUST00000182909,ENSMUST00000182667,ENSMUST00000093813,ENSMUST00000182961,ENSMUST00000182905,ENSMUST00000182931,ENSMUST00000182193,ENSMUST00000183213,ENSMUST00000100639,ENSMUST00000183022,ENSMUST00000182338,ENSMUST00000182412,ENSMUST00000182061,ENSMUST00000182777,ENSMUST00000182649,ENSMUST00000182760,ENSMUST00000182480,ENSMUST00000182828,ENSMUST00000182644,ENSMUST00000182019,ENSMUST00000183167,…
ENSMUSG00000032231	10654.3	0.458413	0.250369	0.00368713	0.032269	9	Anxa2	protein_coding	ENSMUST00000123470,ENSMUST00000143878,ENSMUST00000034756,ENSMUST00000136282,ENSMUST00000134907,ENSMUST00000154591
ENSMUSG00000023953	340.659	0.458359	0.170086	0.000295695	0.00604943	17	Polh	protein_coding	ENSMUST00000024749
ENSMUSG00000036545	384.271	0.45807	0.24412	0.00328585	0.029906	11	Adamts2	protein_coding	ENSMUST00000125988,ENSMUST00000142118,ENSMUST00000127534,ENSMUST00000040523
ENSMUSG00000032946	448.06	0.457657	0.324494	0.00973478	0.0599246	19	Rasgrp2	protein_coding	ENSMUST00000146831,ENSMUST00000139522,ENSMUST00000135532,ENSMUST00000113475,ENSMUST00000113476,ENSMUST00000113471,ENSMUST00000148906,ENSMUST00000145611,ENSMUST00000123661,ENSMUST00000149205,ENSMUST00000167240,ENSMUST00000152022,ENSMUST00000113468,ENSMUST00000113469,ENSMUST00000113467,ENSMUST00000130480,ENSMUST00000122930,ENSMUST00000150713,ENSMUST00000133968,ENSMUST00000113472,ENSMUST00000035716,…
ENSMUSG00000027636	9.54471	0.456867	0.512024	0.0132204	0.0725193	2	Sla2	protein_coding	ENSMUST00000029164,ENSMUST00000109561
ENSMUSG00000026797	177.134	0.456723	0.228922	0.00241665	0.0242811	2	Stxbp1	protein_coding	ENSMUST00000192333,ENSMUST00000208840,ENSMUST00000113222,ENSMUST00000050000,ENSMUST00000077458
ENSMUSG00000038587	374.167	0.456709	0.326202	0.00998041	0.0608147	10	Akap12	protein_coding	ENSMUST00000045730
ENSMUSG00000018899	552.582	0.456661	0.329158	0.0102315	0.0618079	11	Irf1	protein_coding	ENSMUST00000133291,ENSMUST00000153054,ENSMUST00000019043,ENSMUST00000142221,ENSMUST00000140866,ENSMUST00000138913,ENSMUST00000123376,ENSMUST00000108922,ENSMUST00000108920,ENSMUST00000128336
ENSMUSG00000049307	18.7536	0.456561	0.35187	0.0120344	0.0681674	9	Fut4	protein_coding	ENSMUST00000061498
ENSMUSG00000022483	13.223	0.456114	0.426542	0.0155722	0.0803499	15	Col2a1	protein_coding	ENSMUST00000133488,ENSMUST00000140064,ENSMUST00000128547,ENSMUST00000131910,ENSMUST00000127879,ENSMUST00000139246,ENSMUST00000131560,ENSMUST00000023123,ENSMUST00000088355
ENSMUSG00000039191	511.915	0.456095	0.168255	0.000284923	0.00591992	5	Rbpj	protein_coding	ENSMUST00000200856,ENSMUST00000201701,ENSMUST00000201912,ENSMUST00000037618,ENSMUST00000201928,ENSMUST00000202476,ENSMUST00000201721,ENSMUST00000087360,ENSMUST00000202092,ENSMUST00000201883,ENSMUST00000201991,ENSMUST00000113865
ENSMUSG00000110656	29.9654	0.455981	0.3797	0.0139366	0.0751097	8	RP23-354I24.7	lincRNA	ENSMUST00000212387,ENSMUST00000212077
ENSMUSG00000005125	3219.46	0.45557	0.229224	0.00248212	0.0246862	15	Ndrg1	protein_coding	ENSMUST00000172447,ENSMUST00000168979,ENSMUST00000165966,ENSMUST00000168542,ENSMUST00000171266,ENSMUST00000170903,ENSMUST00000166420,ENSMUST00000005256,ENSMUST00000171569,ENSMUST00000167817,ENSMUST00000164070,ENSMUST00000164675,ENSMUST00000163496
ENSMUSG00000106847	656.508	0.455397	0.21293	0.00163778	0.0187241	15	Peg13	sense_intronic	ENSMUST00000202826
ENSMUSG00000028369	266.743	0.455181	0.365567	0.0131704	0.0722955	4	Svep1	protein_coding	ENSMUST00000042850,ENSMUST00000149152,ENSMUST00000146329,ENSMUST00000128783
ENSMUSG00000037706	2218.74	0.455111	0.145188	6.63947e-05	0.00220819	7	Cd81	protein_coding	ENSMUST00000141954,ENSMUST00000128762,ENSMUST00000207448,ENSMUST00000132303,ENSMUST00000208278,ENSMUST00000037941
ENSMUSG00000037470	1389.86	0.454861	0.0983024	1.13268e-07	2.17523e-05	1	Uggt1	protein_coding	ENSMUST00000172592,ENSMUST00000174224,ENSMUST00000046875,ENSMUST00000173082,ENSMUST00000173250,ENSMUST00000173999,ENSMUST00000174716,ENSMUST00000192159,ENSMUST00000174142,ENSMUST00000173166,ENSMUST00000174266
ENSMUSG00000053286	525.751	0.454769	0.132586	2.19903e-05	0.00104935	1	Trmt1l	protein_coding	ENSMUST00000188179,ENSMUST00000188679,ENSMUST00000189655,ENSMUST00000186244,ENSMUST00000185230,ENSMUST00000188843,ENSMUST00000065625
ENSMUSG00000060591	325.203	0.454711	0.211135	0.00157614	0.0183568	7	Ifitm2	protein_coding	ENSMUST00000081649
ENSMUSG00000041298	149.793	0.454426	0.222593	0.00215665	0.0225175	5	Katnal1	protein_coding	ENSMUST00000110508,ENSMUST00000110509,ENSMUST00000152360,ENSMUST00000139269,ENSMUST00000047257,ENSMUST00000149169
ENSMUSG00000022799	1057.63	0.45425	0.224099	0.00224586	0.0231127	16	Arhgap31	protein_coding	ENSMUST00000132697,ENSMUST00000124866,ENSMUST00000023487
ENSMUSG00000027342	800.541	0.45422	0.156433	0.000151056	0.00387273	2	Pcna	protein_coding	ENSMUST00000135181,ENSMUST00000140338,ENSMUST00000149627,ENSMUST00000136676,ENSMUST00000028817
ENSMUSG00000038305	238.038	0.454178	0.185137	0.000653463	0.0102976	1	Spats2l	protein_coding	ENSMUST00000171699,ENSMUST00000170139,ENSMUST00000169772,ENSMUST00000167971,ENSMUST00000164302,ENSMUST00000168905,ENSMUST00000168016,ENSMUST00000167085,ENSMUST00000172287,ENSMUST00000164353,ENSMUST00000163922,ENSMUST00000172068,ENSMUST00000165235,ENSMUST00000168895,ENSMUST00000163239
ENSMUSG00000003814	7546.96	0.454175	0.155586	0.000143257	0.0037383	8	Calr	protein_coding	ENSMUST00000128028,ENSMUST00000154774,ENSMUST00000003912,ENSMUST00000125998
ENSMUSG00000022075	488.599	0.454117	0.183494	0.000611584	0.00985154	14	Rhobtb2	protein_coding	ENSMUST00000022665
ENSMUSG00000001741	211.702	0.454018	0.274053	0.00578491	0.0429677	7	Il16	protein_coding	ENSMUST00000001792,ENSMUST00000156553,ENSMUST00000131916,ENSMUST00000151047,ENSMUST00000145610,ENSMUST00000153560
ENSMUSG00000040345	88.8335	0.453962	0.35083	0.0122755	0.0690906	10	Arhgap9	protein_coding	ENSMUST00000069548
ENSMUSG00000006345	12.75	0.453923	0.500924	0.0140386	0.0754195	10	Ggt1	protein_coding	ENSMUST00000155186,ENSMUST00000143792,ENSMUST00000152657,ENSMUST00000140219,ENSMUST00000145928,ENSMUST00000125770,ENSMUST00000156487,ENSMUST00000139459,ENSMUST00000145079,ENSMUST00000006508,ENSMUST00000143226,ENSMUST00000134503,ENSMUST00000131565,ENSMUST00000128886,ENSMUST00000124259,ENSMUST00000141062,ENSMUST00000129232,ENSMUST00000151212,ENSMUST00000129020,ENSMUST00000148447
ENSMUSG00000006219	131.947	0.453783	0.341843	0.0115993	0.0666724	4	Fblim1	protein_coding	ENSMUST00000133874,ENSMUST00000129602,ENSMUST00000131317,ENSMUST00000153189,ENSMUST00000147764,ENSMUST00000141518,ENSMUST00000006381,ENSMUST00000123150,ENSMUST00000127455,ENSMUST00000130181,ENSMUST00000137491,ENSMUST00000147785,ENSMUST00000105784,ENSMUST00000105785,ENSMUST00000136831
ENSMUSG00000030889	28.7378	0.453764	0.39169	0.0148384	0.0780722	7	Vwa3a	protein_coding	ENSMUST00000207721,ENSMUST00000166083,ENSMUST00000033180,ENSMUST00000165055,ENSMUST00000166668,ENSMUST00000168430,ENSMUST00000168600,ENSMUST00000167213
ENSMUSG00000024660	432.079	0.453556	0.249681	0.00391973	0.033631	19	Incenp	protein_coding	ENSMUST00000025562
ENSMUSG00000067212	1113.89	0.45306	0.400541	0.0153027	0.0794637	17	H2-T23	protein_coding	ENSMUST00000174471,ENSMUST00000174839,ENSMUST00000174161,ENSMUST00000102678
ENSMUSG00000042228	269.456	0.45275	0.277175	0.00614762	0.0447008	4	Lyn	protein_coding	ENSMUST00000145083,ENSMUST00000041377,ENSMUST00000103010,ENSMUST00000137943
ENSMUSG00000069094	1361.61	0.452677	0.164885	0.000260146	0.0056374	3	Pde7a	protein_coding	ENSMUST00000141621,ENSMUST00000143120,ENSMUST00000099195,ENSMUST00000129060,ENSMUST00000148590,ENSMUST00000121951,ENSMUST00000139426,ENSMUST00000091314,ENSMUST00000156652,ENSMUST00000149081
ENSMUSG00000001027	2263.66	0.452602	0.340107	0.0116032	0.0666724	11	Scn4a	protein_coding	ENSMUST00000021056,ENSMUST00000174877
ENSMUSG00000032125	453.568	0.452574	0.165694	0.000272642	0.00578064	9	Robo4	protein_coding	ENSMUST00000115046,ENSMUST00000156972,ENSMUST00000102895,ENSMUST00000115048
ENSMUSG00000024011	817.258	0.452366	0.384323	0.0146586	0.0776	17	Pi16	protein_coding	ENSMUST00000155348,ENSMUST00000114699,ENSMUST00000135754,ENSMUST00000114701
ENSMUSG00000073434	254.147	0.452319	0.212142	0.00169726	0.019146	17	Wdr90	protein_coding	ENSMUST00000176923,ENSMUST00000177031,ENSMUST00000177340,ENSMUST00000176963,ENSMUST00000176678,ENSMUST00000079461,ENSMUST00000177170,ENSMUST00000176170,ENSMUST00000177017,ENSMUST00000176575,ENSMUST00000176983
ENSMUSG00000051855	159.467	0.452273	0.321984	0.0101164	0.0613411	6	Mest	protein_coding	ENSMUST00000130751,ENSMUST00000124665,ENSMUST00000149496,ENSMUST00000115127,ENSMUST00000137521,ENSMUST00000147400,ENSMUST00000141130,ENSMUST00000131465,ENSMUST00000163949,ENSMUST00000151777,ENSMUST00000157040
ENSMUSG00000019849	971.573	0.452059	0.186289	0.000718079	0.011018	10	Prep	protein_coding	ENSMUST00000099858
ENSMUSG00000052373	47.9834	0.451579	0.368581	0.0138339	0.0748669	11	Mpp3	protein_coding	ENSMUST00000107167,ENSMUST00000132094,ENSMUST00000127053,ENSMUST00000141403,ENSMUST00000107168,ENSMUST00000100400,ENSMUST00000155751,ENSMUST00000147838,ENSMUST00000062801
ENSMUSG00000068748	414.588	0.451079	0.313715	0.0095231	0.0589914	6	Ptprz1	protein_coding	ENSMUST00000090568,ENSMUST00000201827,ENSMUST00000200769,ENSMUST00000202102,ENSMUST00000202341,ENSMUST00000202579
ENSMUSG00000033544	1179.84	0.450951	0.300422	0.00834853	0.0541551	1	Angptl1	protein_coding	ENSMUST00000111720,ENSMUST00000027885
ENSMUSG00000050232	15.422	0.450946	0.478847	0.015343	0.0795736	X	Cxcr3	protein_coding	ENSMUST00000056614
ENSMUSG00000110120	1.97095	0.450877	0.739475	0.00351778	NA	8	RP23-60P23.7	TEC	ENSMUST00000209486
ENSMUSG00000022912	621.114	0.4508	0.230198	0.00275233	0.0264433	16	Pros1	protein_coding	ENSMUST00000155940,ENSMUST00000127502,ENSMUST00000023629
ENSMUSG00000026134	126.493	0.450797	0.211237	0.00170272	0.019196	1	Prim2	protein_coding	ENSMUST00000187353,ENSMUST00000189552,ENSMUST00000027312
ENSMUSG00000000555	497.778	0.450604	0.166326	0.000297264	0.0060745	15	Itga5	protein_coding	ENSMUST00000023128
ENSMUSG00000000628	6580.17	0.450404	0.243492	0.0036609	0.0321133	6	Hk2	protein_coding	ENSMUST00000170833,ENSMUST00000168725,ENSMUST00000000642,ENSMUST00000169270
ENSMUSG00000024308	1745.58	0.450253	0.210226	0.00167163	0.0189715	17	Tapbp	protein_coding	ENSMUST00000025161,ENSMUST00000172619,ENSMUST00000172653,ENSMUST00000172489,ENSMUST00000172888
ENSMUSG00000031227	75.0825	0.450252	0.232355	0.00291475	0.0275081	X	Magee1	protein_coding	ENSMUST00000033578
ENSMUSG00000026466	2187.69	0.449819	0.183123	0.000665122	0.0104109	1	Tor1aip1	protein_coding	ENSMUST00000097527,ENSMUST00000141980,ENSMUST00000141878,ENSMUST00000123705,ENSMUST00000027738,ENSMUST00000136331,ENSMUST00000136397,ENSMUST00000130995,ENSMUST00000124212,ENSMUST00000169241
ENSMUSG00000013974	10.8287	0.449797	0.519332	0.0132677	0.0727016	8	Mcemp1	protein_coding	ENSMUST00000014118
ENSMUSG00000022360	449.347	0.449599	0.200608	0.00126386	0.0159741	15	Atad2	protein_coding	ENSMUST00000038194
ENSMUSG00000032648	22058.1	0.449467	0.297129	0.0082022	0.0536218	19	Pygm	protein_coding	ENSMUST00000142755,ENSMUST00000139775,ENSMUST00000035269,ENSMUST00000113483
ENSMUSG00000050592	146.297	0.449435	0.34471	0.0123688	0.0694694	2	Fam78a	protein_coding	ENSMUST00000139629,ENSMUST00000130178,ENSMUST00000143795,ENSMUST00000056406
ENSMUSG00000051235	63.1986	0.449425	0.225708	0.00253997	0.0250878	12	Gen1	protein_coding	ENSMUST00000166117
ENSMUSG00000041445	618.56	0.449177	0.22025	0.00223256	0.0230649	14	Mmrn2	protein_coding	ENSMUST00000111908
ENSMUSG00000029283	169.211	0.448655	0.241316	0.00360649	0.0317555	5	Cdc7	protein_coding	ENSMUST00000123546,ENSMUST00000140378,ENSMUST00000076467,ENSMUST00000129938,ENSMUST00000031221,ENSMUST00000117196,ENSMUST00000199223,ENSMUST00000118261
ENSMUSG00000022464	75.4687	0.448445	0.320104	0.0103913	0.0623412	15	Slc38a4	protein_coding	ENSMUST00000023101,ENSMUST00000166223
ENSMUSG00000026785	562.038	0.448061	0.166343	0.000318316	0.0063579	2	Pkn3	protein_coding	ENSMUST00000045246,ENSMUST00000150770,ENSMUST00000137240,ENSMUST00000125346,ENSMUST00000148650,ENSMUST00000156197,ENSMUST00000126838,ENSMUST00000134591
ENSMUSG00000100025	4.05942	0.44803	0.538783	0.012125	0.0684918	1	Gm8141	processed_pseudogene	ENSMUST00000190856
ENSMUSG00000038379	109.221	0.448005	0.320252	0.0104562	0.0625894	9	Ttk	protein_coding	ENSMUST00000186277,ENSMUST00000070326,ENSMUST00000189727,ENSMUST00000191484,ENSMUST00000188445,ENSMUST00000185913
ENSMUSG00000049439	224.401	0.447943	0.178355	0.000567999	0.00935536	1	Cyp20a1	protein_coding	ENSMUST00000114202,ENSMUST00000060608,ENSMUST00000148443
ENSMUSG00000024909	154.476	0.447568	0.240107	0.00358269	0.0315906	19	Efemp2	protein_coding	ENSMUST00000167855,ENSMUST00000167920,ENSMUST00000169943,ENSMUST00000166303,ENSMUST00000167827,ENSMUST00000165485,ENSMUST00000166253,ENSMUST00000167304,ENSMUST00000164204,ENSMUST00000070118,ENSMUST00000168330,ENSMUST00000166558,ENSMUST00000167371,ENSMUST00000164388
ENSMUSG00000019997	1419.44	0.44753	0.282211	0.0070417	0.0485708	10	Ctgf	protein_coding	ENSMUST00000020171,ENSMUST00000129142,ENSMUST00000176228
ENSMUSG00000060550	421.131	0.447138	0.491923	0.0150718	0.078882	17	H2-Q7	protein_coding	ENSMUST00000071951,ENSMUST00000116598,ENSMUST00000173788,ENSMUST00000076256,ENSMUST00000078205,ENSMUST00000173016
ENSMUSG00000078486	4331.35	0.446886	0.323138	0.010848	0.064121	4	Perm1	protein_coding	ENSMUST00000105572
ENSMUSG00000027454	69.465	0.446845	0.235065	0.00326936	0.0298054	2	Gins1	protein_coding	ENSMUST00000152991,ENSMUST00000123217,ENSMUST00000028948,ENSMUST00000140950
ENSMUSG00000034652	43.1254	0.446682	0.387517	0.0155929	0.0803901	11	Cd300a	protein_coding	ENSMUST00000106582,ENSMUST00000045151,ENSMUST00000153245
ENSMUSG00000086591	4.75175	0.446672	0.516252	0.0136706	0.0742769	11	Dnah2os	antisense	ENSMUST00000124108
ENSMUSG00000042213	6.673	0.446363	0.455743	0.0165753	0.0836975	6	Zfand4	protein_coding	ENSMUST00000112900
ENSMUSG00000015852	41.3255	0.445875	0.455167	0.0166443	0.0839095	3	Fcrls	protein_coding	ENSMUST00000146512,ENSMUST00000090986
ENSMUSG00000005374	475.842	0.445809	0.128609	2.06051e-05	0.00100641	5	Tbl2	protein_coding	ENSMUST00000152013,ENSMUST00000201780,ENSMUST00000139565,ENSMUST00000153183,ENSMUST00000005508
ENSMUSG00000033450	41.0206	0.445468	0.319929	0.0107295	0.0636701	17	Tagap	protein_coding	ENSMUST00000036370
ENSMUSG00000079523	508.293	0.445367	0.240881	0.00376808	0.0327	6	Tmsb10	protein_coding	ENSMUST00000144337,ENSMUST00000114049,ENSMUST00000114048,ENSMUST00000114050
ENSMUSG00000032492	53.2881	0.445184	0.304115	0.00929923	0.0580826	9	Pth1r	protein_coding	ENSMUST00000196057,ENSMUST00000198865,ENSMUST00000199791,ENSMUST00000199862,ENSMUST00000166716,ENSMUST00000006005
ENSMUSG00000025429	287.008	0.444808	0.208257	0.00175411	0.0196212	18	Pstpip2	protein_coding	ENSMUST00000114741
ENSMUSG00000038530	334.924	0.444758	0.252424	0.00470215	0.0376397	1	Rgs4	protein_coding	ENSMUST00000027991,ENSMUST00000111357,ENSMUST00000132567
ENSMUSG00000047462	14.7684	0.444722	0.441111	0.0170057	0.0850079	13	A530099J19Rik	protein_coding	ENSMUST00000151029
ENSMUSG00000024691	377.944	0.444702	0.190153	0.000979441	0.0135066	19	Fam111a	protein_coding	ENSMUST00000025595,ENSMUST00000144662,ENSMUST00000151307,ENSMUST00000139270
ENSMUSG00000034883	15.9935	0.444347	0.390187	0.0160495	0.0820865	12	Lrr1	protein_coding	ENSMUST00000110621
ENSMUSG00000097567	7.80844	0.444165	0.436631	0.0171037	0.0853266	17	Gm26637	lincRNA	ENSMUST00000180880
ENSMUSG00000087249	42.7939	0.444065	0.360889	0.0143251	0.0764307	11	Gm16062	antisense	ENSMUST00000151825
ENSMUSG00000000958	49.1043	0.44392	0.296196	0.00869308	0.0554902	14	Slc7a7	protein_coding	ENSMUST00000197440,ENSMUST00000200545,ENSMUST00000196966,ENSMUST00000196215,ENSMUST00000195970,ENSMUST00000000984,ENSMUST00000195999,ENSMUST00000197667
ENSMUSG00000071552	14.8112	0.443228	0.521209	0.0135756	0.0739113	16	Tigit	protein_coding	ENSMUST00000096065
ENSMUSG00000037306	298.067	0.443164	0.204322	0.00161428	0.0185971	4	Man1c1	protein_coding	ENSMUST00000038628,ENSMUST00000176606,ENSMUST00000054096
ENSMUSG00000007946	4.80243	0.442931	0.573697	0.0100982	0.0612723	7	Phox2a	protein_coding	ENSMUST00000008090,ENSMUST00000209878
ENSMUSG00000020722	994.695	0.442889	0.276274	0.00693138	0.0480727	11	Cacng1	protein_coding	ENSMUST00000021065
ENSMUSG00000025195	602.117	0.44262	0.138882	6.06468e-05	0.00206487	19	Dnmbp	protein_coding	ENSMUST00000212032,ENSMUST00000212592,ENSMUST00000212157,ENSMUST00000026209,ENSMUST00000212396,ENSMUST00000212048
ENSMUSG00000000126	221.761	0.442336	0.243637	0.00416757	0.0348122	11	Wnt9a	protein_coding	ENSMUST00000108783,ENSMUST00000000128
ENSMUSG00000006705	436.738	0.441467	0.120344	9.61647e-06	0.000612369	17	Pknox1	protein_coding	ENSMUST00000176895,ENSMUST00000097352,ENSMUST00000175709,ENSMUST00000176513,ENSMUST00000176701,ENSMUST00000175812,ENSMUST00000175806
ENSMUSG00000020048	5250.35	0.441431	0.142441	8.41089e-05	0.00261251	10	Hsp90b1	protein_coding	ENSMUST00000134515,ENSMUST00000129413,ENSMUST00000020238,ENSMUST00000129178,ENSMUST00000146897
ENSMUSG00000073555	33.9101	0.441231	0.480609	0.0161981	0.08262	18	Gm4951	protein_coding	ENSMUST00000031549
ENSMUSG00000042766	51.1361	0.44105	0.311883	0.0105154	0.0628003	3	Trim46	protein_coding	ENSMUST00000125952,ENSMUST00000041022,ENSMUST00000143637,ENSMUST00000139419,ENSMUST00000107464,ENSMUST00000090924
ENSMUSG00000024053	313.374	0.440859	0.292541	0.00867459	0.0554663	17	Emilin2	protein_coding	ENSMUST00000024849
ENSMUSG00000036777	571.658	0.440205	0.281613	0.00769262	0.0514256	9	Anln	protein_coding	ENSMUST00000040912
ENSMUSG00000024130	732.535	0.439657	0.112718	3.73189e-06	0.000310846	17	Abca3	protein_coding	ENSMUST00000117337,ENSMUST00000039013,ENSMUST00000136295,ENSMUST00000148557,ENSMUST00000149233,ENSMUST00000079594,ENSMUST00000133816,ENSMUST00000155889
ENSMUSG00000036427	8944.38	0.438975	0.182734	0.000841416	0.0122477	7	Gpi1	protein_coding	ENSMUST00000135243,ENSMUST00000138773,ENSMUST00000126901,ENSMUST00000205865,ENSMUST00000206603,ENSMUST00000206415,ENSMUST00000038027,ENSMUST00000206232,ENSMUST00000205870,ENSMUST00000205983,ENSMUST00000205800
ENSMUSG00000030786	43.4152	0.438955	0.363908	0.0152735	0.0793356	7	Itgam	protein_coding	ENSMUST00000064821,ENSMUST00000120355,ENSMUST00000106240,ENSMUST00000119696,ENSMUST00000106242,ENSMUST00000156593
ENSMUSG00000079962	3.72246	0.438938	0.511154	0.0145538	0.0772969	4	Gm12643	processed_pseudogene	ENSMUST00000116078
ENSMUSG00000029163	201.279	0.438849	0.26142	0.00593348	0.0436249	5	Emilin1	protein_coding	ENSMUST00000031055,ENSMUST00000202368,ENSMUST00000201169
ENSMUSG00000032221	50.858	0.437805	0.233245	0.00365511	0.0320776	9	Mns1	protein_coding	ENSMUST00000183809,ENSMUST00000034746,ENSMUST00000184604
ENSMUSG00000030551	412.585	0.437804	0.224399	0.00301644	0.0282109	7	Nr2f2	protein_coding	ENSMUST00000208474,ENSMUST00000208681,ENSMUST00000032768,ENSMUST00000208081,ENSMUST00000089565,ENSMUST00000207153
ENSMUSG00000024833	311.848	0.4378	0.163173	0.000354748	0.00680256	19	Pola2	protein_coding	ENSMUST00000165143,ENSMUST00000025752
ENSMUSG00000009585	258.189	0.437791	0.339027	0.0134551	0.0734669	15	Apobec3	protein_coding	ENSMUST00000176904,ENSMUST00000177483,ENSMUST00000165537,ENSMUST00000176868,ENSMUST00000175849,ENSMUST00000109620,ENSMUST00000177350,ENSMUST00000176644,ENSMUST00000175714,ENSMUST00000175827,ENSMUST00000023054,ENSMUST00000176823,ENSMUST00000177006,ENSMUST00000175801,ENSMUST00000177098,ENSMUST00000175752,ENSMUST00000176325
ENSMUSG00000076441	458.474	0.437753	0.261228	0.00600991	0.0440407	2	Ass1	protein_coding	ENSMUST00000130195,ENSMUST00000126474,ENSMUST00000102840,ENSMUST00000192802
ENSMUSG00000050370	28.2214	0.437645	0.340791	0.0136298	0.07412	19	Ch25h	protein_coding	ENSMUST00000050562
ENSMUSG00000018168	38.8993	0.43762	0.464094	0.0173098	0.0860784	11	Ikzf3	protein_coding	ENSMUST00000140876,ENSMUST00000152400,ENSMUST00000103141,ENSMUST00000153902
ENSMUSG00000098056	4.62285	0.437483	0.48611	0.0162638	0.0828418	8	Gm8100	processed_pseudogene	ENSMUST00000182906
ENSMUSG00000029710	1012.46	0.437467	0.184329	0.000926693	0.0131069	5	Ephb4	protein_coding	ENSMUST00000111055,ENSMUST00000166239,ENSMUST00000144296,ENSMUST00000061244,ENSMUST00000111054
ENSMUSG00000070501	4.2649	0.436841	0.599612	0.0087418	0.055667	1	BC094916	protein_coding	ENSMUST00000090406,ENSMUST00000195022,ENSMUST00000139092,ENSMUST00000097463
ENSMUSG00000030934	2646.27	0.436809	0.223916	0.00303567	0.0283357	7	Oat	protein_coding	ENSMUST00000084500,ENSMUST00000211545
ENSMUSG00000000732	490.289	0.43674	0.225906	0.00317912	0.0293064	10	Icosl	protein_coding	ENSMUST00000105393
ENSMUSG00000052921	825.883	0.436685	0.178099	0.000735948	0.011191	11	Arhgef15	protein_coding	ENSMUST00000141747,ENSMUST00000151520,ENSMUST00000108671,ENSMUST00000108670,ENSMUST00000131686,ENSMUST00000065040
ENSMUSG00000001128	185.178	0.43649	0.276155	0.00754097	0.0507025	X	Cfp	protein_coding	ENSMUST00000122862,ENSMUST00000001156
ENSMUSG00000028410	897.622	0.436106	0.123856	1.82008e-05	0.000935509	4	Dnaja1	protein_coding	ENSMUST00000129204,ENSMUST00000137246,ENSMUST00000164233,ENSMUST00000137476,ENSMUST00000139406,ENSMUST00000149794,ENSMUST00000126020,ENSMUST00000125442,ENSMUST00000030118,ENSMUST00000148976
ENSMUSG00000063229	15206.5	0.436025	0.136054	6.01674e-05	0.00205982	7	Ldha	protein_coding	ENSMUST00000210631,ENSMUST00000147535,ENSMUST00000210198,ENSMUST00000124696,ENSMUST00000133062,ENSMUST00000125862,ENSMUST00000132157,ENSMUST00000005051,ENSMUST00000092621,ENSMUST00000209984,ENSMUST00000210467,ENSMUST00000210815,ENSMUST00000209548,ENSMUST00000048209,ENSMUST00000210968
ENSMUSG00000020241	1514.37	0.435633	0.302481	0.0102597	0.0619012	10	Col6a2	protein_coding	ENSMUST00000137365,ENSMUST00000001181,ENSMUST00000105413
ENSMUSG00000028312	357.095	0.43547	0.241837	0.00449083	0.0366149	4	Smc2	protein_coding	ENSMUST00000102915,ENSMUST00000146787,ENSMUST00000131163,ENSMUST00000142227,ENSMUST00000117280
ENSMUSG00000044005	45.4747	0.435105	0.303401	0.0104176	0.0624585	10	Gls2	protein_coding	ENSMUST00000134461,ENSMUST00000159440,ENSMUST00000135441,ENSMUST00000143827,ENSMUST00000123385,ENSMUST00000132441,ENSMUST00000044776,ENSMUST00000152928,ENSMUST00000134104,ENSMUST00000145591,ENSMUST00000123291
ENSMUSG00000075502	4.99108	0.435003	0.476821	0.0170166	0.0850105	14	Kbtbd6	protein_coding	ENSMUST00000100359
ENSMUSG00000046768	352.319	0.434913	0.239168	0.00430918	0.0355913	12	Rhoj	protein_coding	ENSMUST00000118966,ENSMUST00000118602,ENSMUST00000146096,ENSMUST00000172981,ENSMUST00000055390
ENSMUSG00000047182	7.98552	0.434612	0.410187	0.0181781	0.0889735	5	Irs3	protein_coding	ENSMUST00000057314,ENSMUST00000196511
ENSMUSG00000047496	456.822	0.434517	0.285863	0.00871519	0.0555355	1	Rnf152	protein_coding	ENSMUST00000058688,ENSMUST00000172299
ENSMUSG00000023104	501.226	0.434341	0.134351	5.51209e-05	0.00194685	5	Rfc2	protein_coding	ENSMUST00000201464,ENSMUST00000201674,ENSMUST00000200767,ENSMUST00000202761,ENSMUST00000023867,ENSMUST00000201258
ENSMUSG00000049764	243.842	0.434035	0.146029	0.000139522	0.00367684	10	Zfp280b	protein_coding	ENSMUST00000061617
ENSMUSG00000050919	110.72	0.434013	0.280521	0.00823259	0.0537452	13	Zfp366	protein_coding	ENSMUST00000056558
ENSMUSG00000005397	1340.68	0.432683	0.35328	0.0154128	0.0797481	13	Nid1	protein_coding	ENSMUST00000005532
ENSMUSG00000024065	154.192	0.432587	0.241169	0.00464316	0.0374383	17	Ehd3	protein_coding	ENSMUST00000024860
ENSMUSG00000004642	372.846	0.432377	0.155763	0.000273631	0.00578644	5	Slbp	protein_coding	ENSMUST00000075670,ENSMUST00000143029,ENSMUST00000146889,ENSMUST00000057551,ENSMUST00000151081,ENSMUST00000139518,ENSMUST00000101354,ENSMUST00000126581,ENSMUST00000148153
ENSMUSG00000035239	83.3559	0.432266	0.203543	0.00195879	0.0211867	7	Neu3	protein_coding	ENSMUST00000036331
ENSMUSG00000021263	78.5128	0.432183	0.403778	0.018376	0.0894962	12	Degs2	protein_coding	ENSMUST00000021691,ENSMUST00000167978
ENSMUSG00000033436	139.256	0.431025	0.232225	0.00400698	0.0339983	X	Armcx2	protein_coding	ENSMUST00000141322,ENSMUST00000119010,ENSMUST00000168264,ENSMUST00000035559,ENSMUST00000113193,ENSMUST00000149902,ENSMUST00000150814
ENSMUSG00000028630	417.142	0.430786	0.133119	5.62658e-05	0.00196962	10	Dyrk2	protein_coding	ENSMUST00000004281
ENSMUSG00000070031	51.2784	0.430766	0.37776	0.0174357	0.0865431	1	Sp140	protein_coding	ENSMUST00000161497,ENSMUST00000080204,ENSMUST00000113385,ENSMUST00000159234,ENSMUST00000162925,ENSMUST00000160119
ENSMUSG00000103674	8.53828	0.430586	0.396592	0.0183809	0.0894968	15	Gm37699	TEC	ENSMUST00000194753
ENSMUSG00000055745	154.879	0.430572	0.175771	0.000773845	0.0115885	15	Ldoc1l	protein_coding	ENSMUST00000069476
ENSMUSG00000034714	147.248	0.430395	0.201849	0.00193599	0.02105	11	Ttyh2	protein_coding	ENSMUST00000141111,ENSMUST00000045779
ENSMUSG00000033900	34.7403	0.429968	0.334124	0.014152	0.0759416	3	Map9	protein_coding	ENSMUST00000193559,ENSMUST00000192595,ENSMUST00000195640,ENSMUST00000195471,ENSMUST00000195793,ENSMUST00000091014,ENSMUST00000194622
ENSMUSG00000020176	1077.71	0.429905	0.269911	0.00759679	0.0509127	11	Grb10	protein_coding	ENSMUST00000148254,ENSMUST00000150972,ENSMUST00000093321,ENSMUST00000124587,ENSMUST00000143915,ENSMUST00000143386,ENSMUST00000109653,ENSMUST00000142877,ENSMUST00000109654
ENSMUSG00000060240	12.9152	0.429896	0.417484	0.0190106	0.0913469	7	Cend1	protein_coding	ENSMUST00000164387,ENSMUST00000084436,ENSMUST00000137488,ENSMUST00000124444
ENSMUSG00000003810	2417.2	0.429631	0.221249	0.00324135	0.0296427	4	Mast2	protein_coding	ENSMUST00000156884,ENSMUST00000151347,ENSMUST00000134460,ENSMUST00000131809,ENSMUST00000144281,ENSMUST00000147459,ENSMUST00000123072,ENSMUST00000128713,ENSMUST00000003908,ENSMUST00000106486,ENSMUST00000106484,ENSMUST00000106485,ENSMUST00000123761,ENSMUST00000128252,ENSMUST00000147262
ENSMUSG00000020374	31.2766	0.429598	0.367256	0.0169489	0.0849174	11	Rasgef1c	protein_coding	ENSMUST00000063444,ENSMUST00000093142,ENSMUST00000109172,ENSMUST00000093141
ENSMUSG00000062593	65.4093	0.429257	0.407752	0.018935	0.0911009	10	Lilrb4a	protein_coding	ENSMUST00000105482,ENSMUST00000105481,ENSMUST00000078778
ENSMUSG00000051373	541.167	0.429222	0.305439	0.0113904	0.0659594	2	Plpp7	protein_coding	ENSMUST00000140762,ENSMUST00000146502,ENSMUST00000057423
ENSMUSG00000046152	105.045	0.429092	0.223842	0.00346848	0.0308525	8	Fut10	protein_coding	ENSMUST00000110527,ENSMUST00000066173,ENSMUST00000161502,ENSMUST00000161788,ENSMUST00000162162
ENSMUSG00000034308	1776.77	0.42906	0.255347	0.00623121	0.0451152	8	Sdr42e1	protein_coding	ENSMUST00000174450,ENSMUST00000037955,ENSMUST00000173522
ENSMUSG00000050908	20.9442	0.42897	0.410579	0.0190418	0.0914732	16	Tvp23a	protein_coding	ENSMUST00000141587,ENSMUST00000051118,ENSMUST00000128288,ENSMUST00000153027,ENSMUST00000135315
ENSMUSG00000020154	2127.51	0.428797	0.204049	0.00212859	0.0223119	10	Ptprb	protein_coding	ENSMUST00000092167
ENSMUSG00000017493	3172.61	0.428547	0.213917	0.00277608	0.0265926	11	Igfbp4	protein_coding	ENSMUST00000177105,ENSMUST00000017637,ENSMUST00000123946,ENSMUST00000130530,ENSMUST00000177092,ENSMUST00000140772
ENSMUSG00000036452	320.672	0.428265	0.180318	0.000982439	0.0135146	18	Arhgap26	protein_coding	ENSMUST00000137497,ENSMUST00000148850,ENSMUST00000145090,ENSMUST00000133247,ENSMUST00000148399,ENSMUST00000151757,ENSMUST00000134388,ENSMUST00000187912,ENSMUST00000156167,ENSMUST00000141058,ENSMUST00000123820,ENSMUST00000115580,ENSMUST00000155576,ENSMUST00000097593,ENSMUST00000127448,ENSMUST00000154551,ENSMUST00000115574,ENSMUST00000149112
ENSMUSG00000022489	52.2688	0.42813	0.315625	0.0125992	0.0703818	15	Pde1b	protein_coding	ENSMUST00000023132
ENSMUSG00000020253	236.596	0.428124	0.216403	0.00297291	0.0278921	9	Ppm1m	protein_coding	ENSMUST00000140761,ENSMUST00000136431,ENSMUST00000152359,ENSMUST00000150731,ENSMUST00000076258
ENSMUSG00000032845	508.513	0.428092	0.361093	0.0167472	0.0842461	18	Alpk2	protein_coding	ENSMUST00000035548,ENSMUST00000182629,ENSMUST00000141250
ENSMUSG00000049532	98.549	0.428013	0.215772	0.00293404	0.027633	14	Sall2	protein_coding	ENSMUST00000135523,ENSMUST00000058326
ENSMUSG00000058317	485.351	0.427959	0.265154	0.00731456	0.0498448	14	Ube2e2	protein_coding	ENSMUST00000176931,ENSMUST00000176843,ENSMUST00000176672,ENSMUST00000177398,ENSMUST00000176555,ENSMUST00000151926,ENSMUST00000144873,ENSMUST00000124353,ENSMUST00000135381,ENSMUST00000176062,ENSMUST00000076133,ENSMUST00000177259,ENSMUST00000150727,ENSMUST00000175643
ENSMUSG00000024070	586.105	0.427153	0.154962	0.000304046	0.00615857	17	Prkd3	protein_coding	ENSMUST00000003191,ENSMUST00000119284,ENSMUST00000118991,ENSMUST00000130070,ENSMUST00000118768,ENSMUST00000146917,ENSMUST00000168887,ENSMUST00000124229
ENSMUSG00000025574	286.231	0.427123	0.260916	0.00696885	0.0482646	11	Tk1	protein_coding	ENSMUST00000129852,ENSMUST00000154790,ENSMUST00000150027,ENSMUST00000153298,ENSMUST00000026661,ENSMUST00000141939,ENSMUST00000153872
ENSMUSG00000024395	637.916	0.426675	0.2859	0.00964274	0.0595349	18	Lims2	protein_coding	ENSMUST00000025254
ENSMUSG00000030670	11.2575	0.426396	0.414672	0.0195109	0.0929844	7	Cyp2r1	protein_coding	ENSMUST00000211506,ENSMUST00000128587,ENSMUST00000133484,ENSMUST00000138712,ENSMUST00000119712,ENSMUST00000147428,ENSMUST00000032908
ENSMUSG00000021624	20.9907	0.425896	0.465696	0.0185915	0.0901155	13	Cd180	protein_coding	ENSMUST00000022124,ENSMUST00000171267,ENSMUST00000170878,ENSMUST00000167144,ENSMUST00000172138
ENSMUSG00000048922	104.881	0.425813	0.299306	0.011201	0.0654112	14	Cdca2	protein_coding	ENSMUST00000150006,ENSMUST00000131179,ENSMUST00000155312,ENSMUST00000124045,ENSMUST00000132705,ENSMUST00000163100,ENSMUST00000130922
ENSMUSG00000050530	352.306	0.425785	0.174611	0.000828599	0.0121162	2	Fam171a1	protein_coding	ENSMUST00000115099,ENSMUST00000091505,ENSMUST00000062934,ENSMUST00000072955
ENSMUSG00000028373	41.4692	0.425578	0.341402	0.0155106	0.0801208	4	Astn2	protein_coding	ENSMUST00000084496,ENSMUST00000068214
ENSMUSG00000038608	270.316	0.425417	0.338473	0.0152662	0.0793356	1	Dock10	protein_coding	ENSMUST00000186087,ENSMUST00000186835,ENSMUST00000187774,ENSMUST00000187698,ENSMUST00000191449,ENSMUST00000191505,ENSMUST00000190983,ENSMUST00000187885,ENSMUST00000189486,ENSMUST00000190595,ENSMUST00000077946
ENSMUSG00000027379	113.653	0.425151	0.30751	0.0121754	0.0687555	2	Bub1	protein_coding	ENSMUST00000153048,ENSMUST00000133943,ENSMUST00000143824,ENSMUST00000028858,ENSMUST00000138624
ENSMUSG00000009378	35.6797	0.425105	0.29937	0.0113047	0.0656832	19	Slc16a12	protein_coding	ENSMUST00000009522
ENSMUSG00000033124	808.228	0.424999	0.20974	0.00267022	0.0258407	1	Atg9a	protein_coding	ENSMUST00000186744,ENSMUST00000040689,ENSMUST00000189702,ENSMUST00000187785,ENSMUST00000189820,ENSMUST00000188347,ENSMUST00000189665,ENSMUST00000187601,ENSMUST00000188430
ENSMUSG00000005836	9.98309	0.424919	0.37662	0.0183257	0.0894144	18	Gata6	protein_coding	ENSMUST00000047762
ENSMUSG00000030695	48334.9	0.424551	0.233649	0.0045884	0.0371412	7	Aldoa	protein_coding	ENSMUST00000141355,ENSMUST00000143509,ENSMUST00000147748,ENSMUST00000087566,ENSMUST00000032934,ENSMUST00000151137,ENSMUST00000133514,ENSMUST00000106348,ENSMUST00000135707,ENSMUST00000205890,ENSMUST00000205336,ENSMUST00000153686,ENSMUST00000207534,ENSMUST00000139657
ENSMUSG00000006585	198.312	0.424387	0.257166	0.00686107	0.0479273	8	Cdt1	protein_coding	ENSMUST00000006760,ENSMUST00000212821,ENSMUST00000212053,ENSMUST00000212201,ENSMUST00000212967
ENSMUSG00000031519	1004.37	0.424363	0.28482	0.00981469	0.0602179	8	Asb5	protein_coding	ENSMUST00000033918,ENSMUST00000209937
ENSMUSG00000029605	116.437	0.424217	0.322245	0.0138618	0.0749661	5	Oas1b	polymorphic_pseudogene	ENSMUST00000182725,ENSMUST00000086377,ENSMUST00000183291
ENSMUSG00000108308	10.429	0.424196	0.39904	0.019498	0.092947	6	Gm45218	lincRNA	ENSMUST00000205533
ENSMUSG00000022091	1288.23	0.424161	0.197628	0.00194014	0.0210582	14	Sorbs3	protein_coding	ENSMUST00000022682
ENSMUSG00000024399	35.1168	0.42415	0.479703	0.0179816	0.0882895	17	Ltb	protein_coding	ENSMUST00000173510,ENSMUST00000173600,ENSMUST00000025262
ENSMUSG00000060176	13.5194	0.424055	0.38447	0.0189072	0.0910142	13	Kif27	protein_coding	ENSMUST00000043605
ENSMUSG00000021756	4757.08	0.424032	0.199592	0.00206143	0.0219839	13	Il6st	protein_coding	ENSMUST00000183513,ENSMUST00000183663,ENSMUST00000070731,ENSMUST00000183868,ENSMUST00000184276,ENSMUST00000183829,ENSMUST00000183886,ENSMUST00000184445,ENSMUST00000184949,ENSMUST00000184311
ENSMUSG00000035861	1891.08	0.423835	0.460603	0.0190862	0.0915452	5	Tmprss11b	protein_coding	ENSMUST00000038448
ENSMUSG00000031523	837.852	0.423729	0.184291	0.00126506	0.0159741	8	Dlc1	protein_coding	ENSMUST00000179501,ENSMUST00000098826,ENSMUST00000036104,ENSMUST00000178717,ENSMUST00000163663,ENSMUST00000156312,ENSMUST00000179652,ENSMUST00000145245,ENSMUST00000033923
ENSMUSG00000038065	441.981	0.423592	0.271039	0.00840787	0.0544324	6	Mturn	protein_coding	ENSMUST00000185518,ENSMUST00000187701,ENSMUST00000190641
ENSMUSG00000020513	149.196	0.423478	0.138701	0.000115618	0.00321011	11	Tubd1	protein_coding	ENSMUST00000069503,ENSMUST00000108030,ENSMUST00000020821,ENSMUST00000167178,ENSMUST00000164931
ENSMUSG00000040722	112.54	0.423361	0.278875	0.00928815	0.0580369	9	Scamp5	protein_coding	ENSMUST00000046587
ENSMUSG00000053158	284.414	0.423332	0.3057	0.012242	0.0690065	7	Fes	protein_coding	ENSMUST00000205617,ENSMUST00000206735,ENSMUST00000206698,ENSMUST00000206002,ENSMUST00000206539,ENSMUST00000206271,ENSMUST00000206728,ENSMUST00000206479,ENSMUST00000206744,ENSMUST00000080932
ENSMUSG00000027699	261.169	0.423331	0.271935	0.00853493	0.054984	3	Ect2	protein_coding	ENSMUST00000176535,ENSMUST00000176780,ENSMUST00000108300,ENSMUST00000124727,ENSMUST00000176908,ENSMUST00000175857,ENSMUST00000184113,ENSMUST00000108296,ENSMUST00000177055,ENSMUST00000150061,ENSMUST00000176242,ENSMUST00000196926,ENSMUST00000108298
ENSMUSG00000028364	794.521	0.423304	0.410988	0.0199442	0.0942731	4	Tnc	protein_coding	ENSMUST00000107372,ENSMUST00000107371,ENSMUST00000107377,ENSMUST00000030056
ENSMUSG00000034707	1065.23	0.423153	0.13414	8.1095e-05	0.00253446	10	Gns	protein_coding	ENSMUST00000040344
ENSMUSG00000097863	7.60601	0.423001	0.438469	0.0199455	0.0942731	5	1010001B22Rik	lincRNA	ENSMUST00000181488
ENSMUSG00000029516	172.089	0.422393	0.265272	0.0079226	0.0523441	5	Cit	protein_coding	ENSMUST00000145363,ENSMUST00000148245,ENSMUST00000134609,ENSMUST00000202734,ENSMUST00000136780,ENSMUST00000141101,ENSMUST00000127976,ENSMUST00000139881,ENSMUST00000147479,ENSMUST00000137952,ENSMUST00000128702,ENSMUST00000146387,ENSMUST00000112008,ENSMUST00000123736,ENSMUST00000102560,ENSMUST00000147330,ENSMUST00000122877,ENSMUST00000051704,ENSMUST00000153407
ENSMUSG00000032297	7.96035	0.421942	0.534939	0.0138394	0.0748669	9	Celf6	protein_coding	ENSMUST00000118549,ENSMUST00000143916,ENSMUST00000121266,ENSMUST00000034840,ENSMUST00000129728,ENSMUST00000129357,ENSMUST00000118164,ENSMUST00000146503
ENSMUSG00000078815	626.336	0.421425	0.331793	0.01527	0.0793356	7	Cacng6	protein_coding	ENSMUST00000108647,ENSMUST00000183200
ENSMUSG00000064105	91.0687	0.421414	0.251082	0.00653262	0.046468	19	Cnnm2	protein_coding	ENSMUST00000077666,ENSMUST00000099373
ENSMUSG00000018417	691.165	0.421388	0.202092	0.00233468	0.0237128	1	Myo1b	protein_coding	ENSMUST00000114541,ENSMUST00000140930,ENSMUST00000140731,ENSMUST00000151525,ENSMUST00000046390,ENSMUST00000135125,ENSMUST00000144694,ENSMUST00000136701,ENSMUST00000126952,ENSMUST00000126657,ENSMUST00000136273,ENSMUST00000114537,ENSMUST00000123299,ENSMUST00000018561,ENSMUST00000145367
ENSMUSG00000023050	176.599	0.42122	0.227242	0.00427179	0.0353694	15	Map3k12	protein_coding	ENSMUST00000165174,ENSMUST00000169162,ENSMUST00000164343,ENSMUST00000167677,ENSMUST00000023812,ENSMUST00000169377,ENSMUST00000171565,ENSMUST00000169367
ENSMUSG00000068697	6913.28	0.421201	0.294738	0.0113352	0.0657432	14	Myoz1	protein_coding	ENSMUST00000090469
ENSMUSG00000107251	2.8255	0.421095	0.715845	0.00414511	0.0347155	5	Gm43102	TEC	ENSMUST00000201004
ENSMUSG00000050357	45.843	0.420497	0.34439	0.0166242	0.0838534	8	Rltpr	protein_coding	ENSMUST00000062574,ENSMUST00000212643,ENSMUST00000213019
ENSMUSG00000049241	10.8404	0.420422	0.446719	0.02009	0.0946549	5	Hcar1	protein_coding	ENSMUST00000164267
ENSMUSG00000002748	2571.27	0.420265	0.120426	2.40607e-05	0.00110573	5	Baz1b	protein_coding	ENSMUST00000136947,ENSMUST00000176793,ENSMUST00000142307,ENSMUST00000201894,ENSMUST00000002825
ENSMUSG00000027678	1712.84	0.420154	0.133587	8.62736e-05	0.00265188	2	Ncoa3	protein_coding	ENSMUST00000139394,ENSMUST00000088095,ENSMUST00000109252,ENSMUST00000153507,ENSMUST00000139658
ENSMUSG00000054293	20.0525	0.420088	0.340757	0.0163584	0.0830066	X	A630033H20Rik	protein_coding	ENSMUST00000067249,ENSMUST00000125676,ENSMUST00000167673,ENSMUST00000180182,ENSMUST00000147521,ENSMUST00000137107
ENSMUSG00000007617	580.854	0.419763	0.200308	0.00229432	0.023392	13	Homer1	protein_coding	ENSMUST00000109492,ENSMUST00000079086,ENSMUST00000102752,ENSMUST00000060490,ENSMUST00000109493,ENSMUST00000109494,ENSMUST00000109495,ENSMUST00000109496,ENSMUST00000109497,ENSMUST00000109498,ENSMUST00000080127
ENSMUSG00000038967	4616.6	0.419699	0.293593	0.0114177	0.0660641	11	Pdk2	protein_coding	ENSMUST00000038431,ENSMUST00000126730,ENSMUST00000129262,ENSMUST00000141712,ENSMUST00000155857
ENSMUSG00000022964	1626.67	0.419484	0.188153	0.00158945	0.0184427	16	Tmem50b	protein_coding	ENSMUST00000141885,ENSMUST00000023686,ENSMUST00000133180
ENSMUSG00000039509	485.483	0.419382	0.137271	0.000119258	0.00328187	8	Nup133	protein_coding	ENSMUST00000213089,ENSMUST00000212133,ENSMUST00000044795
ENSMUSG00000023034	729.918	0.419089	0.329336	0.0154091	0.0797481	15	Nr4a1	protein_coding	ENSMUST00000023779
ENSMUSG00000030560	1086.86	0.419085	0.232789	0.00493983	0.0388612	7	Ctsc	protein_coding	ENSMUST00000139159,ENSMUST00000032779,ENSMUST00000128791,ENSMUST00000152834,ENSMUST00000131108
ENSMUSG00000107092	13.8306	0.419011	0.716145	0.00413784	0.0347155	5	Gm7993	processed_pseudogene	ENSMUST00000200970
ENSMUSG00000078162	10.8621	0.418983	0.401693	0.020454	0.0956947	3	Gm2574	processed_pseudogene	ENSMUST00000181051
ENSMUSG00000024793	96.8181	0.418896	0.249722	0.00664187	0.0469765	4	Tnfrsf25	protein_coding	ENSMUST00000127111,ENSMUST00000153619,ENSMUST00000035275,ENSMUST00000025706
ENSMUSG00000074342	40.0069	0.418894	0.384386	0.0197922	0.093798	3	I830077J02Rik	protein_coding	ENSMUST00000098758,ENSMUST00000196099,ENSMUST00000126230
ENSMUSG00000033222	292.109	0.418789	0.155911	0.000408463	0.00750109	3	Ttf2	protein_coding	ENSMUST00000200506,ENSMUST00000151697,ENSMUST00000076941,ENSMUST00000127357,ENSMUST00000145811
ENSMUSG00000029763	1087.53	0.418492	0.136012	0.000111485	0.00314439	6	Exoc4	protein_coding	ENSMUST00000134653,ENSMUST00000132842,ENSMUST00000090381,ENSMUST00000156207,ENSMUST00000137043,ENSMUST00000052266,ENSMUST00000115080,ENSMUST00000143190,ENSMUST00000139132,ENSMUST00000152835
ENSMUSG00000032860	1195.28	0.418402	0.162585	0.000582544	0.00950097	7	P2ry2	protein_coding	ENSMUST00000208258,ENSMUST00000207916,ENSMUST00000178340,ENSMUST00000207049,ENSMUST00000037540,ENSMUST00000208340
ENSMUSG00000022180	506.346	0.418241	0.393371	0.0203063	0.0953382	14	Slc7a8	protein_coding	ENSMUST00000022787
ENSMUSG00000042121	378.277	0.418237	0.171549	0.00087839	0.0125683	5	Ssh1	protein_coding	ENSMUST00000159592,ENSMUST00000162396,ENSMUST00000112298,ENSMUST00000162322,ENSMUST00000159510,ENSMUST00000077689
ENSMUSG00000090665	5.83741	0.418111	0.515432	0.0157444	0.0809055	10	Gad1-ps	protein_coding	ENSMUST00000167243
ENSMUSG00000102918	522.589	0.41771	0.226571	0.00447445	0.0365358	18	Pcdhgc3	protein_coding	ENSMUST00000076807,ENSMUST00000192103,ENSMUST00000194447
ENSMUSG00000029299	17.7264	0.417325	0.413752	0.0209624	0.0971074	5	Abcg3	protein_coding	ENSMUST00000031239,ENSMUST00000130644
ENSMUSG00000025076	199.524	0.417156	0.187858	0.00165671	0.0188366	19	Casp7	protein_coding	ENSMUST00000026062
ENSMUSG00000026628	215.203	0.416779	0.340954	0.0169483	0.0849174	1	Atf3	protein_coding	ENSMUST00000195117,ENSMUST00000027941,ENSMUST00000131854
ENSMUSG00000068349	10.0868	0.416664	0.49176	0.017859	0.0879422	15	Gml	protein_coding	ENSMUST00000185253,ENSMUST00000096400,ENSMUST00000164026
ENSMUSG00000033596	458.311	0.416098	0.147352	0.00026823	0.00572908	8	Rfwd3	protein_coding	ENSMUST00000212958,ENSMUST00000038739
ENSMUSG00000061411	141.068	0.415668	0.19091	0.00188809	0.0206616	2	Nol4l	protein_coding	ENSMUST00000035346,ENSMUST00000137553,ENSMUST00000109784,ENSMUST00000132770,ENSMUST00000129385,ENSMUST00000156786
ENSMUSG00000089991	3.58964	0.415572	0.614684	0.00833256	0.0540905	1	Gm16332	unprocessed_pseudogene	ENSMUST00000134229
ENSMUSG00000016552	100.289	0.415387	0.207277	0.00301366	0.0282109	15	Foxred2	protein_coding	ENSMUST00000129045,ENSMUST00000140096,ENSMUST00000016696,ENSMUST00000117725
ENSMUSG00000095298	3.66483	0.415259	0.564866	0.0117157	0.0671295	4	Gm12407	unprocessed_pseudogene	ENSMUST00000180219
ENSMUSG00000091549	185.42	0.414617	0.264181	0.00870973	0.0555355	17	Gm6548	processed_pseudogene	ENSMUST00000167498
ENSMUSG00000035152	1522	0.414616	0.144362	0.000231922	0.0052324	11	Ap2b1	protein_coding	ENSMUST00000132178,ENSMUST00000065692,ENSMUST00000142680,ENSMUST00000176430,ENSMUST00000176944,ENSMUST00000018875,ENSMUST00000176523
ENSMUSG00000078954	55.6318	0.414492	0.408963	0.0213832	0.0985103	15	Arhgap8	protein_coding	ENSMUST00000168811,ENSMUST00000100464,ENSMUST00000163312,ENSMUST00000006029,ENSMUST00000172307,ENSMUST00000169075,ENSMUST00000167499
ENSMUSG00000018486	6.84222	0.414451	0.516684	0.0158973	0.081521	11	Wnt9b	protein_coding	ENSMUST00000018630
ENSMUSG00000018381	162.014	0.414397	0.285723	0.0112636	0.0655878	11	Abi3	protein_coding	ENSMUST00000143492,ENSMUST00000059026,ENSMUST00000131049,ENSMUST00000137645
ENSMUSG00000049680	710.36	0.414307	0.223571	0.00446253	0.0365245	11	Urgcp	protein_coding	ENSMUST00000053427,ENSMUST00000140922,ENSMUST00000120306,ENSMUST00000118076,ENSMUST00000093362,ENSMUST00000170116
ENSMUSG00000018930	4.41605	0.414046	0.567241	0.0115746	0.0666131	11	Ccl4	protein_coding	ENSMUST00000019074
ENSMUSG00000037902	1127.38	0.413254	0.182905	0.00152864	0.0180629	2	Sirpa	protein_coding	ENSMUST00000153491,ENSMUST00000160952,ENSMUST00000103203,ENSMUST00000103202,ENSMUST00000049262,ENSMUST00000136554,ENSMUST00000136153,ENSMUST00000161620,ENSMUST00000127751,ENSMUST00000160276,ENSMUST00000162764,ENSMUST00000099113,ENSMUST00000179001,ENSMUST00000163034
ENSMUSG00000026399	501.094	0.413037	0.221963	0.00441263	0.0362212	1	Cd55	protein_coding	ENSMUST00000140725,ENSMUST00000027650,ENSMUST00000140400,ENSMUST00000122830,ENSMUST00000133057
ENSMUSG00000022602	436.585	0.412723	0.41477	0.0217491	0.0995605	15	Arc	protein_coding	ENSMUST00000110009,ENSMUST00000023268
ENSMUSG00000054715	144.668	0.412165	0.236211	0.00589007	0.0434664	7	Zscan22	protein_coding	ENSMUST00000055528,ENSMUST00000117189,ENSMUST00000119989,ENSMUST00000120809
ENSMUSG00000026285	19.4213	0.411998	0.485486	0.0188298	0.0907887	1	Pdcd1	protein_coding	ENSMUST00000027507
ENSMUSG00000041117	70.9573	0.411973	0.305005	0.013918	0.0751097	7	Ccdc8	protein_coding	ENSMUST00000094805
ENSMUSG00000034786	41.2725	0.411744	0.36266	0.0197324	0.0936572	17	Gpsm3	protein_coding	ENSMUST00000038244,ENSMUST00000150924,ENSMUST00000173772
ENSMUSG00000032232	506.256	0.411704	0.158576	0.000573932	0.00941044	9	Cgnl1	protein_coding	ENSMUST00000136044,ENSMUST00000146567,ENSMUST00000072899,ENSMUST00000152224,ENSMUST00000121322,ENSMUST00000122065
ENSMUSG00000029016	321.615	0.411507	0.093306	5.30282e-07	7.29813e-05	4	Clcn6	protein_coding	ENSMUST00000030879,ENSMUST00000131232,ENSMUST00000137724,ENSMUST00000134377,ENSMUST00000105711
ENSMUSG00000085484	7.00074	0.411446	0.519977	0.0158075	0.0811453	2	Gm13539	protein_coding	ENSMUST00000211245,ENSMUST00000153913
ENSMUSG00000020067	3039.25	0.411412	0.32664	0.016454	0.0833092	10	Mypn	protein_coding	ENSMUST00000095580
ENSMUSG00000016239	19.5949	0.411098	0.356929	0.0194044	0.0926427	X	Lonrf3	protein_coding	ENSMUST00000135758,ENSMUST00000016383,ENSMUST00000126147
ENSMUSG00000046447	334.26	0.410838	0.273494	0.0103033	0.0620524	4	Camk2n1	protein_coding	ENSMUST00000050918
ENSMUSG00000049097	7.12685	0.410687	0.505072	0.0172436	0.0858406	3	Ankrd34a	protein_coding	ENSMUST00000058943
ENSMUSG00000016024	180.316	0.410278	0.339081	0.0179446	0.0882006	2	Lbp	protein_coding	ENSMUST00000109491,ENSMUST00000129811,ENSMUST00000152541,ENSMUST00000146600,ENSMUST00000016168
ENSMUSG00000025006	1915.03	0.41008	0.229517	0.00539437	0.0410873	19	Sorbs1	protein_coding	ENSMUST00000165212,ENSMUST00000099467,ENSMUST00000099466,ENSMUST00000165469
ENSMUSG00000021311	297.577	0.41003	0.234415	0.0059066	0.0435197	13	Mtr	protein_coding	ENSMUST00000099856
ENSMUSG00000069792	42.7879	0.40935	0.357029	0.0197467	0.0937016	11	Wfdc17	protein_coding	ENSMUST00000092836
ENSMUSG00000038943	467.168	0.409341	0.279452	0.0112443	0.0655253	7	Prc1	protein_coding	ENSMUST00000174111,ENSMUST00000174172,ENSMUST00000174199,ENSMUST00000174254,ENSMUST00000172911,ENSMUST00000174599,ENSMUST00000173824,ENSMUST00000206178,ENSMUST00000163812,ENSMUST00000173914,ENSMUST00000047558,ENSMUST00000174051,ENSMUST00000173170,ENSMUST00000172781
ENSMUSG00000006456	380.253	0.408132	0.154974	0.000527464	0.00888215	19	Rbm14	protein_coding	ENSMUST00000180008,ENSMUST00000113793,ENSMUST00000006625
ENSMUSG00000039115	420.779	0.407133	0.250707	0.00804769	0.052871	9	Itga9	protein_coding	ENSMUST00000125021,ENSMUST00000044165,ENSMUST00000149150,ENSMUST00000124422,ENSMUST00000124360,ENSMUST00000155437
ENSMUSG00000075419	255.644	0.406756	0.128081	8.83765e-05	0.00268119	2	Dolk	protein_coding	ENSMUST00000100219
ENSMUSG00000024486	585.544	0.405789	0.370677	0.0214557	0.0986513	18	Hbegf	protein_coding	ENSMUST00000025363
ENSMUSG00000070304	49.4484	0.405766	0.328211	0.0176683	0.0873026	9	Scn2b	protein_coding	ENSMUST00000170998,ENSMUST00000093855
ENSMUSG00000037572	224.197	0.405719	0.256754	0.00895235	0.0565939	14	Wdhd1	protein_coding	ENSMUST00000111792,ENSMUST00000111790,ENSMUST00000111791,ENSMUST00000187531,ENSMUST00000139124
ENSMUSG00000041329	297.827	0.405592	0.294726	0.0137366	0.0744834	11	Atp1b2	protein_coding	ENSMUST00000144425,ENSMUST00000047889,ENSMUST00000153198,ENSMUST00000138694,ENSMUST00000130394
ENSMUSG00000030357	2597.64	0.405547	0.144947	0.000321214	0.00636222	6	Fkbp4	protein_coding	ENSMUST00000139448,ENSMUST00000151796,ENSMUST00000032508,ENSMUST00000150387
ENSMUSG00000022385	148.356	0.405498	0.22936	0.00580784	0.0430523	15	Gtse1	protein_coding	ENSMUST00000170629
ENSMUSG00000064128	139.127	0.405454	0.137558	0.00019664	0.00463832	14	Cenpj	protein_coding	ENSMUST00000065302
ENSMUSG00000068758	52.5312	0.405359	0.341892	0.0191644	0.0917947	14	Il3ra	protein_coding	ENSMUST00000090591
ENSMUSG00000039254	261.594	0.40504	0.140764	0.00024911	0.00547455	2	Pomt1	protein_coding	ENSMUST00000151598,ENSMUST00000132516,ENSMUST00000192998,ENSMUST00000132853,ENSMUST00000138000,ENSMUST00000129163,ENSMUST00000154684,ENSMUST00000036473,ENSMUST00000146485,ENSMUST00000123740,ENSMUST00000126784
ENSMUSG00000020658	248.306	0.404965	0.249505	0.00816826	0.0534936	12	Efr3b	protein_coding	ENSMUST00000111178
ENSMUSG00000002233	409.764	0.404927	0.170178	0.00115829	0.0150497	3	Rhoc	protein_coding	ENSMUST00000176347,ENSMUST00000002303,ENSMUST00000196817,ENSMUST00000199824,ENSMUST00000106787,ENSMUST00000132721
ENSMUSG00000056966	132.573	0.404891	0.353322	0.0203116	0.0953395	5	Gjc3	protein_coding	ENSMUST00000077119,ENSMUST00000199083
ENSMUSG00000031779	109.419	0.404617	0.380368	0.0222625	0.100953	8	Ccl22	protein_coding	ENSMUST00000156137,ENSMUST00000034231
ENSMUSG00000104913	29.158	0.404605	0.283411	0.012469	0.0699478	5	Gm6560	processed_pseudogene	ENSMUST00000198588
ENSMUSG00000005716	3047.92	0.404475	0.493994	0.0188306	0.0907887	15	Pvalb	protein_coding	ENSMUST00000005860,ENSMUST00000120592
ENSMUSG00000017499	92.6485	0.404079	0.280676	0.0122035	0.0688482	11	Cdc6	protein_coding	ENSMUST00000133779,ENSMUST00000135862,ENSMUST00000093937,ENSMUST00000092706
ENSMUSG00000043613	131.156	0.403867	0.514656	0.0168595	0.0846122	9	Mmp3	protein_coding	ENSMUST00000034497
ENSMUSG00000021596	82.1663	0.40385	0.245499	0.00782333	0.0519956	13	Mctp1	protein_coding	ENSMUST00000109589,ENSMUST00000155275,ENSMUST00000122843,ENSMUST00000109583,ENSMUST00000149028,ENSMUST00000137052,ENSMUST00000125209,ENSMUST00000126960
ENSMUSG00000002985	2788.77	0.403733	0.243521	0.00760152	0.0509261	7	Apoe	protein_coding	ENSMUST00000174355,ENSMUST00000167646,ENSMUST00000174710,ENSMUST00000174191,ENSMUST00000003066,ENSMUST00000172983,ENSMUST00000172808,ENSMUST00000173739,ENSMUST00000207525,ENSMUST00000174064,ENSMUST00000174144
ENSMUSG00000024910	39.1435	0.403609	0.474275	0.020681	0.0963219	19	Ctsw	protein_coding	ENSMUST00000025844
ENSMUSG00000033364	425.906	0.403606	0.140944	0.0002643	0.00569157	1	Usp37	protein_coding	ENSMUST00000191058,ENSMUST00000044260,ENSMUST00000188012,ENSMUST00000189257,ENSMUST00000190592,ENSMUST00000186282,ENSMUST00000187590
ENSMUSG00000025224	1640.08	0.403297	0.130756	0.000126114	0.00341817	19	Gbf1	protein_coding	ENSMUST00000176992,ENSMUST00000175868,ENSMUST00000176525,ENSMUST00000175747,ENSMUST00000176853,ENSMUST00000175706,ENSMUST00000175878,ENSMUST00000176046,ENSMUST00000176355,ENSMUST00000026254,ENSMUST00000176422,ENSMUST00000177406,ENSMUST00000176574,ENSMUST00000177512,ENSMUST00000176576
ENSMUSG00000049687	30.4994	0.403141	0.276469	0.0118103	0.0675114	15	Fam109b	protein_coding	ENSMUST00000050349,ENSMUST00000161178,ENSMUST00000159942,ENSMUST00000162983
ENSMUSG00000027500	170.687	0.403135	0.274849	0.0116025	0.0666724	3	Stmn2	protein_coding	ENSMUST00000029002,ENSMUST00000194307,ENSMUST00000191847,ENSMUST00000194905
ENSMUSG00000041797	232.011	0.402992	0.337675	0.0192127	0.0919128	11	Abca9	protein_coding	ENSMUST00000044850,ENSMUST00000126499
ENSMUSG00000037432	2.85035	0.402687	0.664716	0.00597243	0.043837	1	Fer1l5	protein_coding	ENSMUST00000179162,ENSMUST00000202030,ENSMUST00000140452
ENSMUSG00000032359	712.37	0.402642	0.248371	0.00831947	0.0540852	9	Ctsh	protein_coding	ENSMUST00000185459,ENSMUST00000187437,ENSMUST00000123320,ENSMUST00000034915,ENSMUST00000127842,ENSMUST00000186126,ENSMUST00000190338,ENSMUST00000151219,ENSMUST00000143172,ENSMUST00000132718,ENSMUST00000142750
ENSMUSG00000056290	38.0547	0.4026	0.482851	0.020055	0.0945392	19	Ms4a4b	protein_coding	ENSMUST00000145160,ENSMUST00000123758,ENSMUST00000035258,ENSMUST00000144135,ENSMUST00000152242,ENSMUST00000142135,ENSMUST00000136366
ENSMUSG00000031627	406.167	0.402532	0.175764	0.00152197	0.0180184	8	Irf2	protein_coding	ENSMUST00000208507,ENSMUST00000210334,ENSMUST00000210218,ENSMUST00000210095,ENSMUST00000207571,ENSMUST00000208433,ENSMUST00000207105,ENSMUST00000034041,ENSMUST00000209820,ENSMUST00000210284,ENSMUST00000208976
ENSMUSG00000020798	13.9191	0.402532	0.34762	0.0202778	0.0952528	11	Spns3	protein_coding	ENSMUST00000021154,ENSMUST00000092940,ENSMUST00000155774
ENSMUSG00000087692	12.4998	0.402466	0.33144	0.0186618	0.0903923	11	Gm11940	antisense	ENSMUST00000153599
ENSMUSG00000039130	269.355	0.402454	0.130218	0.000124475	0.00339045	6	Zc3hc1	protein_coding	ENSMUST00000080812,ENSMUST00000138983,ENSMUST00000115184,ENSMUST00000129796,ENSMUST00000152101,ENSMUST00000126945,ENSMUST00000102992,ENSMUST00000147990,ENSMUST00000202393,ENSMUST00000136255,ENSMUST00000152391
ENSMUSG00000031133	747.102	0.401993	0.239861	0.00737062	0.0500438	X	Arhgef6	protein_coding	ENSMUST00000175900,ENSMUST00000135098,ENSMUST00000033468,ENSMUST00000175636,ENSMUST00000114735,ENSMUST00000151768,ENSMUST00000134028,ENSMUST00000176986
ENSMUSG00000108228	3.65781	0.4019	0.567616	0.0119732	0.0680671	6	6430584L05Rik	lincRNA	ENSMUST00000204412,ENSMUST00000209841
ENSMUSG00000022033	120.557	0.401819	0.324972	0.0180746	0.0886028	14	Pbk	protein_coding	ENSMUST00000152130,ENSMUST00000022612,ENSMUST00000139644
ENSMUSG00000031327	36.3032	0.401124	0.273087	0.0116871	0.0670329	X	Chic1	protein_coding	ENSMUST00000116547
ENSMUSG00000026180	77.4468	0.400989	0.469261	0.0214116	0.0985685	1	Cxcr2	protein_coding	ENSMUST00000106899,ENSMUST00000027372
ENSMUSG00000043008	76.8714	0.400559	0.296416	0.0148299	0.0780722	16	Klhl6	protein_coding	ENSMUST00000166801,ENSMUST00000171910,ENSMUST00000058839,ENSMUST00000165530
ENSMUSG00000034126	292.879	0.400397	0.186012	0.00225897	0.0231964	12	Pomt2	protein_coding	ENSMUST00000037788
ENSMUSG00000027642	2174.62	0.40008	0.148489	0.000469392	0.00819263	2	Rpn2	protein_coding	ENSMUST00000116380,ENSMUST00000156007,ENSMUST00000125311,ENSMUST00000126248,ENSMUST00000142463,ENSMUST00000141934,ENSMUST00000127252,ENSMUST00000029171,ENSMUST00000149924,ENSMUST00000123639,ENSMUST00000150349
ENSMUSG00000068263	56.2136	0.399987	0.307076	0.0162911	0.0828905	6	Efcc1	protein_coding	ENSMUST00000160743,ENSMUST00000032132,ENSMUST00000159570,ENSMUST00000159956,ENSMUST00000159681
ENSMUSG00000003585	132.691	0.399899	0.346183	0.0206867	0.0963244	11	Sec14l2	protein_coding	ENSMUST00000145173,ENSMUST00000136420,ENSMUST00000132421,ENSMUST00000003681,ENSMUST00000123901,ENSMUST00000133631
ENSMUSG00000049922	460.564	0.399749	0.134671	0.000194039	0.00459439	2	Slc35c1	protein_coding	ENSMUST00000125276,ENSMUST00000067631,ENSMUST00000136718
ENSMUSG00000109675	2.76179	0.399499	0.581504	0.0109192	0.0643701	9	Nxpe1-ps	transcribed_unprocessed_pseudogene	ENSMUST00000210879,ENSMUST00000209981,ENSMUST00000210160
ENSMUSG00000066643	384.047	0.399151	0.116504	3.85083e-05	0.00150943	12	Wdr35	protein_coding	ENSMUST00000161019,ENSMUST00000085745,ENSMUST00000160873,ENSMUST00000111113,ENSMUST00000159735,ENSMUST00000159126,ENSMUST00000160329
ENSMUSG00000056144	70.6085	0.398852	0.401528	0.0241654	0.106339	7	Trim34a	protein_coding	ENSMUST00000060315,ENSMUST00000106848,ENSMUST00000106849
ENSMUSG00000078528	7.08323	0.397838	0.459975	0.0225526	0.101705	19	Gm17068	processed_pseudogene	ENSMUST00000163135
ENSMUSG00000031389	87.0359	0.397831	0.325152	0.0188989	0.0909978	X	Arhgap4	protein_coding	ENSMUST00000143696,ENSMUST00000127163,ENSMUST00000124798,ENSMUST00000147510,ENSMUST00000145159,ENSMUST00000149135,ENSMUST00000143536,ENSMUST00000142925,ENSMUST00000114404,ENSMUST00000130976,ENSMUST00000128329,ENSMUST00000140393,ENSMUST00000114405,ENSMUST00000064376,ENSMUST00000114407,ENSMUST00000114406,ENSMUST00000151600,ENSMUST00000149774,ENSMUST00000123283,ENSMUST00000148319
ENSMUSG00000035373	19.1187	0.397526	0.488769	0.0200306	0.0944481	11	Ccl7	protein_coding	ENSMUST00000021011
ENSMUSG00000027661	45.2347	0.397501	0.241264	0.00808692	0.0530914	2	Slc2a10	protein_coding	ENSMUST00000029196,ENSMUST00000148463
ENSMUSG00000001794	3099.03	0.397494	0.157339	0.000802042	0.0118672	7	Capns1	protein_coding	ENSMUST00000126116,ENSMUST00000141851,ENSMUST00000146852,ENSMUST00000129761,ENSMUST00000207082,ENSMUST00000001845,ENSMUST00000108196,ENSMUST00000148973
ENSMUSG00000031103	526.446	0.397333	0.201023	0.00366265	0.0321136	X	Elf4	protein_coding	ENSMUST00000033429,ENSMUST00000114958,ENSMUST00000140486
ENSMUSG00000030527	541.15	0.397186	0.0956998	2.06652e-06	0.000204006	7	Crtc3	protein_coding	ENSMUST00000122255,ENSMUST00000154761,ENSMUST00000152668,ENSMUST00000127182,ENSMUST00000127326,ENSMUST00000149176
ENSMUSG00000030428	58.4604	0.396892	0.307929	0.0169983	0.0850079	7	Ttyh1	protein_coding	ENSMUST00000032594,ENSMUST00000206869,ENSMUST00000128317,ENSMUST00000119661,ENSMUST00000079415,ENSMUST00000148760,ENSMUST00000140637,ENSMUST00000132400,ENSMUST00000148951,ENSMUST00000139789,ENSMUST00000130150,ENSMUST00000205971,ENSMUST00000126971,ENSMUST00000151959,ENSMUST00000129423,ENSMUST00000206987,ENSMUST00000153673,ENSMUST00000134536
ENSMUSG00000052392	71.9681	0.396838	0.285078	0.0140023	0.0752464	12	Acot4	protein_coding	ENSMUST00000128162,ENSMUST00000021652
ENSMUSG00000016128	382.929	0.396658	0.212141	0.0048065	0.0381616	5	Stard13	protein_coding	ENSMUST00000141117,ENSMUST00000202866,ENSMUST00000201680,ENSMUST00000062015,ENSMUST00000146814,ENSMUST00000202111,ENSMUST00000129088,ENSMUST00000126770,ENSMUST00000110483,ENSMUST00000202385
ENSMUSG00000030102	612.838	0.396602	0.213984	0.00500512	0.0392376	6	Itpr1	protein_coding	ENSMUST00000205005,ENSMUST00000205048,ENSMUST00000203530,ENSMUST00000203262,ENSMUST00000203936,ENSMUST00000205053,ENSMUST00000203615,ENSMUST00000203288,ENSMUST00000032192,ENSMUST00000203995,ENSMUST00000203687,ENSMUST00000212125,ENSMUST00000203638
ENSMUSG00000062960	1494.7	0.39656	0.226827	0.00644417	0.0461025	5	Kdr	protein_coding	ENSMUST00000113516,ENSMUST00000202473,ENSMUST00000149573
ENSMUSG00000086773	11.7144	0.396348	0.416818	0.0247085	0.107637	8	Gm16192	antisense	ENSMUST00000148357
ENSMUSG00000047898	3.88095	0.396212	0.561799	0.0126835	0.0706995	9	Ccr4	protein_coding	ENSMUST00000054414
ENSMUSG00000018634	3.75487	0.396105	0.503856	0.018595	0.0901155	11	Crhr1	protein_coding	ENSMUST00000093925
ENSMUSG00000022508	906.119	0.396006	0.20239	0.00388885	0.0334061	16	Bcl6	protein_coding	ENSMUST00000023151,ENSMUST00000135352
ENSMUSG00000000817	3.47779	0.395963	0.565608	0.0123521	0.0694009	1	Fasl	protein_coding	ENSMUST00000193648,ENSMUST00000000834
ENSMUSG00000052477	2.61383	0.39579	0.579575	0.011175	0.0653407	1	C130026I21Rik	protein_coding	ENSMUST00000161685,ENSMUST00000159582,ENSMUST00000159114,ENSMUST00000064341,ENSMUST00000093506,ENSMUST00000161267,ENSMUST00000162421
ENSMUSG00000026864	7542.12	0.395621	0.16034	0.000970405	0.0134297	2	Hspa5	protein_coding	ENSMUST00000129333,ENSMUST00000155595,ENSMUST00000028222,ENSMUST00000100171,ENSMUST00000145466,ENSMUST00000137145
ENSMUSG00000022540	290.154	0.39554	0.146263	0.00047475	0.00824756	16	Rogdi	protein_coding	ENSMUST00000202640,ENSMUST00000202720,ENSMUST00000201118,ENSMUST00000023191,ENSMUST00000201726,ENSMUST00000090453,ENSMUST00000201651,ENSMUST00000202281,ENSMUST00000202998,ENSMUST00000201077
ENSMUSG00000045312	142.061	0.395532	0.275324	0.0129044	0.0715039	13	Lhfpl2	protein_coding	ENSMUST00000144838,ENSMUST00000120051,ENSMUST00000156071,ENSMUST00000054274,ENSMUST00000118195,ENSMUST00000131595,ENSMUST00000121618
ENSMUSG00000048332	280.948	0.39539	0.200677	0.00377368	0.0327181	3	Lhfp	protein_coding	ENSMUST00000059562,ENSMUST00000147139,ENSMUST00000196913,ENSMUST00000137954
ENSMUSG00000008489	9.26054	0.39534	0.586631	0.0106282	0.0632944	4	Elavl2	protein_coding	ENSMUST00000107111,ENSMUST00000107110,ENSMUST00000107116,ENSMUST00000008633,ENSMUST00000128599,ENSMUST00000176469,ENSMUST00000177109,ENSMUST00000144769,ENSMUST00000107109,ENSMUST00000176362,ENSMUST00000176151,ENSMUST00000147611,ENSMUST00000107120,ENSMUST00000107118,ENSMUST00000107124,ENSMUST00000102799
ENSMUSG00000048216	7.10246	0.395277	0.431933	0.024547	0.107159	6	Gpr85	protein_coding	ENSMUST00000127072,ENSMUST00000115492,ENSMUST00000115491,ENSMUST00000060442
ENSMUSG00000022887	422.119	0.395221	0.270585	0.0123072	0.0692141	16	Masp1	protein_coding	ENSMUST00000089883
ENSMUSG00000003865	7021.68	0.395119	0.254088	0.0100798	0.0612403	7	Gys1	protein_coding	ENSMUST00000210715,ENSMUST00000209640,ENSMUST00000211150,ENSMUST00000210563,ENSMUST00000003964,ENSMUST00000209230
ENSMUSG00000057058	13.6831	0.394917	0.43433	0.0245165	0.107073	11	Skap1	protein_coding	ENSMUST00000100521,ENSMUST00000149988,ENSMUST00000103154,ENSMUST00000100519,ENSMUST00000071510,ENSMUST00000107663,ENSMUST00000107662,ENSMUST00000127639,ENSMUST00000136836,ENSMUST00000123814
ENSMUSG00000026274	129.037	0.394895	0.229238	0.00691793	0.0480727	1	Pask	protein_coding	ENSMUST00000133886,ENSMUST00000128655,ENSMUST00000139028,ENSMUST00000148355,ENSMUST00000027493,ENSMUST00000128253
ENSMUSG00000015314	11.1267	0.394567	0.537278	0.0151345	0.0789684	1	Slamf6	protein_coding	ENSMUST00000194182,ENSMUST00000194561,ENSMUST00000195656,ENSMUST00000194924,ENSMUST00000171330,ENSMUST00000193311,ENSMUST00000195206
ENSMUSG00000055413	105.015	0.394565	0.489096	0.0203037	0.0953382	17	H2-Q5	polymorphic_pseudogene	ENSMUST00000174854,ENSMUST00000172979,ENSMUST00000116010
ENSMUSG00000002957	1142.85	0.394486	0.115859	4.39303e-05	0.00166258	7	Ap2a2	protein_coding	ENSMUST00000201261,ENSMUST00000003038,ENSMUST00000201320
ENSMUSG00000042962	48.9516	0.394233	0.402548	0.0251137	0.108641	12	Gm5436	processed_pseudogene	ENSMUST00000058103
ENSMUSG00000022191	1045.6	0.394164	0.144861	0.000456641	0.0080682	15	Drosha	protein_coding	ENSMUST00000169061,ENSMUST00000141010,ENSMUST00000150211,ENSMUST00000147647,ENSMUST00000141706,ENSMUST00000129031,ENSMUST00000090292,ENSMUST00000156594
ENSMUSG00000073409	615.77	0.39407	0.465143	0.0226586	0.101954	17	H2-Q6	protein_coding	ENSMUST00000113879,ENSMUST00000174699
ENSMUSG00000002227	110.707	0.393913	0.283474	0.0143124	0.0763995	3	Mov10	protein_coding	ENSMUST00000196161,ENSMUST00000002297,ENSMUST00000136148,ENSMUST00000196211,ENSMUST00000168015,ENSMUST00000106774,ENSMUST00000106775,ENSMUST00000145414,ENSMUST00000166979
ENSMUSG00000000686	21.9472	0.393892	0.374617	0.0241924	0.106382	11	Abhd15	protein_coding	ENSMUST00000094004,ENSMUST00000147386,ENSMUST00000145676
ENSMUSG00000028194	62.0931	0.393667	0.295312	0.015977	0.0817605	3	Ddah1	protein_coding	ENSMUST00000127193,ENSMUST00000029845,ENSMUST00000120310
ENSMUSG00000097231	5.7254	0.393103	0.492435	0.0200993	0.0946549	7	Gm26852	antisense	ENSMUST00000180691
ENSMUSG00000097208	3.01695	0.393056	0.639969	0.00721218	0.0494296	12	Gm26698	lincRNA	ENSMUST00000181290
ENSMUSG00000033825	171.807	0.393043	0.431195	0.0249719	0.108355	17	Tpsb2	protein_coding	ENSMUST00000069616
ENSMUSG00000029204	16.4596	0.392925	0.476559	0.0217565	0.0995605	5	Rhoh	protein_coding	ENSMUST00000031106,ENSMUST00000202471,ENSMUST00000202591,ENSMUST00000201533
ENSMUSG00000041120	1175.74	0.392584	0.213143	0.00529131	0.0406519	4	Nbl1	protein_coding	ENSMUST00000132940,ENSMUST00000132900,ENSMUST00000042844
ENSMUSG00000026070	74.7634	0.392508	0.403081	0.0254754	0.109571	1	Il18r1	protein_coding	ENSMUST00000195684,ENSMUST00000087983,ENSMUST00000193391,ENSMUST00000167723,ENSMUST00000193793,ENSMUST00000108044
ENSMUSG00000050022	93.209	0.392402	0.379535	0.024786	0.107838	5	Amz1	protein_coding	ENSMUST00000156006,ENSMUST00000176035,ENSMUST00000155644,ENSMUST00000126975,ENSMUST00000177057,ENSMUST00000060918,ENSMUST00000120630
ENSMUSG00000068227	59.4635	0.392296	0.490453	0.0203937	0.0954708	15	Il2rb	protein_coding	ENSMUST00000089398,ENSMUST00000163494
ENSMUSG00000024670	36.6998	0.392235	0.498116	0.019564	0.0931664	19	Cd6	protein_coding	ENSMUST00000080292,ENSMUST00000039043,ENSMUST00000173613,ENSMUST00000025572,ENSMUST00000174176
ENSMUSG00000070469	162.049	0.39178	0.326814	0.0203795	0.0954419	7	Adamtsl3	protein_coding	ENSMUST00000174495,ENSMUST00000172784,ENSMUST00000173828,ENSMUST00000172490,ENSMUST00000173287
ENSMUSG00000074151	858.699	0.391613	0.349036	0.0227595	0.102325	8	Nlrc5	protein_coding	ENSMUST00000182409,ENSMUST00000212220,ENSMUST00000098489,ENSMUST00000137032,ENSMUST00000053085,ENSMUST00000211816,ENSMUST00000183132,ENSMUST00000183287,ENSMUST00000212382
ENSMUSG00000030091	319.289	0.39148	0.214713	0.00557676	0.0419828	6	Nup210	protein_coding	ENSMUST00000148397,ENSMUST00000141952,ENSMUST00000113509,ENSMUST00000139051,ENSMUST00000142951,ENSMUST00000151437,ENSMUST00000203434,ENSMUST00000032179,ENSMUST00000123340,ENSMUST00000153350,ENSMUST00000204740
ENSMUSG00000036437	53.5725	0.390889	0.396059	0.025707	0.110125	8	Npy1r	protein_coding	ENSMUST00000212588,ENSMUST00000039303
ENSMUSG00000003348	447.343	0.390858	0.154878	0.000858227	0.0123938	10	Mob3a	protein_coding	ENSMUST00000003438
ENSMUSG00000028479	245.786	0.390765	0.268473	0.0127721	0.0709444	4	Gne	protein_coding	ENSMUST00000133709,ENSMUST00000173976,ENSMUST00000172533,ENSMUST00000174522,ENSMUST00000140724,ENSMUST00000128439,ENSMUST00000030201,ENSMUST00000102936,ENSMUST00000172514,ENSMUST00000173569,ENSMUST00000173383,ENSMUST00000173274,ENSMUST00000144985,ENSMUST00000173234
ENSMUSG00000027951	990.429	0.39074	0.179857	0.00230845	0.0235104	3	Adar	protein_coding	ENSMUST00000197253,ENSMUST00000107405,ENSMUST00000098924,ENSMUST00000150637,ENSMUST00000123691,ENSMUST00000121094,ENSMUST00000118341,ENSMUST00000029563,ENSMUST00000131030
ENSMUSG00000062082	5.37397	0.390673	0.447731	0.0244993	0.107053	16	Cd200r4	protein_coding	ENSMUST00000176321,ENSMUST00000114626,ENSMUST00000176819
ENSMUSG00000081494	12.3858	0.390673	0.377903	0.0250888	0.108584	2	Gm14130	processed_pseudogene	ENSMUST00000118417
ENSMUSG00000027859	74.9063	0.390487	0.326343	0.0206106	0.0960422	3	Ngf	protein_coding	ENSMUST00000106925,ENSMUST00000198644,ENSMUST00000198168,ENSMUST00000035952
ENSMUSG00000024087	44.0158	0.390336	0.343319	0.0224982	0.101615	17	Cyp1b1	protein_coding	ENSMUST00000024894
ENSMUSG00000028413	1114.21	0.39003	0.140494	0.000399724	0.00736235	4	B4galt1	protein_coding	ENSMUST00000030121,ENSMUST00000108096
ENSMUSG00000023944	25916.1	0.390026	0.139062	0.000365099	0.00695815	17	Hsp90ab1	protein_coding	ENSMUST00000146770,ENSMUST00000130406,ENSMUST00000163966,ENSMUST00000151306,ENSMUST00000024739,ENSMUST00000165127,ENSMUST00000145205,ENSMUST00000166469
ENSMUSG00000024772	1690.64	0.390003	0.159434	0.00108467	0.0144555	19	Ehd1	protein_coding	ENSMUST00000148547,ENSMUST00000025684,ENSMUST00000171203,ENSMUST00000165797
ENSMUSG00000028463	47.0417	0.389963	0.391474	0.0257937	0.110355	4	Car9	protein_coding	ENSMUST00000129996,ENSMUST00000124114,ENSMUST00000128232,ENSMUST00000154251,ENSMUST00000126750,ENSMUST00000138073,ENSMUST00000030183
ENSMUSG00000021266	980.532	0.389459	0.106727	1.83246e-05	0.000939289	12	Wars	protein_coding	ENSMUST00000160974,ENSMUST00000162952,ENSMUST00000161410,ENSMUST00000162748,ENSMUST00000160477,ENSMUST00000109848,ENSMUST00000161154
ENSMUSG00000015619	16.2119	0.389353	0.377093	0.0253452	0.109263	2	Gata3	protein_coding	ENSMUST00000142305,ENSMUST00000147533,ENSMUST00000151456,ENSMUST00000153509,ENSMUST00000102976,ENSMUST00000130615
ENSMUSG00000010751	78.213	0.389006	0.244144	0.00962818	0.0594843	7	Tnfrsf22	protein_coding	ENSMUST00000171066,ENSMUST00000146692,ENSMUST00000075588,ENSMUST00000084396
ENSMUSG00000047746	2127.92	0.388976	0.277933	0.0144508	0.0769253	16	Fbxo40	protein_coding	ENSMUST00000075869,ENSMUST00000127808,ENSMUST00000132511,ENSMUST00000114806
ENSMUSG00000052142	62.424	0.388685	0.410153	0.0262836	0.111683	17	Rasal3	protein_coding	ENSMUST00000135618,ENSMUST00000143808,ENSMUST00000134723,ENSMUST00000137458,ENSMUST00000142203,ENSMUST00000141714,ENSMUST00000135560,ENSMUST00000135968,ENSMUST00000063824,ENSMUST00000136375
ENSMUSG00000026435	81.6998	0.388666	0.280051	0.0148145	0.0780722	1	Slc45a3	protein_coding	ENSMUST00000177943,ENSMUST00000027695,ENSMUST00000190322,ENSMUST00000185387
ENSMUSG00000017466	2982.27	0.388381	0.193151	0.00358608	0.0315906	11	Timp2	protein_coding	ENSMUST00000017610,ENSMUST00000155707
ENSMUSG00000024781	427.805	0.38817	0.204694	0.00477989	0.0380312	19	Lipa	protein_coding	ENSMUST00000178114,ENSMUST00000049572
ENSMUSG00000007207	151.573	0.38817	0.200825	0.00436796	0.0359178	5	Stx1a	protein_coding	ENSMUST00000201008,ENSMUST00000005509,ENSMUST00000144198,ENSMUST00000150838,ENSMUST00000156626,ENSMUST00000133812
ENSMUSG00000062202	410.792	0.388138	0.160754	0.00120801	0.0154523	17	Btbd9	protein_coding	ENSMUST00000079924,ENSMUST00000168787
ENSMUSG00000032841	57.1015	0.388106	0.332167	0.0218221	0.0996713	2	Prr5l	protein_coding	ENSMUST00000124802,ENSMUST00000140387,ENSMUST00000125985,ENSMUST00000043845,ENSMUST00000127358,ENSMUST00000171088,ENSMUST00000141814,ENSMUST00000163762,ENSMUST00000154525,ENSMUST00000144549
ENSMUSG00000021087	71.7759	0.388063	0.338914	0.0225696	0.101705	12	Rtn1	protein_coding	ENSMUST00000137990,ENSMUST00000021497,ENSMUST00000078505,ENSMUST00000150156,ENSMUST00000144181
ENSMUSG00000059970	326.797	0.388018	0.154925	0.000931736	0.0131388	12	Hspa2	protein_coding	ENSMUST00000080449
ENSMUSG00000032788	726.798	0.387541	0.254911	0.0113775	0.065926	10	Pdxk	protein_coding	ENSMUST00000105385,ENSMUST00000041616
ENSMUSG00000039252	673.478	0.387444	0.495429	0.0203213	0.0953607	5	Lgi2	protein_coding	ENSMUST00000199942,ENSMUST00000039750
ENSMUSG00000074170	168.477	0.38702	0.254178	0.0113581	0.0658545	7	Plekhf1	protein_coding	ENSMUST00000098513
ENSMUSG00000021493	1128.58	0.3864	0.151535	0.00082752	0.0121162	13	Pdlim7	protein_coding	ENSMUST00000046246,ENSMUST00000131306,ENSMUST00000069968,ENSMUST00000136583,ENSMUST00000153426,ENSMUST00000155098,ENSMUST00000144288,ENSMUST00000153230,ENSMUST00000128910,ENSMUST00000128911,ENSMUST00000069929
ENSMUSG00000025959	680.951	0.385798	0.20023	0.00451242	0.0367013	1	Klf7	protein_coding	ENSMUST00000055001,ENSMUST00000135075,ENSMUST00000114086
ENSMUSG00000025584	356.241	0.385779	0.193747	0.00384357	0.0331086	7	Pde8a	protein_coding	ENSMUST00000128154,ENSMUST00000130494,ENSMUST00000026672
ENSMUSG00000026113	632.914	0.385758	0.126356	0.000168878	0.00420123	1	Inpp4a	protein_coding	ENSMUST00000193024,ENSMUST00000136846,ENSMUST00000123124,ENSMUST00000114933,ENSMUST00000132401,ENSMUST00000058307,ENSMUST00000146676,ENSMUST00000137266,ENSMUST00000168546,ENSMUST00000132615,ENSMUST00000140264,ENSMUST00000193774,ENSMUST00000027287
ENSMUSG00000030790	112.727	0.38539	0.217564	0.00657848	0.0466874	7	Adm	protein_coding	ENSMUST00000185766,ENSMUST00000033054
ENSMUSG00000024338	472.02	0.385283	0.341245	0.0234702	0.104388	17	Psmb8	protein_coding	ENSMUST00000172960,ENSMUST00000173441,ENSMUST00000025196
ENSMUSG00000032562	2641.66	0.385281	0.110479	3.58949e-05	0.00144649	9	Gnai2	protein_coding	ENSMUST00000193394,ENSMUST00000195762,ENSMUST00000193372,ENSMUST00000193876,ENSMUST00000193538,ENSMUST00000192837,ENSMUST00000055704,ENSMUST00000195231,ENSMUST00000192615,ENSMUST00000193835
ENSMUSG00000051107	252.308	0.385208	0.220886	0.00702258	0.0485107	13	Gm15440	protein_coding	ENSMUST00000110042
ENSMUSG00000025747	186.172	0.385095	0.219835	0.00690131	0.0480611	5	Tyms	protein_coding	ENSMUST00000196872,ENSMUST00000141630,ENSMUST00000026846,ENSMUST00000146520,ENSMUST00000196095,ENSMUST00000138520,ENSMUST00000134298,ENSMUST00000198095,ENSMUST00000154751
ENSMUSG00000038828	892.713	0.384964	0.0947658	3.54551e-06	0.000297983	5	Tmem214	protein_coding	ENSMUST00000202050,ENSMUST00000114716,ENSMUST00000202951,ENSMUST00000202774,ENSMUST00000201234,ENSMUST00000202008,ENSMUST00000201203
ENSMUSG00000043518	133.247	0.384746	0.29064	0.0171367	0.0854442	X	Rai2	protein_coding	ENSMUST00000061514,ENSMUST00000112338
ENSMUSG00000081614	2.6766	0.384653	0.545851	0.014726	0.077835	X	Gm9436	processed_pseudogene	ENSMUST00000120949
ENSMUSG00000026343	12.2073	0.384198	0.512602	0.0185639	0.0900383	1	Gpr39	protein_coding	ENSMUST00000027581,ENSMUST00000159359
ENSMUSG00000020788	487.226	0.384085	0.142733	0.000552905	0.00916924	11	Atp2a3	protein_coding	ENSMUST00000163326,ENSMUST00000021142,ENSMUST00000149493,ENSMUST00000135234,ENSMUST00000108484,ENSMUST00000108485,ENSMUST00000108486
ENSMUSG00000037225	311.699	0.383864	0.229014	0.00827657	0.0538814	3	Fgf2	protein_coding	ENSMUST00000200585,ENSMUST00000150021,ENSMUST00000138563,ENSMUST00000038885,ENSMUST00000145228,ENSMUST00000091203,ENSMUST00000199938,ENSMUST00000108120
ENSMUSG00000052374	11706.9	0.383689	0.273669	0.0148452	0.0780722	13	Actn2	protein_coding	ENSMUST00000110616,ENSMUST00000168193,ENSMUST00000064204
ENSMUSG00000041645	1711	0.383581	0.145332	0.00065034	0.0102657	12	Ddx24	protein_coding	ENSMUST00000110001,ENSMUST00000044923
ENSMUSG00000022332	506.241	0.383578	0.24598	0.0107297	0.0636701	15	Khdrbs3	protein_coding	ENSMUST00000022954
ENSMUSG00000027424	187.238	0.383379	0.204264	0.00518948	0.0401932	2	Mgme1	protein_coding	ENSMUST00000110027,ENSMUST00000028910,ENSMUST00000110028
ENSMUSG00000015134	95.6482	0.38325	0.507845	0.0192152	0.0919128	7	Aldh1a3	protein_coding	ENSMUST00000174701,ENSMUST00000015278,ENSMUST00000174215,ENSMUST00000173756,ENSMUST00000174209
ENSMUSG00000035901	1511.8	0.383004	0.162068	0.00146196	0.0175417	7	Dennd5a	protein_coding	ENSMUST00000151923,ENSMUST00000156858,ENSMUST00000106722,ENSMUST00000154002,ENSMUST00000080437,ENSMUST00000130354,ENSMUST00000134331,ENSMUST00000139579
ENSMUSG00000030218	820.335	0.382984	0.22441	0.00776906	0.0517694	6	Mgp	protein_coding	ENSMUST00000032342,ENSMUST00000203103
ENSMUSG00000054136	18.9662	0.38293	0.409631	0.0275036	0.115184	15	Adm2	protein_coding	ENSMUST00000066991
ENSMUSG00000020571	2300.6	0.382915	0.165066	0.00165129	0.0188209	12	Pdia6	protein_coding	ENSMUST00000057288,ENSMUST00000159434,ENSMUST00000163000,ENSMUST00000161853,ENSMUST00000162936
ENSMUSG00000040613	301.289	0.382867	0.22281	0.0075693	0.0507649	6	Apobec1	protein_coding	ENSMUST00000203197,ENSMUST00000203204,ENSMUST00000112586,ENSMUST00000112587,ENSMUST00000112585,ENSMUST00000204035,ENSMUST00000143356,ENSMUST00000147760,ENSMUST00000203309
ENSMUSG00000037259	20.3172	0.382691	0.354579	0.0253674	0.109334	2	Dzank1	protein_coding	ENSMUST00000124823,ENSMUST00000150816,ENSMUST00000163701,ENSMUST00000081982
ENSMUSG00000039109	452.095	0.382551	0.327577	0.0226016	0.101758	13	F13a1	protein_coding	ENSMUST00000164727,ENSMUST00000037491
ENSMUSG00000040204	229.51	0.382244	0.322227	0.0220202	0.100296	9	2810417H13Rik	protein_coding	ENSMUST00000153841,ENSMUST00000130308,ENSMUST00000045802
ENSMUSG00000021965	55.0831	0.382043	0.304916	0.0197696	0.0937625	14	Ska3	protein_coding	ENSMUST00000022536
ENSMUSG00000082419	4.88017	0.38193	0.41505	0.0276293	0.11556	11	Gm11425	processed_pseudogene	ENSMUST00000119608
ENSMUSG00000054978	239.044	0.381714	0.248329	0.0113874	0.0659594	9	Kbtbd13	protein_coding	ENSMUST00000068307
ENSMUSG00000096938	6.64911	0.381465	0.46495	0.0244215	0.106857	8	9530052E02Rik	processed_transcript	ENSMUST00000180750,ENSMUST00000181315
ENSMUSG00000024124	3.52516	0.381345	0.531213	0.0165334	0.0835764	17	Prss30	protein_coding	ENSMUST00000151448,ENSMUST00000147626,ENSMUST00000135549,ENSMUST00000123584,ENSMUST00000024936
ENSMUSG00000048240	43.9502	0.381197	0.318373	0.0217821	0.0995883	10	Gng7	protein_coding	ENSMUST00000099462,ENSMUST00000118233,ENSMUST00000118465,ENSMUST00000126317,ENSMUST00000117805,ENSMUST00000092285
ENSMUSG00000030748	537.092	0.380803	0.321529	0.0222816	0.101003	7	Il4ra	protein_coding	ENSMUST00000206681,ENSMUST00000033004,ENSMUST00000205985,ENSMUST00000206846,ENSMUST00000206217
ENSMUSG00000005142	856.723	0.380739	0.187023	0.00357051	0.0315279	8	Man2b1	protein_coding	ENSMUST00000211223,ENSMUST00000211379,ENSMUST00000209361,ENSMUST00000209264,ENSMUST00000210991,ENSMUST00000034121
ENSMUSG00000024277	946.051	0.380486	0.121771	0.00014017	0.00367832	18	Mapre2	protein_coding	ENSMUST00000132286,ENSMUST00000155708,ENSMUST00000118826,ENSMUST00000141853,ENSMUST00000165387,ENSMUST00000115830,ENSMUST00000149943,ENSMUST00000170802,ENSMUST00000025127
ENSMUSG00000005103	3388.25	0.380018	0.14134	0.000579785	0.00947252	5	Wdr1	protein_coding	ENSMUST00000202199,ENSMUST00000201330,ENSMUST00000201538,ENSMUST00000202496,ENSMUST00000201456,ENSMUST00000202766,ENSMUST00000201260,ENSMUST00000005234,ENSMUST00000201150,ENSMUST00000200909,ENSMUST00000201059
ENSMUSG00000028583	222.288	0.379908	0.205549	0.0057025	0.04261	4	Pdpn	protein_coding	ENSMUST00000030317,ENSMUST00000119654
ENSMUSG00000026880	1432.14	0.379791	0.313868	0.0215288	0.0988883	2	Stom	protein_coding	ENSMUST00000202568,ENSMUST00000028241
ENSMUSG00000031402	816.72	0.379603	0.118726	0.000110036	0.00313442	X	Mpp1	protein_coding	ENSMUST00000114092,ENSMUST00000132501,ENSMUST00000114091,ENSMUST00000132935,ENSMUST00000127023,ENSMUST00000033775,ENSMUST00000135285,ENSMUST00000156975,ENSMUST00000155742,ENSMUST00000153318
ENSMUSG00000057789	591.175	0.379488	0.140825	0.000572164	0.0093974	17	Bak1	protein_coding	ENSMUST00000078691,ENSMUST00000025034,ENSMUST00000133448,ENSMUST00000143158
ENSMUSG00000082791	7.53922	0.379413	0.465205	0.0246858	0.107589	6	Gm4875	processed_pseudogene	ENSMUST00000118257
ENSMUSG00000045980	235.452	0.379387	0.126212	0.00021194	0.00490357	11	Tmem104	protein_coding	ENSMUST00000156230,ENSMUST00000100235,ENSMUST00000061450,ENSMUST00000135536
ENSMUSG00000075284	444.834	0.379165	0.242148	0.010887	0.0642613	2	Wipf1	protein_coding	ENSMUST00000151939,ENSMUST00000102680,ENSMUST00000094681,ENSMUST00000143061,ENSMUST00000129594,ENSMUST00000102679,ENSMUST00000141264
ENSMUSG00000018965	928.23	0.378639	0.135918	0.000435267	0.00778793	5	Ywhah	protein_coding	ENSMUST00000019109,ENSMUST00000199651,ENSMUST00000138261,ENSMUST00000136667
ENSMUSG00000030443	15.2437	0.378443	0.35396	0.0263823	0.111949	7	Zfp583	protein_coding	ENSMUST00000123868,ENSMUST00000108560,ENSMUST00000127658,ENSMUST00000135435,ENSMUST00000062765,ENSMUST00000165705
ENSMUSG00000038517	198.752	0.378229	0.230674	0.00932601	0.0580984	11	Tbkbp1	protein_coding	ENSMUST00000118375,ENSMUST00000107614,ENSMUST00000107615,ENSMUST00000107613,ENSMUST00000066078,ENSMUST00000146374
ENSMUSG00000057335	360.826	0.377795	0.211064	0.00664576	0.0469862	1	Cep170	protein_coding	ENSMUST00000195717,ENSMUST00000192664,ENSMUST00000194489,ENSMUST00000194984,ENSMUST00000192961,ENSMUST00000195433,ENSMUST00000192643,ENSMUST00000194263,ENSMUST00000194727,ENSMUST00000193765,ENSMUST00000193098,ENSMUST00000192991,ENSMUST00000057037,ENSMUST00000194371,ENSMUST00000192927
ENSMUSG00000028059	990.647	0.377781	0.103878	2.21789e-05	0.00105152	3	Arhgef2	protein_coding	ENSMUST00000175911,ENSMUST00000176123,ENSMUST00000176514,ENSMUST00000176539,ENSMUST00000177091,ENSMUST00000177099,ENSMUST00000107510,ENSMUST00000176879,ENSMUST00000029694,ENSMUST00000176401,ENSMUST00000176400,ENSMUST00000175779,ENSMUST00000176243,ENSMUST00000176307,ENSMUST00000176226,ENSMUST00000212392,ENSMUST00000176301,ENSMUST00000175903,ENSMUST00000177023,ENSMUST00000176079,ENSMUST00000175745,…
ENSMUSG00000028600	456.315	0.37756	0.307019	0.0211287	0.0976936	4	Podn	protein_coding	ENSMUST00000147597,ENSMUST00000146851,ENSMUST00000106709,ENSMUST00000106708,ENSMUST00000124265,ENSMUST00000044248,ENSMUST00000145491,ENSMUST00000130026
ENSMUSG00000042453	367.306	0.377524	0.329825	0.0241215	0.106272	5	Reln	protein_coding	ENSMUST00000159741,ENSMUST00000200318,ENSMUST00000199034,ENSMUST00000200667,ENSMUST00000160791,ENSMUST00000161782,ENSMUST00000160707,ENSMUST00000159768,ENSMUST00000162876,ENSMUST00000162622,ENSMUST00000062372,ENSMUST00000162427,ENSMUST00000161356,ENSMUST00000162637,ENSMUST00000161353
ENSMUSG00000034220	3532.01	0.377463	0.158633	0.0014689	0.0175684	1	Gpc1	protein_coding	ENSMUST00000190677,ENSMUST00000045970,ENSMUST00000190215,ENSMUST00000190586,ENSMUST00000191373
ENSMUSG00000022534	18.7324	0.37694	0.456269	0.0259794	0.110823	16	Mefv	protein_coding	ENSMUST00000100222,ENSMUST00000023180
ENSMUSG00000030410	615.038	0.37665	0.151288	0.00108258	0.014438	7	Dmwd	protein_coding	ENSMUST00000108479,ENSMUST00000146429,ENSMUST00000138997,ENSMUST00000032570
ENSMUSG00000058620	21.5485	0.376563	0.358085	0.0272107	0.114398	2	Adra2b	protein_coding	ENSMUST00000104934,ENSMUST00000071902
ENSMUSG00000024891	214.004	0.376461	0.197602	0.00510324	0.0397563	19	Slc29a2	protein_coding	ENSMUST00000025826
ENSMUSG00000022876	25.2821	0.376419	0.451807	0.0264963	0.112305	16	Samsn1	protein_coding	ENSMUST00000150248,ENSMUST00000114239,ENSMUST00000139691,ENSMUST00000147447,ENSMUST00000114240
ENSMUSG00000045282	101.632	0.37637	0.136057	0.000473685	0.00824083	7	Tmem86b	protein_coding	ENSMUST00000205402,ENSMUST00000206610,ENSMUST00000205360,ENSMUST00000055085
ENSMUSG00000038366	1073.27	0.376318	0.14492	0.000793762	0.0117785	11	Lasp1	protein_coding	ENSMUST00000148280,ENSMUST00000107569,ENSMUST00000138919,ENSMUST00000146572,ENSMUST00000043843,ENSMUST00000152962,ENSMUST00000129558,ENSMUST00000107568,ENSMUST00000155762,ENSMUST00000127033,ENSMUST00000153520,ENSMUST00000136723,ENSMUST00000127575,ENSMUST00000143571,ENSMUST00000134428,ENSMUST00000129828
ENSMUSG00000041707	6.49028	0.376166	0.43811	0.0276888	0.115756	14	1810011H11Rik	protein_coding	ENSMUST00000039191
ENSMUSG00000024481	31.677	0.375792	0.410729	0.0290592	0.119615	18	Lvrn	protein_coding	ENSMUST00000025358
ENSMUSG00000002847	35.2099	0.375727	0.388424	0.0290301	0.119568	16	Pla1a	protein_coding	ENSMUST00000002926
ENSMUSG00000025408	615.104	0.375565	0.234301	0.0102909	0.0619982	10	Ddit3	protein_coding	ENSMUST00000134686,ENSMUST00000026475,ENSMUST00000139091
ENSMUSG00000029674	262.316	0.375155	0.172687	0.00262768	0.0255484	5	Limk1	protein_coding	ENSMUST00000134093,ENSMUST00000132027,ENSMUST00000015137,ENSMUST00000138590,ENSMUST00000111233,ENSMUST00000137897
ENSMUSG00000039321	5.78134	0.374836	0.471601	0.0245909	0.1073	11	Uts2r	protein_coding	ENSMUST00000039044
ENSMUSG00000022449	142.723	0.374262	0.372338	0.0287692	0.118914	15	Adamts20	protein_coding	ENSMUST00000155907,ENSMUST00000129195,ENSMUST00000035342,ENSMUST00000128797
ENSMUSG00000022216	933.073	0.374014	0.213197	0.0074169	0.0502485	14	Psme1	protein_coding	ENSMUST00000089619,ENSMUST00000174484,ENSMUST00000173113,ENSMUST00000172738,ENSMUST00000174419,ENSMUST00000174791,ENSMUST00000174148,ENSMUST00000174563,ENSMUST00000173544,ENSMUST00000173388,ENSMUST00000174259,ENSMUST00000172941
ENSMUSG00000064210	1336.71	0.373593	0.14704	0.00096147	0.0133376	15	Ano6	protein_coding	ENSMUST00000071874
ENSMUSG00000030835	1532.23	0.372901	0.147692	0.00101387	0.013828	7	Nomo1	protein_coding	ENSMUST00000182305,ENSMUST00000033121,ENSMUST00000182842,ENSMUST00000182564,ENSMUST00000182531
ENSMUSG00000022454	46.4897	0.372594	0.41323	0.0297188	0.121363	15	Nell2	protein_coding	ENSMUST00000166170,ENSMUST00000075275
ENSMUSG00000040247	70.1107	0.372507	0.342243	0.0268337	0.113272	19	Tbc1d10c	protein_coding	ENSMUST00000045864
ENSMUSG00000062421	434.762	0.372495	0.15081	0.00119209	0.0153605	11	Arf2	protein_coding	ENSMUST00000063347,ENSMUST00000153092,ENSMUST00000154089,ENSMUST00000057921
ENSMUSG00000051177	160.603	0.372272	0.222135	0.00896568	0.0566288	2	Plcb1	protein_coding	ENSMUST00000201485,ENSMUST00000110116,ENSMUST00000131552,ENSMUST00000201524,ENSMUST00000070724,ENSMUST00000129382,ENSMUST00000130524,ENSMUST00000202531
ENSMUSG00000032443	3.30202	0.372193	0.531621	0.0170001	0.0850079	9	Zcwpw2	transcribed_unprocessed_pseudogene	ENSMUST00000187329,ENSMUST00000187803,ENSMUST00000111769,ENSMUST00000191100
ENSMUSG00000028484	629.22	0.372123	0.0829989	6.34996e-07	8.17086e-05	4	Psip1	protein_coding	ENSMUST00000030207,ENSMUST00000130626,ENSMUST00000107214,ENSMUST00000107215,ENSMUST00000152382,ENSMUST00000144349,ENSMUST00000126706
ENSMUSG00000030148	20.7257	0.371899	0.396911	0.030096	0.122311	6	Clec4a2	protein_coding	ENSMUST00000159891,ENSMUST00000161636,ENSMUST00000041779,ENSMUST00000161365,ENSMUST00000032248
ENSMUSG00000029470	308.105	0.371738	0.11495	0.000105987	0.00305171	5	P2rx4	protein_coding	ENSMUST00000031429,ENSMUST00000132062,ENSMUST00000139712,ENSMUST00000139631,ENSMUST00000081554,ENSMUST00000195963,ENSMUST00000152337,ENSMUST00000198560,ENSMUST00000142664
ENSMUSG00000026069	56.5535	0.371581	0.374915	0.0296052	0.121055	1	Il1rl1	protein_coding	ENSMUST00000097772,ENSMUST00000173514,ENSMUST00000173881,ENSMUST00000174335,ENSMUST00000053043
ENSMUSG00000073538	2.97485	0.371408	0.495614	0.0218561	0.099729	1	E330020D12Rik	processed_transcript	ENSMUST00000188717,ENSMUST00000186785,ENSMUST00000097535
ENSMUSG00000021803	270.241	0.371359	0.379857	0.029876	0.121682	14	Cdhr1	protein_coding	ENSMUST00000022337
ENSMUSG00000001143	492.94	0.371163	0.167688	0.00244269	0.024451	1	Lman2l	protein_coding	ENSMUST00000115011,ENSMUST00000123583,ENSMUST00000192969,ENSMUST00000001171,ENSMUST00000125304,ENSMUST00000193502,ENSMUST00000134594,ENSMUST00000152088
ENSMUSG00000010476	251.7	0.37111	0.260005	0.0152698	0.0793356	7	Ebf3	protein_coding	ENSMUST00000209578,ENSMUST00000169486,ENSMUST00000209905,ENSMUST00000033378,ENSMUST00000209864,ENSMUST00000106118,ENSMUST00000168203,ENSMUST00000210774
ENSMUSG00000100455	79.17	0.371083	0.24693	0.0131076	0.0721465	1	Gm29170	sense_intronic	ENSMUST00000190224
ENSMUSG00000046223	42.6002	0.370882	0.289267	0.0201126	0.0946672	7	Plaur	protein_coding	ENSMUST00000206693,ENSMUST00000002284,ENSMUST00000206636,ENSMUST00000206935,ENSMUST00000205877,ENSMUST00000206514
ENSMUSG00000042333	56.5785	0.370872	0.288999	0.0200727	0.0945988	4	Tnfrsf14	protein_coding	ENSMUST00000137803,ENSMUST00000152687,ENSMUST00000145296,ENSMUST00000123514,ENSMUST00000045919
ENSMUSG00000024079	567.27	0.370404	0.23783	0.011745	0.0672203	17	Eif2ak2	protein_coding	ENSMUST00000024884,ENSMUST00000171451,ENSMUST00000169940,ENSMUST00000171852
ENSMUSG00000037692	1089.14	0.370327	0.163177	0.00211962	0.0222595	4	Ahdc1	protein_coding	ENSMUST00000154646,ENSMUST00000135548,ENSMUST00000156677,ENSMUST00000044521,ENSMUST00000154482,ENSMUST00000105915,ENSMUST00000105914,ENSMUST00000105916,ENSMUST00000142524,ENSMUST00000148518,ENSMUST00000145682
ENSMUSG00000067610	9.41817	0.370286	0.438001	0.0288123	0.118966	6	Klri1	protein_coding	ENSMUST00000088046
ENSMUSG00000032116	1478.57	0.370203	0.151692	0.00132505	0.0163927	9	Stt3a	protein_coding	ENSMUST00000120381,ENSMUST00000135934,ENSMUST00000133060,ENSMUST00000138358,ENSMUST00000128270,ENSMUST00000137994,ENSMUST00000143881
ENSMUSG00000056413	172.111	0.369968	0.202472	0.00645397	0.0461328	5	Adap1	protein_coding	ENSMUST00000151450,ENSMUST00000123748,ENSMUST00000126762,ENSMUST00000196271,ENSMUST00000156815,ENSMUST00000110865
ENSMUSG00000025232	698.21	0.369779	0.174302	0.00314138	0.0290118	9	Hexa	protein_coding	ENSMUST00000026262
ENSMUSG00000032867	1166.32	0.369488	0.0910357	4.4051e-06	0.000345337	5	Fbxw8	protein_coding	ENSMUST00000049474,ENSMUST00000201545
ENSMUSG00000019986	138.434	0.369187	0.153277	0.00146336	0.0175471	10	Ahi1	protein_coding	ENSMUST00000105525,ENSMUST00000163505
ENSMUSG00000037466	127.502	0.369125	0.270491	0.0174669	0.0866286	12	4930427A07Rik	protein_coding	ENSMUST00000198072,ENSMUST00000196755,ENSMUST00000196505,ENSMUST00000049271,ENSMUST00000200522,ENSMUST00000199382
ENSMUSG00000030924	51.4617	0.368998	0.208929	0.00748844	0.0505497	7	2610020H08Rik	protein_coding	ENSMUST00000033218,ENSMUST00000084644,ENSMUST00000151248,ENSMUST00000149132,ENSMUST00000138689,ENSMUST00000106520,ENSMUST00000137015,ENSMUST00000133758,ENSMUST00000155938,ENSMUST00000208789,ENSMUST00000207042
ENSMUSG00000022099	94.3277	0.368934	0.286939	0.0202272	0.0951108	14	Dmtn	protein_coding	ENSMUST00000110984,ENSMUST00000022694,ENSMUST00000022695
ENSMUSG00000027933	1001.36	0.368916	0.124635	0.000276861	0.00580413	3	Ints3	protein_coding	ENSMUST00000199992,ENSMUST00000029542,ENSMUST00000071488,ENSMUST00000198776,ENSMUST00000198562,ENSMUST00000199158,ENSMUST00000196530
ENSMUSG00000026836	611.551	0.368811	0.139405	0.000740283	0.0112386	2	Acvr1	protein_coding	ENSMUST00000112599,ENSMUST00000112601,ENSMUST00000056376,ENSMUST00000090935,ENSMUST00000145495,ENSMUST00000126407
ENSMUSG00000069136	5.48239	0.368661	0.432615	0.0295548	0.121055	2	A130006I12Rik	pseudogene	ENSMUST00000091396
ENSMUSG00000035200	5.5798	0.36864	0.555607	0.0143139	0.0763995	9	Chrnb4	protein_coding	ENSMUST00000034854
ENSMUSG00000026311	328.147	0.368637	0.237632	0.0120407	0.0681674	1	Asb1	protein_coding	ENSMUST00000086843,ENSMUST00000186068,ENSMUST00000185718,ENSMUST00000027538,ENSMUST00000190484,ENSMUST00000188879,ENSMUST00000188081
ENSMUSG00000037321	940.671	0.368626	0.309939	0.0238451	0.105427	17	Tap1	protein_coding	ENSMUST00000171148,ENSMUST00000041633,ENSMUST00000170086,ENSMUST00000168351,ENSMUST00000166853,ENSMUST00000166582,ENSMUST00000166287
ENSMUSG00000030536	4395.52	0.368384	0.154916	0.00160587	0.0185755	7	Iqgap1	protein_coding	ENSMUST00000205824,ENSMUST00000205606,ENSMUST00000205383,ENSMUST00000205540,ENSMUST00000205304,ENSMUST00000167377,ENSMUST00000206149,ENSMUST00000205813
ENSMUSG00000098206	5.9712	0.368305	0.411652	0.0307573	0.124241	1	A430106G13Rik	lincRNA	ENSMUST00000182158
ENSMUSG00000057666	29412	0.368084	0.161119	0.0020777	0.0220548	6	Gapdh	protein_coding	ENSMUST00000182464,ENSMUST00000182670,ENSMUST00000147954,ENSMUST00000182115,ENSMUST00000144588,ENSMUST00000182052,ENSMUST00000182277,ENSMUST00000073605,ENSMUST00000144205,ENSMUST00000183272,ENSMUST00000117757,ENSMUST00000118875,ENSMUST00000192506
ENSMUSG00000039607	300.752	0.368071	0.216104	0.00869201	0.0554902	9	Rbms3	protein_coding	ENSMUST00000172469,ENSMUST00000044901,ENSMUST00000174868,ENSMUST00000172564,ENSMUST00000068962,ENSMUST00000174276,ENSMUST00000069095,ENSMUST00000173429,ENSMUST00000111772,ENSMUST00000111773,ENSMUST00000164018,ENSMUST00000084824
ENSMUSG00000028717	97.8942	0.367674	0.199341	0.00630918	0.0454661	4	Tal1	protein_coding	ENSMUST00000162489,ENSMUST00000136946,ENSMUST00000030489,ENSMUST00000161601
ENSMUSG00000052504	128.923	0.367398	0.408653	0.0310609	0.124936	16	Epha3	protein_coding	ENSMUST00000064405
ENSMUSG00000036353	22.1809	0.367358	0.297359	0.0222925	0.101028	3	P2ry12	protein_coding	ENSMUST00000170388,ENSMUST00000199609,ENSMUST00000050360,ENSMUST00000199675,ENSMUST00000196583
ENSMUSG00000057003	200324	0.367148	0.344673	0.028573	0.118366	11	Myh4	protein_coding	ENSMUST00000018632,ENSMUST00000170942
ENSMUSG00000021823	2981.29	0.367079	0.185096	0.00454585	0.0369089	14	Vcl	protein_coding	ENSMUST00000022369
ENSMUSG00000026421	4073.02	0.366792	0.235339	0.0120068	0.0681638	1	Csrp1	protein_coding	ENSMUST00000097561,ENSMUST00000027677
ENSMUSG00000073412	19.1458	0.366595	0.370865	0.0307563	0.124241	17	Lst1	protein_coding	ENSMUST00000097336
ENSMUSG00000079547	115.498	0.366406	0.389782	0.0314385	0.125875	17	H2-DMb1	protein_coding	ENSMUST00000114232,ENSMUST00000174765
ENSMUSG00000042428	196.118	0.366358	0.355959	0.0298227	0.121651	15	Mgat3	protein_coding	ENSMUST00000044970
ENSMUSG00000020432	622.236	0.366263	0.110599	8.58775e-05	0.00264463	11	Tcn2	protein_coding	ENSMUST00000109991,ENSMUST00000109990,ENSMUST00000109993,ENSMUST00000109992,ENSMUST00000020710,ENSMUST00000109988,ENSMUST00000109989
ENSMUSG00000048498	5.08318	0.366211	0.511208	0.0201215	0.0946854	11	Cd300e	protein_coding	ENSMUST00000062787
ENSMUSG00000023915	782.38	0.36608	0.185146	0.00465044	0.0374807	17	Tnfrsf21	protein_coding	ENSMUST00000024708
ENSMUSG00000050541	6.20481	0.366014	0.526807	0.0179777	0.0882895	11	Adra1b	protein_coding	ENSMUST00000067258,ENSMUST00000139906,ENSMUST00000167574,ENSMUST00000124306
ENSMUSG00000030322	125.148	0.366012	0.168491	0.0028479	0.027083	6	Mbd4	protein_coding	ENSMUST00000032469,ENSMUST00000122816,ENSMUST00000147282,ENSMUST00000203643,ENSMUST00000133830
ENSMUSG00000043421	115.643	0.365998	0.272673	0.0185838	0.0901084	6	Hilpda	protein_coding	ENSMUST00000115289,ENSMUST00000054445
ENSMUSG00000100309	9.00587	0.365989	0.456284	0.0277369	0.115871	1	Gm6644	processed_pseudogene	ENSMUST00000186507
ENSMUSG00000043091	968.538	0.365964	0.261705	0.0167039	0.0840964	15	Tuba1c	protein_coding	ENSMUST00000058914
ENSMUSG00000098019	11.6727	0.365912	0.368763	0.0308323	0.124356	7	Gm2546	processed_pseudogene	ENSMUST00000182630
ENSMUSG00000050043	382.991	0.365632	0.155607	0.0017816	0.0197397	2	Tmx2	protein_coding	ENSMUST00000053664,ENSMUST00000138529,ENSMUST00000111664,ENSMUST00000111665,ENSMUST00000152149,ENSMUST00000123772
ENSMUSG00000030770	1068.5	0.365478	0.127165	0.000379305	0.00712477	7	Parva	protein_coding	ENSMUST00000033030,ENSMUST00000126047,ENSMUST00000106640,ENSMUST00000139720,ENSMUST00000106643
ENSMUSG00000051703	13.6273	0.365374	0.390394	0.0317193	0.126647	1	Tmem198	protein_coding	ENSMUST00000113575,ENSMUST00000187411,ENSMUST00000050899,ENSMUST00000148980
ENSMUSG00000053801	409.22	0.365373	0.18653	0.00489248	0.0385978	7	Grwd1	protein_coding	ENSMUST00000209484,ENSMUST00000107723,ENSMUST00000211265,ENSMUST00000131384
ENSMUSG00000044906	164.525	0.36527	0.176183	0.00369133	0.032269	18	4930503L19Rik	protein_coding	ENSMUST00000212982,ENSMUST00000067556,ENSMUST00000212539,ENSMUST00000212155,ENSMUST00000212683,ENSMUST00000213066,ENSMUST00000211817,ENSMUST00000212074
ENSMUSG00000024176	29.7705	0.365255	0.356818	0.030208	0.12266	17	Sox8	protein_coding	ENSMUST00000174560,ENSMUST00000025003,ENSMUST00000173447
ENSMUSG00000016664	1771.09	0.365046	0.111094	9.549e-05	0.00281456	15	Pacsin2	protein_coding	ENSMUST00000165095,ENSMUST00000171436,ENSMUST00000056177
ENSMUSG00000001924	5391.41	0.364909	0.154651	0.00174625	0.0195802	X	Uba1	protein_coding	ENSMUST00000152235,ENSMUST00000089217,ENSMUST00000001989,ENSMUST00000130694,ENSMUST00000136915,ENSMUST00000137892
ENSMUSG00000027422	2307.01	0.364894	0.163178	0.00243409	0.0244037	2	Rrbp1	protein_coding	ENSMUST00000135367,ENSMUST00000132434,ENSMUST00000016072,ENSMUST00000154649,ENSMUST00000155539,ENSMUST00000136068,ENSMUST00000037875,ENSMUST00000140511
ENSMUSG00000045349	81.1207	0.364509	0.435718	0.0301442	0.12248	4	Sh2d5	protein_coding	ENSMUST00000105824,ENSMUST00000154421,ENSMUST00000124239,ENSMUST00000105823,ENSMUST00000139033
ENSMUSG00000046318	139.244	0.36428	0.291972	0.022259	0.100953	18	Ccbe1	protein_coding	ENSMUST00000130300,ENSMUST00000146610,ENSMUST00000061103,ENSMUST00000151343
ENSMUSG00000094090	21.0694	0.36413	0.31424	0.0257163	0.110125	5	Gm8494	processed_pseudogene	ENSMUST00000178171
ENSMUSG00000027293	1707.6	0.363516	0.144726	0.00115599	0.0150455	2	Ehd4	protein_coding	ENSMUST00000152366,ENSMUST00000148073,ENSMUST00000028755,ENSMUST00000150240
ENSMUSG00000046312	774.095	0.363501	0.30516	0.0245566	0.107176	4	AI464131	protein_coding	ENSMUST00000054920,ENSMUST00000149596
ENSMUSG00000052928	357.96	0.363485	0.126344	0.000384199	0.00718274	18	Ctif	protein_coding	ENSMUST00000165559
ENSMUSG00000025453	2454.6	0.363454	0.312874	0.0257147	0.110125	13	Nnt	protein_coding	ENSMUST00000133627,ENSMUST00000144599,ENSMUST00000109204,ENSMUST00000069902,ENSMUST00000099149
ENSMUSG00000031461	11858.5	0.363218	0.306654	0.0248634	0.108074	8	Myom2	protein_coding	ENSMUST00000135393,ENSMUST00000033842,ENSMUST00000131251,ENSMUST00000135908,ENSMUST00000140033
ENSMUSG00000037664	578.079	0.363172	0.346471	0.0299058	0.12175	7	Cdkn1c	protein_coding	ENSMUST00000207910,ENSMUST00000208118,ENSMUST00000037287,ENSMUST00000208137,ENSMUST00000167912
ENSMUSG00000001440	4554.41	0.362954	0.111199	0.000105789	0.0030507	11	Kpnb1	protein_coding	ENSMUST00000001479,ENSMUST00000132633,ENSMUST00000153727
ENSMUSG00000037913	6.76841	0.362448	0.460809	0.0277411	0.115871	5	Tmem156	protein_coding	ENSMUST00000203117,ENSMUST00000203664,ENSMUST00000043352,ENSMUST00000212194,ENSMUST00000212080,ENSMUST00000212640
ENSMUSG00000040197	3.73484	0.362293	0.485396	0.0242778	0.106654	8	Cd209e	protein_coding	ENSMUST00000033888
ENSMUSG00000056947	6.16549	0.362189	0.475556	0.0257385	0.110195	3	Mab21l1	protein_coding	ENSMUST00000075422
ENSMUSG00000053835	179.938	0.362132	0.322301	0.0274123	0.114992	17	H2-T24	protein_coding	ENSMUST00000113760,ENSMUST00000174063
ENSMUSG00000022032	670.348	0.362097	0.287405	0.0220977	0.100487	14	Scara5	protein_coding	ENSMUST00000154373,ENSMUST00000069226,ENSMUST00000022610
ENSMUSG00000049553	1011.7	0.362091	0.146293	0.0013015	0.0162866	6	Polr1a	protein_coding	ENSMUST00000206753,ENSMUST00000206556,ENSMUST00000055296,ENSMUST00000205842,ENSMUST00000205333,ENSMUST00000205517,ENSMUST00000206823,ENSMUST00000205942,ENSMUST00000206513,ENSMUST00000206982
ENSMUSG00000036106	45.7656	0.36206	0.245154	0.0146724	0.0776175	15	Prr5	protein_coding	ENSMUST00000171460,ENSMUST00000065499
ENSMUSG00000045594	159.932	0.361828	0.197642	0.00681788	0.0477149	9	Glb1	protein_coding	ENSMUST00000063042
ENSMUSG00000043067	360.531	0.361825	0.132537	0.000617809	0.00991151	9	Dpy19l1	protein_coding	ENSMUST00000129048,ENSMUST00000170356,ENSMUST00000149001,ENSMUST00000152480,ENSMUST00000142064,ENSMUST00000115277
ENSMUSG00000053293	830.787	0.361547	0.116775	0.000191785	0.00455257	5	Pom121	protein_coding	ENSMUST00000111171
ENSMUSG00000045180	212.042	0.361485	0.170422	0.00338115	0.0303557	X	Shroom2	protein_coding	ENSMUST00000141677,ENSMUST00000062317,ENSMUST00000152746,ENSMUST00000101141,ENSMUST00000137217,ENSMUST00000124141
ENSMUSG00000022010	3782.04	0.361287	0.133319	0.000660392	0.0103717	14	Tsc22d1	protein_coding	ENSMUST00000176886,ENSMUST00000133224,ENSMUST00000022587,ENSMUST00000177207,ENSMUST00000140251,ENSMUST00000177471,ENSMUST00000175984,ENSMUST00000134109,ENSMUST00000176581,ENSMUST00000142683,ENSMUST00000048371,ENSMUST00000101618,ENSMUST00000177333,ENSMUST00000175655,ENSMUST00000110888,ENSMUST00000175811
ENSMUSG00000018774	160.554	0.360894	0.251296	0.016038	0.0820502	11	Cd68	protein_coding	ENSMUST00000108654,ENSMUST00000018918,ENSMUST00000154124
ENSMUSG00000026163	8.16173	0.360805	0.508657	0.0209132	0.0969921	1	Sphkap	protein_coding	ENSMUST00000160237,ENSMUST00000160953,ENSMUST00000160567,ENSMUST00000053075,ENSMUST00000159078
ENSMUSG00000030641	78.842	0.360718	0.312038	0.0263922	0.111966	7	Ddias	protein_coding	ENSMUST00000208356,ENSMUST00000032877,ENSMUST00000207931,ENSMUST00000209074
ENSMUSG00000009621	292.84	0.360427	0.174477	0.00392256	0.0336338	2	Vav2	protein_coding	ENSMUST00000056176,ENSMUST00000146843,ENSMUST00000149758,ENSMUST00000148067,ENSMUST00000135584,ENSMUST00000185188,ENSMUST00000132642
ENSMUSG00000031262	79.5129	0.360368	0.243229	0.0146998	0.0777408	X	Cenpi	protein_coding	ENSMUST00000129782,ENSMUST00000081064,ENSMUST00000144678,ENSMUST00000125604,ENSMUST00000101251
ENSMUSG00000018999	422.129	0.360341	0.124353	0.000372477	0.00704733	6	Slc35b4	protein_coding	ENSMUST00000138250,ENSMUST00000145857,ENSMUST00000146514,ENSMUST00000019143
ENSMUSG00000038456	191.825	0.360244	0.286972	0.0225363	0.101689	6	Dennd2a	protein_coding	ENSMUST00000036877,ENSMUST00000154149,ENSMUST00000145541,ENSMUST00000202707,ENSMUST00000149162
ENSMUSG00000079363	410.754	0.360066	0.342344	0.0304257	0.123249	5	Gbp4	protein_coding	ENSMUST00000100962,ENSMUST00000196677,ENSMUST00000196204,ENSMUST00000199629,ENSMUST00000198278,ENSMUST00000197799
ENSMUSG00000059325	6005.13	0.359821	0.21357	0.0096179	0.0594616	5	Hopx	protein_coding	ENSMUST00000081964,ENSMUST00000113453,ENSMUST00000120827
ENSMUSG00000024299	591.945	0.359677	0.237775	0.0138662	0.0749685	17	Adamts10	protein_coding	ENSMUST00000174104,ENSMUST00000173931,ENSMUST00000172922,ENSMUST00000087623,ENSMUST00000174348,ENSMUST00000174666,ENSMUST00000173013,ENSMUST00000174170,ENSMUST00000173241,ENSMUST00000173972,ENSMUST00000173813,ENSMUST00000173030
ENSMUSG00000027715	398.237	0.359598	0.260192	0.017965	0.0882544	3	Ccna2	protein_coding	ENSMUST00000145309,ENSMUST00000029270,ENSMUST00000156575,ENSMUST00000147380,ENSMUST00000196316
ENSMUSG00000004885	2002.69	0.359391	0.340348	0.0304224	0.123249	3	Crabp2	protein_coding	ENSMUST00000005019,ENSMUST00000163040
ENSMUSG00000032315	10.0545	0.359306	0.480223	0.0254096	0.109413	9	Cyp1a1	protein_coding	ENSMUST00000034865
ENSMUSG00000020077	288.221	0.359226	0.283134	0.0221609	0.100725	10	Srgn	protein_coding	ENSMUST00000160987,ENSMUST00000162161,ENSMUST00000162956,ENSMUST00000160643,ENSMUST00000159020,ENSMUST00000020271
ENSMUSG00000039899	665.017	0.359142	0.339563	0.0304145	0.123249	5	Fgl2	protein_coding	ENSMUST00000035799
ENSMUSG00000048572	15.0806	0.358758	0.374889	0.0331867	0.130495	19	Tmem252	protein_coding	ENSMUST00000057243
ENSMUSG00000030796	161.389	0.358492	0.18858	0.00594361	0.043677	7	Tead2	protein_coding	ENSMUST00000211744,ENSMUST00000209818,ENSMUST00000210814,ENSMUST00000209708,ENSMUST00000210447,ENSMUST00000211778,ENSMUST00000211138,ENSMUST00000209222,ENSMUST00000097216,ENSMUST00000210570,ENSMUST00000209343,ENSMUST00000209478,ENSMUST00000209437,ENSMUST00000033060,ENSMUST00000107801,ENSMUST00000211594,ENSMUST00000209678
ENSMUSG00000094910	37.3283	0.358408	0.346334	0.0313343	0.125647	12	D430019H16Rik	protein_coding	ENSMUST00000178224
ENSMUSG00000019889	421.024	0.358363	0.173069	0.00394608	0.0337323	10	Ptprk	protein_coding	ENSMUST00000166468
ENSMUSG00000044447	298.796	0.357855	0.164585	0.00305078	0.0283909	14	Dock5	protein_coding	ENSMUST00000039135
ENSMUSG00000032555	1018.63	0.357683	0.158663	0.00248153	0.0246862	9	Topbp1	protein_coding	ENSMUST00000185721,ENSMUST00000185305,ENSMUST00000187065,ENSMUST00000185972,ENSMUST00000186897,ENSMUST00000190712,ENSMUST00000035164,ENSMUST00000189349,ENSMUST00000188840,ENSMUST00000189631
ENSMUSG00000100862	1147.61	0.357571	0.34838	0.0317871	0.126836	1	Gm10925	unprocessed_pseudogene	ENSMUST00000189941
ENSMUSG00000026110	348.704	0.357563	0.244252	0.0155227	0.0801613	1	Mgat4a	protein_coding	ENSMUST00000195598,ENSMUST00000194660,ENSMUST00000151952,ENSMUST00000149791,ENSMUST00000042161,ENSMUST00000148047,ENSMUST00000143636,ENSMUST00000154819
ENSMUSG00000106135	14.7372	0.35735	0.330105	0.029874	0.121682	5	Gm6543	processed_pseudogene	ENSMUST00000197353
ENSMUSG00000010609	160.623	0.357342	0.199287	0.00769867	0.0514292	1	Psen2	protein_coding	ENSMUST00000149590,ENSMUST00000133340,ENSMUST00000010753,ENSMUST00000130711,ENSMUST00000111106,ENSMUST00000111105,ENSMUST00000111104,ENSMUST00000130029,ENSMUST00000136291,ENSMUST00000128223,ENSMUST00000193897,ENSMUST00000111108
ENSMUSG00000078965	6.25318	0.356977	0.453526	0.0296018	0.121055	11	Gm12033	processed_pseudogene	ENSMUST00000180654
ENSMUSG00000056592	49.3123	0.356841	0.223999	0.0119722	0.0680671	7	Zfp658	protein_coding	ENSMUST00000005597,ENSMUST00000107972
ENSMUSG00000026424	69.4674	0.356396	0.356806	0.0328629	0.129659	1	Gpr37l1	protein_coding	ENSMUST00000027682
ENSMUSG00000092167	2.0287	0.356188	0.608472	0.00953774	NA	14	Gm3696	protein_coding	ENSMUST00000179898,ENSMUST00000167923
ENSMUSG00000020092	363.43	0.356123	0.13424	0.000827933	0.0121162	10	Pald1	protein_coding	ENSMUST00000020289
ENSMUSG00000022211	67.442	0.355992	0.381261	0.0341963	0.132565	14	Lrrc16b	protein_coding	ENSMUST00000076236
ENSMUSG00000085322	55.7952	0.355867	0.253907	0.0177384	0.087543	2	Gm14261	processed_transcript	ENSMUST00000145105
ENSMUSG00000022226	22.4399	0.3557	0.654373	0.00651056	0.0463818	14	Mcpt2	protein_coding	ENSMUST00000015576
ENSMUSG00000015745	385.635	0.355694	0.195243	0.00730699	0.049826	3	Plekho1	protein_coding	ENSMUST00000130043,ENSMUST00000123006,ENSMUST00000015889,ENSMUST00000143485,ENSMUST00000157043
ENSMUSG00000010064	1270.75	0.355497	0.278919	0.0224692	0.101533	9	Slc38a3	protein_coding	ENSMUST00000010208,ENSMUST00000195739,ENSMUST00000177567,ENSMUST00000194895,ENSMUST00000167868,ENSMUST00000194230,ENSMUST00000195843,ENSMUST00000193932,ENSMUST00000195033,ENSMUST00000193495,ENSMUST00000192211,ENSMUST00000192323,ENSMUST00000192990,ENSMUST00000191923
ENSMUSG00000032094	21.6851	0.355432	0.45584	0.0295552	0.121055	9	Cd3d	protein_coding	ENSMUST00000034602
ENSMUSG00000041879	1098.96	0.355263	0.0936758	1.59536e-05	0.000860294	1	Ipo9	protein_coding	ENSMUST00000161934,ENSMUST00000159089,ENSMUST00000161258,ENSMUST00000161750,ENSMUST00000041023,ENSMUST00000161032,ENSMUST00000161189,ENSMUST00000161704,ENSMUST00000159017,ENSMUST00000162858,ENSMUST00000161135,ENSMUST00000159487,ENSMUST00000161838,ENSMUST00000159173
ENSMUSG00000030946	187.272	0.35496	0.157934	0.00259275	0.0253806	7	Lhpp	protein_coding	ENSMUST00000209903,ENSMUST00000033241,ENSMUST00000210168,ENSMUST00000130672,ENSMUST00000106170,ENSMUST00000133969,ENSMUST00000148669
ENSMUSG00000049191	46.8412	0.354643	0.241646	0.0157196	0.08082	X	Rgag4	protein_coding	ENSMUST00000139878,ENSMUST00000188731,ENSMUST00000119076,ENSMUST00000113631
ENSMUSG00000000560	1.10837	0.354618	0.659987	0.00620782	NA	5	Gabra2	protein_coding	ENSMUST00000000572,ENSMUST00000197284,ENSMUST00000197124,ENSMUST00000199861,ENSMUST00000198625,ENSMUST00000199012
ENSMUSG00000026627	97.1422	0.354563	0.15781	0.00260768	0.0254467	1	Tmem206	protein_coding	ENSMUST00000027940
ENSMUSG00000046562	704.216	0.354298	0.116254	0.000245366	0.00542421	5	Unc119b	protein_coding	ENSMUST00000060798,ENSMUST00000153403,ENSMUST00000137140
ENSMUSG00000002111	82.8405	0.354189	0.360006	0.033786	0.131795	2	Spi1	protein_coding	ENSMUST00000002180,ENSMUST00000131400,ENSMUST00000169852,ENSMUST00000132741
ENSMUSG00000022802	99.7955	0.354151	0.155859	0.00244873	0.0244716	16	Lmln	protein_coding	ENSMUST00000023497,ENSMUST00000140504,ENSMUST00000153549,ENSMUST00000155920
ENSMUSG00000004032	820.474	0.354123	0.185859	0.00610104	0.0444412	3	Gstm5	protein_coding	ENSMUST00000170058,ENSMUST00000172247,ENSMUST00000167523,ENSMUST00000167387,ENSMUST00000004134,ENSMUST00000169365
ENSMUSG00000033355	253.906	0.354066	0.34706	0.0327736	0.129553	16	Rtp4	protein_coding	ENSMUST00000210901,ENSMUST00000211569,ENSMUST00000209422,ENSMUST00000211349,ENSMUST00000038423
ENSMUSG00000079014	29.3875	0.354065	0.497819	0.0231851	0.10357	12	Serpina3i	protein_coding	ENSMUST00000109960,ENSMUST00000109958
ENSMUSG00000025474	488.915	0.354041	0.100487	4.59972e-05	0.00171987	7	Tubgcp2	protein_coding	ENSMUST00000210224,ENSMUST00000211186,ENSMUST00000026547,ENSMUST00000209574,ENSMUST00000211638,ENSMUST00000209930,ENSMUST00000211261
ENSMUSG00000056888	41.4856	0.353997	0.410019	0.0343615	0.132984	10	Glipr1	protein_coding	ENSMUST00000161870,ENSMUST00000162508,ENSMUST00000174201,ENSMUST00000159550,ENSMUST00000074805
ENSMUSG00000044468	85.341	0.353946	0.312074	0.0284766	0.118044	3	Fam46c	protein_coding	ENSMUST00000128107,ENSMUST00000061455,ENSMUST00000139833
ENSMUSG00000032254	387.34	0.353833	0.245256	0.0166035	0.0837945	9	Kif23	protein_coding	ENSMUST00000034815
ENSMUSG00000055932	1177.21	0.35356	0.156606	0.00255909	0.0251966	8	Fto	protein_coding	ENSMUST00000140276,ENSMUST00000149913,ENSMUST00000128081,ENSMUST00000166548,ENSMUST00000069718,ENSMUST00000136802,ENSMUST00000125471
ENSMUSG00000034981	758.37	0.353515	0.175423	0.00471919	0.037709	5	Parm1	protein_coding	ENSMUST00000040576
ENSMUSG00000037405	477.89	0.353375	0.149906	0.00196641	0.0212445	9	Icam1	protein_coding	ENSMUST00000086399
ENSMUSG00000051359	101.692	0.353217	0.290271	0.0251566	0.108745	15	Ncald	protein_coding	ENSMUST00000090150,ENSMUST00000120746,ENSMUST00000116445,ENSMUST00000137944,ENSMUST00000132423,ENSMUST00000153775,ENSMUST00000123317,ENSMUST00000148652,ENSMUST00000150453,ENSMUST00000145909,ENSMUST00000119730,ENSMUST00000168992
ENSMUSG00000022586	10.5053	0.353147	0.536226	0.0173698	0.086285	15	Ly6i	protein_coding	ENSMUST00000023250,ENSMUST00000166694
ENSMUSG00000010142	22.5575	0.352844	0.322763	0.0303609	0.12312	11	Tnfrsf13b	protein_coding	ENSMUST00000130708,ENSMUST00000137832,ENSMUST00000139422,ENSMUST00000010286,ENSMUST00000101103,ENSMUST00000146033,ENSMUST00000123378
ENSMUSG00000030401	3440.4	0.352476	0.243561	0.0166127	0.0838181	7	Rtn2	protein_coding	ENSMUST00000032559,ENSMUST00000108468,ENSMUST00000209186
ENSMUSG00000028339	1024.12	0.352406	0.26403	0.0205798	0.0959706	4	Col15a1	protein_coding	ENSMUST00000146967,ENSMUST00000140094,ENSMUST00000102917,ENSMUST00000107731,ENSMUST00000082303,ENSMUST00000148103,ENSMUST00000107730,ENSMUST00000124105,ENSMUST00000140413
ENSMUSG00000028005	286.884	0.352396	0.213616	0.01097	0.0645264	3	Gucy1b3	protein_coding	ENSMUST00000193597,ENSMUST00000192508,ENSMUST00000029635,ENSMUST00000193085
ENSMUSG00000039286	668.22	0.352319	0.189688	0.00692301	0.0480727	3	Fndc3b	protein_coding	ENSMUST00000191684,ENSMUST00000195008,ENSMUST00000193779,ENSMUST00000046157
ENSMUSG00000005615	2248.68	0.352296	0.169286	0.00405988	0.0343233	16	Pcyt1a	protein_coding	ENSMUST00000141421,ENSMUST00000141772,ENSMUST00000115137,ENSMUST00000104893,ENSMUST00000115140,ENSMUST00000079791,ENSMUST00000123199
ENSMUSG00000001508	1132.53	0.351902	0.254441	0.0188712	0.0908877	11	Sgca	protein_coding	ENSMUST00000103162,ENSMUST00000166320,ENSMUST00000152042,ENSMUST00000139855,ENSMUST00000100551
ENSMUSG00000094683	6.99533	0.351898	0.398041	0.0353732	0.135662	10	Ap3m1-ps	pseudogene	ENSMUST00000177652
ENSMUSG00000045917	191.488	0.351891	0.163881	0.00345387	0.0307747	4	Tmem268	protein_coding	ENSMUST00000150360,ENSMUST00000126738,ENSMUST00000077709,ENSMUST00000080336,ENSMUST00000124332
ENSMUSG00000046417	93.7345	0.351858	0.215369	0.0113947	0.0659638	11	Lrrc75a	protein_coding	ENSMUST00000143262,ENSMUST00000128705,ENSMUST00000057194
ENSMUSG00000021552	151.123	0.351576	0.182223	0.0058919	0.0434664	13	Gkap1	protein_coding	ENSMUST00000091579
ENSMUSG00000050234	129.89	0.351219	0.23688	0.0156229	0.0804387	4	Gja4	protein_coding	ENSMUST00000053753
ENSMUSG00000028656	2511.66	0.351122	0.132882	0.000901274	0.0128464	4	Cap1	protein_coding	ENSMUST00000128485,ENSMUST00000106257,ENSMUST00000106255,ENSMUST00000140783,ENSMUST00000151041,ENSMUST00000069533,ENSMUST00000150919
ENSMUSG00000074497	3.46638	0.35102	0.497307	0.023555	0.10464	8	A430078G23Rik	protein_coding	ENSMUST00000208845,ENSMUST00000207059,ENSMUST00000208363,ENSMUST00000098966
ENSMUSG00000002458	195.318	0.350867	0.155316	0.00261678	0.0255088	2	Rgs19	protein_coding	ENSMUST00000108776,ENSMUST00000108772,ENSMUST00000108771,ENSMUST00000002532,ENSMUST00000108769,ENSMUST00000130712,ENSMUST00000108778,ENSMUST00000108779,ENSMUST00000165416,ENSMUST00000144476,ENSMUST00000124776,ENSMUST00000143510
ENSMUSG00000075478	5.49336	0.350801	0.497542	0.0235362	0.104582	14	Slitrk1	protein_coding	ENSMUST00000100322
ENSMUSG00000106574	23.745	0.350685	0.319357	0.0305994	0.12371	3	Gm2451	processed_pseudogene	ENSMUST00000199447
ENSMUSG00000060802	7283.87	0.350593	0.308154	0.0289576	0.119401	2	B2m	protein_coding	ENSMUST00000102476
ENSMUSG00000018340	3262.43	0.350525	0.250718	0.0185114	0.0898722	11	Anxa6	protein_coding	ENSMUST00000102727,ENSMUST00000148298,ENSMUST00000108883
ENSMUSG00000100658	13.2227	0.350186	0.364384	0.0353391	0.135614	1	F730311O21Rik	lincRNA	ENSMUST00000189288
ENSMUSG00000021700	18.6795	0.350143	0.535737	0.0175794	0.0870017	13	Rab3c	protein_coding	ENSMUST00000167824
ENSMUSG00000005621	719.328	0.349919	0.115605	0.000276557	0.00580413	7	Zfp592	protein_coding	ENSMUST00000125137,ENSMUST00000107353,ENSMUST00000149508,ENSMUST00000176477
ENSMUSG00000024401	24.6464	0.349748	0.442671	0.0323743	0.128596	17	Tnf	protein_coding	ENSMUST00000167924,ENSMUST00000025263
ENSMUSG00000044702	56.8044	0.349642	0.255602	0.0197136	0.0935917	7	Palb2	protein_coding	ENSMUST00000205352,ENSMUST00000106468,ENSMUST00000154508,ENSMUST00000142952,ENSMUST00000098068,ENSMUST00000106469,ENSMUST00000131657,ENSMUST00000063587,ENSMUST00000130149
ENSMUSG00000073008	6.44779	0.349552	0.481694	0.0263583	0.111873	X	Gpr174	protein_coding	ENSMUST00000156709,ENSMUST00000138031,ENSMUST00000117310,ENSMUST00000118820,ENSMUST00000178838,ENSMUST00000120971,ENSMUST00000101294
ENSMUSG00000105403	5.82835	0.349445	0.495295	0.0240451	0.10606	3	Gm43618	TEC	ENSMUST00000197392
ENSMUSG00000030263	199.886	0.349413	0.369686	0.035851	0.136875	6	Lrmp	protein_coding	ENSMUST00000132948,ENSMUST00000125029,ENSMUST00000149244,ENSMUST00000132937,ENSMUST00000135191,ENSMUST00000032396,ENSMUST00000135984,ENSMUST00000152571,ENSMUST00000156849,ENSMUST00000143631
ENSMUSG00000027273	29.9954	0.349342	0.544049	0.0164582	0.0833092	2	Snap25	protein_coding	ENSMUST00000125486,ENSMUST00000110098,ENSMUST00000028727
ENSMUSG00000039234	511.211	0.34932	0.20063	0.00921344	0.0577248	3	Sec24d	protein_coding	ENSMUST00000198210,ENSMUST00000200309,ENSMUST00000197291,ENSMUST00000196482,ENSMUST00000196167,ENSMUST00000200333,ENSMUST00000196631,ENSMUST00000047923
ENSMUSG00000020766	74.2704	0.349153	0.277812	0.0241499	0.106317	11	Galk1	protein_coding	ENSMUST00000021114
ENSMUSG00000070427	88.7666	0.349084	0.259667	0.0206714	0.0963014	7	Il18bp	protein_coding	ENSMUST00000211502,ENSMUST00000209844,ENSMUST00000094134,ENSMUST00000209368
ENSMUSG00000057596	23.7942	0.349036	0.530293	0.0184258	0.0895986	7	Trim30d	protein_coding	ENSMUST00000033211,ENSMUST00000141063,ENSMUST00000071069
ENSMUSG00000036214	125.109	0.348861	0.15988	0.00325385	0.0297163	17	Znrd1as	protein_coding	ENSMUST00000172672,ENSMUST00000209623,ENSMUST00000040177,ENSMUST00000173814
ENSMUSG00000063550	1081.59	0.348785	0.149942	0.00223795	0.0230712	7	Nup98	protein_coding	ENSMUST00000211235,ENSMUST00000211764,ENSMUST00000211022,ENSMUST00000211005,ENSMUST00000210682,ENSMUST00000209242,ENSMUST00000211375,ENSMUST00000070165
ENSMUSG00000028031	80.9803	0.348756	0.378026	0.036332	0.137784	3	Dkk2	protein_coding	ENSMUST00000029665
ENSMUSG00000044288	9.53986	0.348496	0.487284	0.0255201	0.109713	4	Cnr1	protein_coding	ENSMUST00000133462,ENSMUST00000084736,ENSMUST00000057188
ENSMUSG00000022614	682.135	0.348356	0.107094	0.000131197	0.00350698	15	Lmf2	protein_coding	ENSMUST00000023283
ENSMUSG00000043773	11.3687	0.348006	0.378078	0.0365704	0.138386	9	1700048O20Rik	protein_coding	ENSMUST00000063103
ENSMUSG00000046733	101.746	0.347918	0.460969	0.0300407	0.122113	6	Gprc5a	protein_coding	ENSMUST00000050104
ENSMUSG00000052889	46.3457	0.347809	0.32407	0.0322207	0.128127	7	Prkcb	protein_coding	ENSMUST00000131167,ENSMUST00000064989,ENSMUST00000143692,ENSMUST00000149583,ENSMUST00000064921,ENSMUST00000205550,ENSMUST00000127910,ENSMUST00000206495
ENSMUSG00000020806	504.882	0.347692	0.185569	0.0069323	0.0480727	11	Rhbdf2	protein_coding	ENSMUST00000103029,ENSMUST00000103028,ENSMUST00000138125,ENSMUST00000126819
ENSMUSG00000038759	893.215	0.347656	0.11288	0.000238416	0.00532739	6	Nup205	protein_coding	ENSMUST00000170234,ENSMUST00000201842,ENSMUST00000202898,ENSMUST00000043815,ENSMUST00000201374,ENSMUST00000201609,ENSMUST00000200739
ENSMUSG00000045664	264.969	0.347609	0.286882	0.0263153	0.111792	19	Cdc42ep2	protein_coding	ENSMUST00000055458
ENSMUSG00000022659	9.5025	0.347455	0.44339	0.0327403	0.129476	16	Gcsam	protein_coding	ENSMUST00000161347,ENSMUST00000023339
ENSMUSG00000033033	150.884	0.347453	0.169286	0.00455136	0.0369277	19	Calhm2	protein_coding	ENSMUST00000035822,ENSMUST00000140512
ENSMUSG00000045629	89.6399	0.347312	0.259816	0.0212122	0.0979889	18	Sh3tc2	protein_coding	ENSMUST00000051720
ENSMUSG00000020230	184.186	0.347281	0.132794	0.0010172	0.0138634	10	Prmt2	protein_coding	ENSMUST00000020452,ENSMUST00000099571,ENSMUST00000144670,ENSMUST00000137857,ENSMUST00000099572,ENSMUST00000128048,ENSMUST00000128099
ENSMUSG00000086688	5.79388	0.346941	0.404059	0.0365613	0.138386	11	Gm11560	processed_pseudogene	ENSMUST00000117567
ENSMUSG00000026928	89.2849	0.346909	0.285168	0.0262278	0.111547	2	Card9	protein_coding	ENSMUST00000028294,ENSMUST00000153370,ENSMUST00000100303
ENSMUSG00000029910	200.755	0.346898	0.206099	0.0106508	0.0633684	6	Mad2l1	protein_coding	ENSMUST00000116605,ENSMUST00000125430,ENSMUST00000135411,ENSMUST00000101343
ENSMUSG00000101356	10.5336	0.346738	0.398622	0.0368377	0.139025	15	Gm28876	lincRNA	ENSMUST00000188137
ENSMUSG00000100701	7.87266	0.346528	0.411653	0.0362411	0.13768	1	Gm19587	processed_pseudogene	ENSMUST00000191395
ENSMUSG00000024339	738.746	0.346435	0.250251	0.0195374	0.093087	17	Tap2	protein_coding	ENSMUST00000145528,ENSMUST00000127543,ENSMUST00000131105,ENSMUST00000138491,ENSMUST00000025197
ENSMUSG00000019876	20.1196	0.346219	0.391794	0.0371618	0.139791	10	Pkib	protein_coding	ENSMUST00000176741,ENSMUST00000177438,ENSMUST00000177473,ENSMUST00000095668,ENSMUST00000175852,ENSMUST00000177299,ENSMUST00000176354,ENSMUST00000176225,ENSMUST00000066028,ENSMUST00000177325,ENSMUST00000075992
ENSMUSG00000079339	23.4337	0.346112	0.375067	0.0371071	0.13967	19	Ifit1bl1	protein_coding	ENSMUST00000112467,ENSMUST00000168254
ENSMUSG00000057530	2731.43	0.346054	0.0989244	5.58136e-05	0.00196475	4	Ece1	protein_coding	ENSMUST00000102518,ENSMUST00000151110,ENSMUST00000130407,ENSMUST00000129607
ENSMUSG00000058793	1601.63	0.346037	0.15676	0.00313369	0.0289591	2	Cds2	protein_coding	ENSMUST00000089461,ENSMUST00000147456,ENSMUST00000110158,ENSMUST00000103181,ENSMUST00000125060,ENSMUST00000138194
ENSMUSG00000031502	3152.61	0.346033	0.250444	0.0196897	0.0935024	8	Col4a1	protein_coding	ENSMUST00000130488,ENSMUST00000033898,ENSMUST00000209598,ENSMUST00000208386,ENSMUST00000209661,ENSMUST00000209000,ENSMUST00000209735,ENSMUST00000208095
ENSMUSG00000018907	50.9467	0.345931	0.392113	0.0372435	0.139957	11	Alox12e	protein_coding	ENSMUST00000123752,ENSMUST00000149060,ENSMUST00000139899,ENSMUST00000019051
ENSMUSG00000084796	21.5493	0.345635	0.428641	0.0349561	0.134585	11	Mir142hg	lincRNA	ENSMUST00000123700
ENSMUSG00000012609	208.44	0.345429	0.171752	0.00512157	0.0398159	12	Ttll5	protein_coding	ENSMUST00000176695,ENSMUST00000095536,ENSMUST00000124701,ENSMUST00000176937,ENSMUST00000176460,ENSMUST00000175844,ENSMUST00000110224,ENSMUST00000040179,ENSMUST00000177188,ENSMUST00000110220,ENSMUST00000175899,ENSMUST00000177168,ENSMUST00000153570,ENSMUST00000155448,ENSMUST00000040273,ENSMUST00000142411,ENSMUST00000177114,ENSMUST00000177525,ENSMUST00000176008
ENSMUSG00000044820	3.3599	0.345426	0.474462	0.0281363	0.117102	9	AY074887	protein_coding	ENSMUST00000054018
ENSMUSG00000062300	392.345	0.345408	0.174254	0.00548905	0.0415476	7	Nectin2	protein_coding	ENSMUST00000075447,ENSMUST00000108450,ENSMUST00000207271
ENSMUSG00000010601	93.3142	0.345358	0.313444	0.0315453	0.126195	15	Apol7a	protein_coding	ENSMUST00000176074,ENSMUST00000177135,ENSMUST00000175919,ENSMUST00000010745,ENSMUST00000175789
ENSMUSG00000002835	411.19	0.345224	0.217034	0.0131084	0.0721465	17	Chaf1a	protein_coding	ENSMUST00000002914
ENSMUSG00000020471	498.213	0.344851	0.116906	0.000376585	0.0070973	11	Pold2	protein_coding	ENSMUST00000141907,ENSMUST00000134957,ENSMUST00000102922,ENSMUST00000153995,ENSMUST00000136714
ENSMUSG00000051391	5002.38	0.344823	0.124772	0.000672784	0.0104971	5	Ywhag	protein_coding	ENSMUST00000055808,ENSMUST00000198270,ENSMUST00000126192,ENSMUST00000126639,ENSMUST00000129581
ENSMUSG00000031902	1385.04	0.344548	0.127497	0.000811094	0.0119489	8	Nfatc3	protein_coding	ENSMUST00000212577,ENSMUST00000211991,ENSMUST00000212936,ENSMUST00000212671,ENSMUST00000212691,ENSMUST00000109308,ENSMUST00000212742
ENSMUSG00000025316	346.159	0.344381	0.164244	0.00420142	0.0349851	8	Banp	protein_coding	ENSMUST00000173753,ENSMUST00000026354,ENSMUST00000172681,ENSMUST00000170857,ENSMUST00000174753,ENSMUST00000172511,ENSMUST00000093078,ENSMUST00000172513,ENSMUST00000174445,ENSMUST00000173396,ENSMUST00000174327,ENSMUST00000167711,ENSMUST00000173201,ENSMUST00000173925,ENSMUST00000172628,ENSMUST00000173254
ENSMUSG00000029373	64.5076	0.34422	0.333375	0.034654	0.133838	5	Pf4	protein_coding	ENSMUST00000031320,ENSMUST00000201990,ENSMUST00000202625
ENSMUSG00000033885	620.211	0.344139	0.163999	0.00419403	0.0349496	14	Pxk	protein_coding	ENSMUST00000112689,ENSMUST00000036682
ENSMUSG00000038496	10.1708	0.343957	0.392714	0.0378342	0.141097	1	Slc19a3	protein_coding	ENSMUST00000142805,ENSMUST00000164473,ENSMUST00000045560
ENSMUSG00000016206	83.9845	0.343837	0.305183	0.0307707	0.124241	17	H2-M3	protein_coding	ENSMUST00000038580
ENSMUSG00000015968	33.7022	0.343707	0.266674	0.0236811	0.104926	14	Cacna1d	protein_coding	ENSMUST00000112249,ENSMUST00000112250
ENSMUSG00000044033	119.874	0.343615	0.191254	0.00853674	0.054984	2	Ccdc141	protein_coding	ENSMUST00000028406,ENSMUST00000164114,ENSMUST00000180261,ENSMUST00000179467,ENSMUST00000111833,ENSMUST00000175840,ENSMUST00000154013,ENSMUST00000049544,ENSMUST00000131660,ENSMUST00000179868,ENSMUST00000133503
ENSMUSG00000060961	100.574	0.343561	0.238386	0.0178875	0.0880127	5	Slc4a4	protein_coding	ENSMUST00000134303,ENSMUST00000135283,ENSMUST00000113216,ENSMUST00000156238,ENSMUST00000148750,ENSMUST00000144713,ENSMUST00000113218,ENSMUST00000130041
ENSMUSG00000052013	31.612	0.343541	0.419307	0.036418	0.137939	16	Btla	protein_coding	ENSMUST00000102802,ENSMUST00000063654
ENSMUSG00000003779	251.263	0.343328	0.256811	0.0217879	0.0995883	18	Kif20a	protein_coding	ENSMUST00000166044,ENSMUST00000167161
ENSMUSG00000028066	320.592	0.343269	0.139642	0.00165587	0.0188366	3	Pmf1	protein_coding	ENSMUST00000056370,ENSMUST00000198774,ENSMUST00000195899,ENSMUST00000193338,ENSMUST00000192365,ENSMUST00000191622,ENSMUST00000192909
ENSMUSG00000031486	430.349	0.343249	0.216597	0.0134684	0.0734993	8	Adgra2	protein_coding	ENSMUST00000178514,ENSMUST00000033876,ENSMUST00000179351,ENSMUST00000179207
ENSMUSG00000041046	25.5156	0.343082	0.343407	0.0361472	0.137531	11	Ramp3	protein_coding	ENSMUST00000139540,ENSMUST00000045374
ENSMUSG00000026072	417.867	0.343029	0.173871	0.00573228	0.0427468	1	Il1r1	protein_coding	ENSMUST00000114795,ENSMUST00000195402,ENSMUST00000027241
ENSMUSG00000024732	295.719	0.343018	0.141337	0.00180889	0.0199798	19	Ccdc86	protein_coding	ENSMUST00000133836,ENSMUST00000189018,ENSMUST00000025639
ENSMUSG00000076498	34.3072	0.342866	0.365299	0.0378314	0.141097	6	Trbc2	TR_C_gene	ENSMUST00000103299
ENSMUSG00000025938	1242.05	0.342796	0.294704	0.0293394	0.120395	1	Slco5a1	protein_coding	ENSMUST00000136197,ENSMUST00000115402,ENSMUST00000115403,ENSMUST00000146763,ENSMUST00000133201,ENSMUST00000147606,ENSMUST00000191566,ENSMUST00000188454
ENSMUSG00000063594	11.2339	0.342741	0.337899	0.0356985	0.1366	7	Gng8	protein_coding	ENSMUST00000205598,ENSMUST00000078182,ENSMUST00000205716,ENSMUST00000205838,ENSMUST00000205459,ENSMUST00000206998
ENSMUSG00000024397	60.822	0.342675	0.383651	0.0383385	0.142232	17	Aif1	protein_coding	ENSMUST00000172693,ENSMUST00000174044,ENSMUST00000172679,ENSMUST00000173324,ENSMUST00000025257,ENSMUST00000173281,ENSMUST00000173106
ENSMUSG00000024135	235.261	0.342504	0.145631	0.00222677	0.0230306	17	Srbd1	protein_coding	ENSMUST00000095187
ENSMUSG00000021193	1034.52	0.342184	0.157398	0.00354059	0.0313231	13	Pitrm1	protein_coding	ENSMUST00000021611
ENSMUSG00000016494	2864	0.342149	0.21372	0.0131366	0.0722166	1	Cd34	protein_coding	ENSMUST00000194458,ENSMUST00000110815,ENSMUST00000195092,ENSMUST00000194036,ENSMUST00000016638
ENSMUSG00000041481	29.3116	0.342	0.439706	0.0343817	0.133011	12	Serpina3g	protein_coding	ENSMUST00000171916,ENSMUST00000171065,ENSMUST00000043315,ENSMUST00000170628
ENSMUSG00000100131	567.937	0.341964	0.361722	0.0379596	0.141339	1	Gm28439	unprocessed_pseudogene	ENSMUST00000187714
ENSMUSG00000028757	1397.79	0.341829	0.144411	0.00215315	0.0224935	4	Ddost	protein_coding	ENSMUST00000030538
ENSMUSG00000024049	17698.1	0.341813	0.287462	0.0283587	0.117686	17	Myom1	protein_coding	ENSMUST00000179759,ENSMUST00000073211,ENSMUST00000024847
ENSMUSG00000045534	181.435	0.341355	0.316672	0.0334562	0.13114	6	Kcna5	protein_coding	ENSMUST00000060972
ENSMUSG00000043903	13.7038	0.341099	0.383177	0.0388515	0.143628	8	Gm22	lincRNA	ENSMUST00000187142,ENSMUST00000055537
ENSMUSG00000047878	121.509	0.340882	0.167948	0.00510797	0.0397765	15	A4galt	protein_coding	ENSMUST00000049530,ENSMUST00000164614
ENSMUSG00000040563	159.81	0.340844	0.228387	0.0165094	0.0834779	9	Plppr2	protein_coding	ENSMUST00000190387,ENSMUST00000188468,ENSMUST00000046371
ENSMUSG00000047003	90.5835	0.340458	0.15227	0.00307767	0.0285762	15	Zfp41	protein_coding	ENSMUST00000054555,ENSMUST00000161555,ENSMUST00000161785,ENSMUST00000161752
ENSMUSG00000000884	59.7072	0.340394	0.196654	0.0101239	0.0613485	16	Gnb1l	protein_coding	ENSMUST00000124924,ENSMUST00000167778,ENSMUST00000090086,ENSMUST00000139625,ENSMUST00000000904,ENSMUST00000151253,ENSMUST00000115600,ENSMUST00000129952,ENSMUST00000147739,ENSMUST00000149035,ENSMUST00000115601
ENSMUSG00000030254	107.628	0.340294	0.248378	0.0209354	0.0970468	6	Rad18	protein_coding	ENSMUST00000156063,ENSMUST00000135092,ENSMUST00000077088,ENSMUST00000068487,ENSMUST00000113180,ENSMUST00000142079,ENSMUST00000113182,ENSMUST00000132590
ENSMUSG00000022350	810.562	0.339919	0.123102	0.00071614	0.0109973	15	E430025E21Rik	protein_coding	ENSMUST00000022976
ENSMUSG00000030722	184.188	0.339695	0.118527	0.000520872	0.00880293	7	Nfatc2ip	protein_coding	ENSMUST00000075671,ENSMUST00000142947
ENSMUSG00000005667	270.068	0.339667	0.224833	0.016061	0.0821014	6	Mthfd2	protein_coding	ENSMUST00000141044,ENSMUST00000203847,ENSMUST00000141193,ENSMUST00000005810,ENSMUST00000139802,ENSMUST00000204472,ENSMUST00000203375
ENSMUSG00000098035	15.2076	0.339509	0.335735	0.0366397	0.138553	7	Gm5335	processed_pseudogene	ENSMUST00000182995
ENSMUSG00000027470	2083.57	0.339371	0.233843	0.0180778	0.0886028	2	Mylk2	protein_coding	ENSMUST00000028970
ENSMUSG00000025007	409.465	0.339126	0.169156	0.00550828	0.0416593	19	Aldh18a1	protein_coding	ENSMUST00000149476,ENSMUST00000025979,ENSMUST00000155613,ENSMUST00000175932,ENSMUST00000176939,ENSMUST00000175967,ENSMUST00000176955,ENSMUST00000134749
ENSMUSG00000031749	671.313	0.338986	0.182662	0.00777968	0.0517694	8	St3gal2	protein_coding	ENSMUST00000117534,ENSMUST00000034197,ENSMUST00000138332,ENSMUST00000129639,ENSMUST00000141464
ENSMUSG00000078932	3.10815	0.338971	0.48628	0.0267591	0.113082	15	CN725425	protein_coding	ENSMUST00000190436,ENSMUST00000109284
ENSMUSG00000019303	248.218	0.338689	0.104913	0.000160635	0.00405018	11	Psmc3ip	protein_coding	ENSMUST00000134520,ENSMUST00000126386,ENSMUST00000142545,ENSMUST00000019447
ENSMUSG00000037553	780.379	0.338662	0.144276	0.00234459	0.0237359	4	Zdhhc18	protein_coding	ENSMUST00000084238,ENSMUST00000146464,ENSMUST00000142382,ENSMUST00000138639,ENSMUST00000135999
ENSMUSG00000001555	278.238	0.338509	0.173628	0.00630473	0.0454661	11	Fkbp10	protein_coding	ENSMUST00000134815,ENSMUST00000107400,ENSMUST00000139084,ENSMUST00000125616,ENSMUST00000001595
ENSMUSG00000020929	1275.37	0.338475	0.136667	0.00165575	0.0188366	11	Eftud2	protein_coding	ENSMUST00000138483,ENSMUST00000173974,ENSMUST00000107060,ENSMUST00000173679,ENSMUST00000131678,ENSMUST00000147368,ENSMUST00000141273,ENSMUST00000021306,ENSMUST00000143323,ENSMUST00000123833,ENSMUST00000148209,ENSMUST00000132543,ENSMUST00000172611
ENSMUSG00000074364	2747.33	0.338224	0.111157	0.000301315	0.00612412	7	Ehd2	protein_coding	ENSMUST00000144956,ENSMUST00000098799
ENSMUSG00000032271	41.5564	0.338188	0.258871	0.0238372	0.105417	9	Nnmt	protein_coding	ENSMUST00000136813,ENSMUST00000119426,ENSMUST00000034808,ENSMUST00000126109,ENSMUST00000128076
ENSMUSG00000047248	448.749	0.338152	0.130955	0.00123544	0.0157236	7	C2cd3	protein_coding	ENSMUST00000151573,ENSMUST00000208018,ENSMUST00000119647,ENSMUST00000133464,ENSMUST00000120196,ENSMUST00000051777,ENSMUST00000208753,ENSMUST00000156559,ENSMUST00000185051,ENSMUST00000184657,ENSMUST00000184753,ENSMUST00000185084,ENSMUST00000098259,ENSMUST00000184779
ENSMUSG00000027018	518.119	0.338118	0.0794058	2.79737e-06	0.00025711	2	Hat1	protein_coding	ENSMUST00000145147,ENSMUST00000112122,ENSMUST00000144888,ENSMUST00000028408
ENSMUSG00000038301	242.801	0.337785	0.222738	0.0161035	0.0822499	6	Snx10	protein_coding	ENSMUST00000179365,ENSMUST00000114439,ENSMUST00000155724,ENSMUST00000149024,ENSMUST00000140560,ENSMUST00000049152,ENSMUST00000137212
ENSMUSG00000020380	506.855	0.337599	0.104046	0.000153784	0.00390914	11	Rad50	protein_coding	ENSMUST00000128483,ENSMUST00000020649,ENSMUST00000124352,ENSMUST00000152598,ENSMUST00000126121
ENSMUSG00000021143	1305.12	0.337572	0.131753	0.00131625	0.0163717	12	Pacs2	protein_coding	ENSMUST00000084891
ENSMUSG00000075033	74.7788	0.337487	0.203046	0.0119985	0.0681638	16	Nxpe3	protein_coding	ENSMUST00000099705
ENSMUSG00000048534	93.8061	0.337362	0.268987	0.0262442	0.111584	9	Amica1	protein_coding	ENSMUST00000050020
ENSMUSG00000021318	146.989	0.337346	0.243316	0.0207353	0.0964303	13	Gli3	protein_coding	ENSMUST00000141194,ENSMUST00000130065,ENSMUST00000130535,ENSMUST00000110510
ENSMUSG00000031960	1903.98	0.337341	0.113727	0.000390091	0.00724932	8	Aars	protein_coding	ENSMUST00000142770,ENSMUST00000145059,ENSMUST00000124285,ENSMUST00000034441,ENSMUST00000154546,ENSMUST00000125268,ENSMUST00000128320
ENSMUSG00000056481	361.545	0.337177	0.300393	0.0323696	0.128596	19	Cd248	protein_coding	ENSMUST00000070630
ENSMUSG00000018822	144.881	0.336915	0.394742	0.039974	0.146357	19	Sfrp5	protein_coding	ENSMUST00000018966
ENSMUSG00000040899	9.77477	0.336772	0.446331	0.0344501	0.133189	17	Ccr6	protein_coding	ENSMUST00000180103,ENSMUST00000167956,ENSMUST00000097418,ENSMUST00000177568,ENSMUST00000164411,ENSMUST00000166348
ENSMUSG00000029455	3271.41	0.336671	0.194725	0.010484	0.0626829	5	Aldh2	protein_coding	ENSMUST00000196694,ENSMUST00000152945,ENSMUST00000129753,ENSMUST00000200541,ENSMUST00000031411,ENSMUST00000199369,ENSMUST00000133033
ENSMUSG00000026209	790.154	0.336545	0.109708	0.000283289	0.0059057	1	Dnpep	protein_coding	ENSMUST00000189551,ENSMUST00000066668,ENSMUST00000186278,ENSMUST00000187075,ENSMUST00000187791,ENSMUST00000189282,ENSMUST00000187000,ENSMUST00000191254,ENSMUST00000185797,ENSMUST00000190005,ENSMUST00000113605,ENSMUST00000185419,ENSMUST00000187836,ENSMUST00000188652
ENSMUSG00000085069	18.3528	0.336398	0.370984	0.0403074	0.14697	4	Gm13111	antisense	ENSMUST00000136217
ENSMUSG00000060090	287.084	0.336257	0.131782	0.00137569	0.0168652	X	Rp2	protein_coding	ENSMUST00000033372,ENSMUST00000133619,ENSMUST00000115391,ENSMUST00000134349,ENSMUST00000115387
ENSMUSG00000029924	459.46	0.336063	0.165881	0.00539071	0.0410873	6	Slc37a3	protein_coding	ENSMUST00000200961,ENSMUST00000202656,ENSMUST00000202952,ENSMUST00000201448,ENSMUST00000200969,ENSMUST00000202204,ENSMUST00000202714,ENSMUST00000201208,ENSMUST00000202785,ENSMUST00000202928,ENSMUST00000090243,ENSMUST00000202749,ENSMUST00000200771,ENSMUST00000202400
ENSMUSG00000099398	12.7687	0.336061	0.395875	0.0401983	0.146832	19	Ms4a14	protein_coding	ENSMUST00000187467
ENSMUSG00000039842	169.182	0.336023	0.164687	0.00521044	0.0402585	8	Mcph1	protein_coding	ENSMUST00000124910,ENSMUST00000039412,ENSMUST00000153133,ENSMUST00000146819,ENSMUST00000141244,ENSMUST00000133417
ENSMUSG00000024613	573.086	0.335852	0.107036	0.000226211	0.00512214	18	Tcof1	protein_coding	ENSMUST00000175934,ENSMUST00000177343,ENSMUST00000177172,ENSMUST00000176088,ENSMUST00000176630,ENSMUST00000163446
ENSMUSG00000026946	215.342	0.335653	0.21955	0.0159709	0.0817518	2	Nmi	protein_coding	ENSMUST00000142868,ENSMUST00000112705,ENSMUST00000145656,ENSMUST00000028314,ENSMUST00000123521,ENSMUST00000145481
ENSMUSG00000003402	806.748	0.335434	0.155322	0.00392043	0.033631	9	Prkcsh	protein_coding	ENSMUST00000115331,ENSMUST00000003493
ENSMUSG00000025165	8.05192	0.335303	0.440335	0.0357315	0.13665	11	Sectm1a	protein_coding	ENSMUST00000106119,ENSMUST00000149917,ENSMUST00000106120,ENSMUST00000026162,ENSMUST00000100126
ENSMUSG00000000693	109.379	0.335295	0.277486	0.0287221	0.118798	6	Loxl3	protein_coding	ENSMUST00000101257,ENSMUST00000000707,ENSMUST00000155502,ENSMUST00000152679,ENSMUST00000204318
ENSMUSG00000054640	85.4039	0.335253	0.20004	0.0118687	0.0677206	17	Slc8a1	protein_coding	ENSMUST00000163123,ENSMUST00000163680,ENSMUST00000086538
ENSMUSG00000032966	1668.61	0.335218	0.0981588	8.6611e-05	0.00265351	2	Fkbp1a	protein_coding	ENSMUST00000132614,ENSMUST00000142985,ENSMUST00000148295,ENSMUST00000144171,ENSMUST00000137597,ENSMUST00000148978,ENSMUST00000142271,ENSMUST00000044011,ENSMUST00000143230,ENSMUST00000126670
ENSMUSG00000079451	486.775	0.335216	0.457469	0.0327829	0.129562	5	Tmprss11g	protein_coding	ENSMUST00000140095,ENSMUST00000199703,ENSMUST00000134179
ENSMUSG00000053173	11.8705	0.335047	0.323178	0.0367637	0.138854	6	Rpl18-ps2	processed_pseudogene	ENSMUST00000118863
ENSMUSG00000020642	154.458	0.334766	0.245655	0.0220604	0.100391	12	Rnf144a	protein_coding	ENSMUST00000020971,ENSMUST00000062149
ENSMUSG00000026547	7453.49	0.334506	0.216815	0.0156703	0.0806332	1	Tagln2	protein_coding	ENSMUST00000138296,ENSMUST00000111230,ENSMUST00000111228,ENSMUST00000192460
ENSMUSG00000037990	39.6996	0.334463	0.253093	0.023814	0.105364	10	Sh3rf3	protein_coding	ENSMUST00000153031,ENSMUST00000152924,ENSMUST00000148267,ENSMUST00000135526,ENSMUST00000133151
ENSMUSG00000026042	1257.18	0.334136	0.214928	0.0153492	0.0795736	1	Col5a2	protein_coding	ENSMUST00000134681,ENSMUST00000086430,ENSMUST00000131535,ENSMUST00000150143
ENSMUSG00000051396	62.174	0.334031	0.161071	0.00490132	0.0386349	2	Hspa14	protein_coding	ENSMUST00000124331,ENSMUST00000140494
ENSMUSG00000023066	126.813	0.33395	0.161292	0.00494479	0.0388756	18	Rttn	protein_coding	ENSMUST00000023828
ENSMUSG00000033174	1585.07	0.333856	0.132726	0.00156308	0.0183071	6	Mgll	protein_coding	ENSMUST00000113585,ENSMUST00000150180,ENSMUST00000151699,ENSMUST00000113581,ENSMUST00000089449,ENSMUST00000113582,ENSMUST00000163271,ENSMUST00000203608,ENSMUST00000205045,ENSMUST00000203824
ENSMUSG00000062939	6.76875	0.33385	0.446362	0.0350359	0.134745	1	Stat4	protein_coding	ENSMUST00000027277,ENSMUST00000187053,ENSMUST00000168302,ENSMUST00000187554
ENSMUSG00000034271	125.73	0.333837	0.263104	0.0262217	0.111547	12	Jdp2	protein_coding	ENSMUST00000171754,ENSMUST00000177587,ENSMUST00000050687
ENSMUSG00000064115	36.2748	0.333776	0.348018	0.0400237	0.146459	16	Cadm2	protein_coding	ENSMUST00000120594,ENSMUST00000123266,ENSMUST00000141282,ENSMUST00000128168,ENSMUST00000120898,ENSMUST00000114292
ENSMUSG00000021749	247.048	0.333774	0.404171	0.0404263	0.147262	14	Oit1	protein_coding	ENSMUST00000022269
ENSMUSG00000041355	1027.47	0.333333	0.127734	0.00120469	0.0154376	3	Ssr2	protein_coding	ENSMUST00000192688,ENSMUST00000192495,ENSMUST00000193934,ENSMUST00000035785,ENSMUST00000195014,ENSMUST00000194604,ENSMUST00000193069
ENSMUSG00000085701	55.1465	0.333299	0.334161	0.0388368	0.143602	4	Gm12968	lincRNA	ENSMUST00000138291
ENSMUSG00000026602	5.07955	0.333183	0.472394	0.0302057	0.12266	1	Nphs2	protein_coding	ENSMUST00000027896,ENSMUST00000193020
ENSMUSG00000026307	234.967	0.333024	0.142256	0.00252754	0.0249935	1	Scly	protein_coding	ENSMUST00000147523,ENSMUST00000027532,ENSMUST00000154045,ENSMUST00000124832,ENSMUST00000142488,ENSMUST00000153621,ENSMUST00000142802,ENSMUST00000145843,ENSMUST00000137074,ENSMUST00000123651
ENSMUSG00000037544	162.526	0.332961	0.257413	0.0252814	0.109064	14	Dlgap5	protein_coding	ENSMUST00000178661,ENSMUST00000180299,ENSMUST00000178773,ENSMUST00000179465,ENSMUST00000179392,ENSMUST00000111778,ENSMUST00000177822,ENSMUST00000043296
ENSMUSG00000048497	102.313	0.332919	0.173593	0.00713601	0.0490991	11	Mmgt2	protein_coding	ENSMUST00000148707,ENSMUST00000142112,ENSMUST00000062860,ENSMUST00000148696,ENSMUST00000129162,ENSMUST00000127589,ENSMUST00000155759
ENSMUSG00000050035	3.88959	0.332816	0.467926	0.0311546	0.125145	10	Fhl4	protein_coding	ENSMUST00000059383
ENSMUSG00000074141	50.5534	0.332684	0.371047	0.0416514	0.150315	7	Il4i1	protein_coding	ENSMUST00000133279,ENSMUST00000124695,ENSMUST00000149686,ENSMUST00000149779,ENSMUST00000118125,ENSMUST00000033015
ENSMUSG00000070583	103.622	0.332542	0.226016	0.0182914	0.089321	4	Fv1	protein_coding	ENSMUST00000094481
ENSMUSG00000050350	6.27403	0.332526	0.495288	0.0256636	0.110101	14	Gpr18	protein_coding	ENSMUST00000055475
ENSMUSG00000001674	395.222	0.332299	0.11003	0.000348039	0.00673622	1	Ddx18	protein_coding	ENSMUST00000148809,ENSMUST00000131471,ENSMUST00000001724,ENSMUST00000134417
ENSMUSG00000001642	1069.27	0.332208	0.149518	0.00346458	0.0308408	6	Akr1b3	protein_coding	ENSMUST00000154655,ENSMUST00000136559,ENSMUST00000126991,ENSMUST00000201392,ENSMUST00000142761,ENSMUST00000102980
ENSMUSG00000060791	54.0124	0.332166	0.327401	0.0384634	0.142561	7	Gmfg	protein_coding	ENSMUST00000138741,ENSMUST00000108289,ENSMUST00000135686,ENSMUST00000078845,ENSMUST00000108292
ENSMUSG00000079071	31.9479	0.332009	0.332521	0.0391579	0.14419	2	Gm14085	protein_coding	ENSMUST00000132215,ENSMUST00000110521
ENSMUSG00000027656	162.753	0.331979	0.358128	0.0414185	0.149667	2	Wisp2	protein_coding	ENSMUST00000029188,ENSMUST00000138730
ENSMUSG00000041974	159.816	0.33173	0.189018	0.0103355	0.062166	16	Spidr	protein_coding	ENSMUST00000040248
ENSMUSG00000027397	933.647	0.331594	0.181682	0.00888592	0.0563349	2	Slc20a1	protein_coding	ENSMUST00000028880,ENSMUST00000144744,ENSMUST00000140907,ENSMUST00000144025,ENSMUST00000110315,ENSMUST00000125714,ENSMUST00000141285,ENSMUST00000148988
ENSMUSG00000020456	16811.8	0.33148	0.235855	0.02088	0.0969088	11	Ogdh	protein_coding	ENSMUST00000093350,ENSMUST00000101554,ENSMUST00000125929,ENSMUST00000135124,ENSMUST00000003461,ENSMUST00000140765,ENSMUST00000081894
ENSMUSG00000030247	391.001	0.331451	0.237988	0.0213824	0.0985103	6	Kcnj8	protein_coding	ENSMUST00000032374,ENSMUST00000203945
ENSMUSG00000052302	45.5036	0.331424	0.235782	0.0208811	0.0969088	10	Tbc1d30	protein_coding	ENSMUST00000064107
ENSMUSG00000062524	4.47916	0.331316	0.504285	0.0239977	0.105901	7	Ncr1	protein_coding	ENSMUST00000126417,ENSMUST00000006792
ENSMUSG00000029405	2331.03	0.331276	0.13344	0.00175996	0.019663	5	G3bp2	protein_coding	ENSMUST00000201824,ENSMUST00000164378,ENSMUST00000167918,ENSMUST00000202125,ENSMUST00000113127,ENSMUST00000169094,ENSMUST00000202123,ENSMUST00000202352,ENSMUST00000202258,ENSMUST00000201820
ENSMUSG00000031880	63.5925	0.331119	0.290374	0.0328529	0.129647	8	Rrad	protein_coding	ENSMUST00000212163,ENSMUST00000034351
ENSMUSG00000032690	493.066	0.331113	0.37233	0.0422532	0.15183	5	Oas2	protein_coding	ENSMUST00000146101,ENSMUST00000147941,ENSMUST00000081491,ENSMUST00000053909
ENSMUSG00000028796	1191.36	0.330857	0.11692	0.000645008	0.0101988	4	Phc2	protein_coding	ENSMUST00000106079,ENSMUST00000030588,ENSMUST00000106080,ENSMUST00000133439,ENSMUST00000147572,ENSMUST00000155653,ENSMUST00000138445,ENSMUST00000134421,ENSMUST00000143632,ENSMUST00000136377,ENSMUST00000120946,ENSMUST00000148723
ENSMUSG00000029020	7553.86	0.330551	0.241161	0.0224103	0.101316	4	Mfn2	protein_coding	ENSMUST00000150881,ENSMUST00000105716,ENSMUST00000105715,ENSMUST00000105714,ENSMUST00000134172,ENSMUST00000030884,ENSMUST00000124646
ENSMUSG00000035842	162.446	0.330536	0.180107	0.00877233	0.0558424	17	Ddx11	protein_coding	ENSMUST00000163605
ENSMUSG00000082776	7.86627	0.330324	0.338233	0.0404708	0.147366	X	Gm7061	processed_pseudogene	ENSMUST00000118127
ENSMUSG00000034591	52.978	0.330286	0.245844	0.0235837	0.104689	10	Slc41a2	protein_coding	ENSMUST00000139329,ENSMUST00000154730,ENSMUST00000154926,ENSMUST00000126617,ENSMUST00000039956
ENSMUSG00000027959	98.08	0.330278	0.175274	0.00788314	0.0522685	3	Sass6	protein_coding	ENSMUST00000198747,ENSMUST00000029571,ENSMUST00000197063,ENSMUST00000196619,ENSMUST00000197335,ENSMUST00000198386,ENSMUST00000198514,ENSMUST00000198311
ENSMUSG00000032118	187.776	0.330261	0.185393	0.00988917	0.0604958	9	Fez1	protein_coding	ENSMUST00000034630,ENSMUST00000161500,ENSMUST00000161978,ENSMUST00000163816,ENSMUST00000159137,ENSMUST00000162633,ENSMUST00000162235,ENSMUST00000160041
ENSMUSG00000020576	465.97	0.330203	0.156713	0.00469462	0.0376397	12	Nbas	protein_coding	ENSMUST00000042953
ENSMUSG00000027570	21.5929	0.330062	0.286045	0.0324222	0.128682	2	Col9a3	protein_coding	ENSMUST00000165879,ENSMUST00000103059,ENSMUST00000165224,ENSMUST00000132527,ENSMUST00000141056,ENSMUST00000129090
ENSMUSG00000024989	156.526	0.329944	0.312497	0.0372201	0.139926	19	Cep55	protein_coding	ENSMUST00000116506,ENSMUST00000096096,ENSMUST00000169673
ENSMUSG00000063077	8602.26	0.329767	0.160181	0.00529476	0.0406519	4	Kif1b	protein_coding	ENSMUST00000139123,ENSMUST00000123593,ENSMUST00000150853,ENSMUST00000132072,ENSMUST00000140749,ENSMUST00000154411,ENSMUST00000055647,ENSMUST00000030806,ENSMUST00000133526,ENSMUST00000060537,ENSMUST00000150230
ENSMUSG00000062825	4412.9	0.329682	0.193474	0.0117183	0.0671295	11	Actg1	protein_coding	ENSMUST00000106215,ENSMUST00000071555,ENSMUST00000141406,ENSMUST00000089616,ENSMUST00000131103,ENSMUST00000128055,ENSMUST00000062147,ENSMUST00000156343,ENSMUST00000144868
ENSMUSG00000004677	1387.74	0.329605	0.126643	0.00128081	0.0161251	8	Myo9b	protein_coding	ENSMUST00000168839,ENSMUST00000071935,ENSMUST00000212173,ENSMUST00000212935,ENSMUST00000212412,ENSMUST00000170242
ENSMUSG00000045868	10.5368	0.329507	0.41434	0.040763	0.148112	7	Gvin1	protein_coding	ENSMUST00000006667,ENSMUST00000183409
ENSMUSG00000020472	426.968	0.329466	0.0975487	0.000106444	0.00306015	11	Zkscan17	protein_coding	ENSMUST00000139707,ENSMUST00000139093,ENSMUST00000013262,ENSMUST00000129941,ENSMUST00000101150,ENSMUST00000134522
ENSMUSG00000079037	2139.97	0.329329	0.157031	0.00484887	0.0383518	2	Prnp	protein_coding	ENSMUST00000091288,ENSMUST00000142070
ENSMUSG00000027799	186.472	0.329262	0.276559	0.0307939	0.124281	3	Nbea	protein_coding	ENSMUST00000196612,ENSMUST00000197395,ENSMUST00000029374,ENSMUST00000199803,ENSMUST00000198315,ENSMUST00000196577,ENSMUST00000199126,ENSMUST00000200526,ENSMUST00000198259,ENSMUST00000199535
ENSMUSG00000055069	4.0732	0.328964	0.426986	0.0392781	0.144461	9	Rab39	protein_coding	ENSMUST00000068449
ENSMUSG00000032840	562.642	0.328813	0.142387	0.00286896	0.0272341	5	2410131K14Rik	protein_coding	ENSMUST00000049138
ENSMUSG00000100291	114.906	0.328693	0.29538	0.0347713	0.133967	6	2310069B03Rik	lincRNA	ENSMUST00000186119,ENSMUST00000191170,ENSMUST00000186147
ENSMUSG00000062867	1063.79	0.327899	0.127254	0.00140494	0.0170661	9	Impdh2	protein_coding	ENSMUST00000194689,ENSMUST00000195456,ENSMUST00000193421,ENSMUST00000193535,ENSMUST00000194904,ENSMUST00000193493,ENSMUST00000081111,ENSMUST00000194365
ENSMUSG00000053475	29.228	0.327814	0.313003	0.0381793	0.141874	2	Tnfaip6	protein_coding	ENSMUST00000065927
ENSMUSG00000061981	1150.41	0.327728	0.204151	0.0145882	0.077352	11	Flot2	protein_coding	ENSMUST00000072289,ENSMUST00000073660,ENSMUST00000148162,ENSMUST00000136353,ENSMUST00000100784
ENSMUSG00000026678	6635.25	0.327704	0.204154	0.0145951	0.077352	1	Rgs5	protein_coding	ENSMUST00000152809,ENSMUST00000027997
ENSMUSG00000022861	23.4043	0.32769	0.325801	0.040085	0.14662	16	Dgkg	protein_coding	ENSMUST00000023578,ENSMUST00000089925,ENSMUST00000137311,ENSMUST00000150553
ENSMUSG00000027581	10.886	0.327583	0.482888	0.0287413	0.118851	2	Stmn3	protein_coding	ENSMUST00000103045
ENSMUSG00000021686	991.452	0.327516	0.11029	0.000433205	0.00777116	13	Ap3b1	protein_coding	ENSMUST00000022196
ENSMUSG00000054046	5674.18	0.327481	0.263342	0.0285989	0.118438	7	Klk13	protein_coding	ENSMUST00000206554,ENSMUST00000205457,ENSMUST00000066834
ENSMUSG00000021536	717.347	0.327136	0.288265	0.034036	0.132144	13	Adcy2	protein_coding	ENSMUST00000022013
ENSMUSG00000027198	676.257	0.327088	0.12042	0.000947629	0.0132441	2	Ext2	protein_coding	ENSMUST00000139321,ENSMUST00000111248,ENSMUST00000125407,ENSMUST00000125027,ENSMUST00000184931,ENSMUST00000028623,ENSMUST00000152344,ENSMUST00000144780,ENSMUST00000123649,ENSMUST00000132429,ENSMUST00000145838,ENSMUST00000157046
ENSMUSG00000031216	544.774	0.327076	0.246915	0.0249539	0.108302	X	Stard8	protein_coding	ENSMUST00000145820,ENSMUST00000036606,ENSMUST00000127361,ENSMUST00000149999
ENSMUSG00000024644	692.421	0.327006	0.158555	0.00539102	0.0410873	18	Cndp2	protein_coding	ENSMUST00000025546,ENSMUST00000168419
ENSMUSG00000052298	779.173	0.326981	0.123786	0.00117983	0.0152552	11	Cdc42se2	protein_coding	ENSMUST00000136059,ENSMUST00000064104,ENSMUST00000123424,ENSMUST00000135903,ENSMUST00000153209
ENSMUSG00000026135	565.498	0.32694	0.127884	0.00150299	0.0178478	1	Zfp142	protein_coding	ENSMUST00000027315,ENSMUST00000066986,ENSMUST00000156613,ENSMUST00000136865,ENSMUST00000147011,ENSMUST00000113737,ENSMUST00000127921,ENSMUST00000130112
ENSMUSG00000014329	346.568	0.326758	0.253203	0.0265456	0.112438	10	Bicc1	protein_coding	ENSMUST00000143791,ENSMUST00000014473,ENSMUST00000131445,ENSMUST00000144740
ENSMUSG00000045027	268.862	0.326392	0.39317	0.0435387	0.155028	17	Prss22	protein_coding	ENSMUST00000041649
ENSMUSG00000018566	5987.64	0.326146	0.269081	0.0303978	0.123216	11	Slc2a4	protein_coding	ENSMUST00000152487,ENSMUST00000142500,ENSMUST00000141837,ENSMUST00000178809,ENSMUST00000179298,ENSMUST00000178363,ENSMUST00000135437,ENSMUST00000018710
ENSMUSG00000031253	78.6642	0.326124	0.259888	0.0283314	0.117625	X	Srpx2	protein_coding	ENSMUST00000033606,ENSMUST00000113304
ENSMUSG00000074071	15.7327	0.326109	0.382588	0.0440596	0.156049	7	Fam169b	protein_coding	ENSMUST00000125685,ENSMUST00000098378,ENSMUST00000153805,ENSMUST00000208070,ENSMUST00000210558,ENSMUST00000153458
ENSMUSG00000040046	20.3684	0.326099	0.427449	0.0399502	0.146298	7	Tph1	protein_coding	ENSMUST00000168335,ENSMUST00000110264,ENSMUST00000049298,ENSMUST00000170045,ENSMUST00000172386,ENSMUST00000163468,ENSMUST00000107669,ENSMUST00000170251
ENSMUSG00000059713	355.466	0.326034	0.107985	0.000375846	0.00709052	4	Rcan3	protein_coding	ENSMUST00000030606,ENSMUST00000156635,ENSMUST00000132654
ENSMUSG00000082575	155.144	0.325982	0.317015	0.0395684	0.145271	4	Gm13050	processed_pseudogene	ENSMUST00000122149
[truncated: 3,658 more rows]
